# Supplementary material for: Estimating differential expression from multiple indicators
Source: Nucleic Acids Res. 2014 Feb 27;42(8):e72. doi: 10.1093/nar/gku158 (PMC4005682; doi:10.1093/nar/gku158)
Supplement: Supplementary Data [file supp_gku158_nar-03204-met-n-2013-File007.zip]

Archive with 17 entries (16 files):
- Supplementary file 1.docx
- __MACOSX/
- __MACOSX/._Supplementary file 1.docx
- Supplementary file 2.xlsx
- __MACOSX/._Supplementary file 2.xlsx
- Supplementary file 3.xlsx
- __MACOSX/._Supplementary file 3.xlsx
- Supplementary file 4.xlsx
- __MACOSX/._Supplementary file 4.xlsx
- Supplementary file 5.xlsx
- __MACOSX/._Supplementary file 5.xlsx
- Supplementary file 6.xlsx
- __MACOSX/._Supplementary file 6.xlsx
- Supplementary file 7.xlsx
- __MACOSX/._Supplementary file 7.xlsx
- Supplementary file 8.xlsx
- __MACOSX/._Supplementary file 8.xlsx
