# Supplementary material for: Estimating differential expression from multiple indicators
Source: Nucleic Acids Res. 2014 Feb 27;42(8):e72. doi: 10.1093/nar/gku158 (PMC4005682; doi:10.1093/nar/gku158)
Supplement: Supplementary Data [file supp_gku158_nar-03204-met-n-2013-File007.zip › Supplementary file 2.xlsx]

## Sheet: N=4
Array	Normalization	DE Method	MCC	AUC	TPR	TNR	FPR	FNR
Human Genome U133 Plus 2.0	DFW	Limma	0.390939	0.699171	0.616872	0.697987	0.187919	0.363796
	FARMS	Limma	0.404683	0.781825	0.781195	0.541946	0.34396	0.199473
	PLIER	Limma	0.348897	0.663128	0.558875	0.708054	0.177852	0.421793
	RMA	Limma	0.383745	0.711184	0.630053	0.67953	0.206376	0.350615
	DFW	Rankprod	0.302969	0.791402	0.337434	0.830537	0.0553691	0.643234
	FARMS	Rankprod	0.254301	0.778066	0.217047	0.865772	0.0201342	0.76362
	PLIER	Rankprod	0.263454	0.767062	0.237258	0.860738	0.0251678	0.743409
	RMA	Rankprod	0.325269	0.792532	0.341828	0.84396	0.0419463	0.63884
	relative ranking	DEMI	0.384949	0.751864	0.669596	0.714765	0.258389	0.328647
Human Gene 1.0 ST	DFW	Limma	0.405983	0.797199	0.901582	0.372483	0.516779	0.0773286
	FARMS	Limma	0.475832	0.791907	0.743409	0.657718	0.231544	0.235501
	PLIER	Limma	0.391041	0.806572	0.901582	0.357383	0.531879	0.0773286
	RMA	Limma	0.396148	0.811829	0.898067	0.369128	0.520134	0.0808436
	DFW	Rankprod	0.296378	0.822025	0.279438	0.862416	0.0268456	0.699473
	FARMS	Rankprod	0.219718	0.796528	0.157293	0.879195	0.0100671	0.821617
	PLIER	Rankprod	0.292986	0.817506	0.258348	0.870805	0.0184564	0.720562
	RMA	Rankprod	0.313242	0.821669	0.310193	0.857383	0.0318792	0.668717
	relative ranking	DEMI	0.492676	0.785098	0.789982	0.696309	0.276846	0.210018
Human Exon 1.0 ST	DFW	Limma	0.429565	0.809289	0.873462	0.444631	0.444631	0.108963
	FARMS	Limma	0.3813	0.816127	0.888401	0.375839	0.513423	0.0940246
	PLIER	Limma	0.427358	0.78582	0.732865	0.620805	0.268456	0.249561
	RMA	Limma	0.46564	0.810349	0.844464	0.52349	0.365772	0.137961
	DFW	Rankprod	0.312378	0.813356	0.323374	0.848993	0.0402685	0.659051
	FARMS	Rankprod	0.266615	0.811992	0.22232	0.874161	0.0151007	0.760105
	PLIER	Rankprod	0.215739	0.790515	0.158172	0.877517	0.011745	0.824253
	RMA	Rankprod	0.313694	0.812519	0.3058	0.860738	0.0285235	0.676626
	relative ranking	DEMI	0.461072	0.765626	0.757469	0.701342	0.271812	0.242531

## Sheet: N=3
			MEAN						STANDARD ERROR OF MEAN
Array	Normalization	DE Method	MCC	AUC	TPR	TNR	FPR	FNR	MCC	AUC	TPR	TNR	FPR	FNR
Human Genome U133 Plus 2.0	DFW	Limma	0.369132	0.673736	0.529328	0.750315	0.135591	0.45134	0.00138554	0.00109267	0.00172956	0.00198655	0.00198655	0.00172956
	FARMS	Limma	0.398344	0.761362	0.734348	0.588087	0.297819	0.24632	0.00380559	0.00186092	0.00236432	0.00399702	0.00399702	0.00236432
	PLIER	Limma	0.319607	0.637399	0.455789	0.762584	0.123322	0.524879	0.00243402	0.00195329	0.00253887	0.00232288	0.00232288	0.00253887
	RMA	Limma	0.377169	0.694339	0.580844	0.716758	0.169148	0.399824	0.00146885	0.00135193	0.0017793	0.00201586	0.00201586	0.0017793
	DFW	Rankprod	0.24438	0.78797	0.21161	0.862521	0.0233851	0.769058	0.000773633	0.000647374	0.000740516	0.000471313	0.000471313	0.000740516
	FARMS	Rankprod	0.210412	0.779936	0.153174	0.873322	0.0125839	0.827493	0.000971003	0.000812619	0.000994559	0.000484354	0.000484354	0.000994559
	PLIER	Rankprod	0.181425	0.761995	0.119508	0.875944	0.00996225	0.86116	0.00146881	0.00127395	0.00119251	0.000418588	0.000418588	0.00119251
	RMA	Rankprod	0.266954	0.791722	0.226659	0.868708	0.017198	0.754009	0.00113075	0.000390709	0.000930203	0.000286548	0.000286548	0.000930203
	relative ranking	DEMI	0.38829	0.748634	0.665312	0.72263	0.250524	0.332931	0.00345377	0.000879804	0.00129564	0.00309653	0.00309653	0.00129564
Human Gene 1.0 ST	DFW	Limma	0.416035	0.792319	0.859787	0.446309	0.442953	0.119123	0.00255513	0.00110396	0.00203721	0.00234299	0.00234299	0.00203721
	FARMS	Limma	0.462675	0.796305	0.771859	0.611892	0.27737	0.207052	0.00284722	0.000958322	0.00166124	0.00236154	0.00236154	0.00166124
	PLIER	Limma	0.41626	0.806984	0.874396	0.425126	0.464136	0.104514	0.00211445	0.00103686	0.0017176	0.00225042	0.00225042	0.0017176
	RMA	Limma	0.406724	0.811106	0.873188	0.418414	0.470847	0.105723	0.0030615	0.000882085	0.0014588	0.0025162	0.0025162	0.0014588
	DFW	Rankprod	0.231717	0.819735	0.169706	0.879195	0.0100671	0.809205	0.000690381	0.00115134	0.000760478	0	0	0.000760478
	FARMS	Rankprod	0.171556	0.799989	0.0963862	0.884857	0.00440436	0.882524	0.00142623	0.000894822	0.00111936	0.000338182	0.000338182	0.00111936
	PLIER	Rankprod	0.227626	0.816815	0.157788	0.883389	0.00587248	0.821123	0.000808427	0.000726073	0.000748081	0.00021661	0.00021661	0.000748081
	RMA	Rankprod	0.241302	0.818865	0.195189	0.871959	0.0173029	0.783721	0.00078904	0.000856525	0.000914176	0.000200803	0.000200803	0.000914176
	relative ranking	DEMI	0.48327	0.784016	0.77768	0.701028	0.272127	0.22232	0.00314742	0.000671385	0.00189828	0.00253174	0.00253174	0.00189828
Human Exon 1.0 ST	DFW	Limma	0.440597	0.803453	0.830844	0.513947	0.375315	0.151582	0.00413461	0.00093534	0.0068697	0.0101237	0.0101237	0.0068697
	FARMS	Limma	0.403954	0.815182	0.871595	0.423448	0.465814	0.11083	0.00646447	0.00105281	0.00407285	0.0108704	0.0108704	0.00407285
	PLIER	Limma	0.402212	0.78319	0.613412	0.710675	0.178586	0.369014	0.00172759	0.00085027	0.00742711	0.00688732	0.00688732	0.00742711
	RMA	Limma	0.457504	0.809318	0.78839	0.586095	0.303167	0.194036	0.00281758	0.00112301	0.00527559	0.00743877	0.00743877	0.00527559
	DFW	Rankprod	0.247131	0.814363	0.203482	0.872169	0.0170931	0.778943	0.00058381	0.00139938	0.000615996	0.000169091	0.000169091	0.000615996
	FARMS	Rankprod	0.209904	0.811015	0.144772	0.880768	0.00849413	0.837654	0.000950167	0.00173986	0.00107473	0.000285266	0.000285266	0.00107473
	PLIER	Rankprod	0.137708	0.78387	0.0675527	0.886221	0.00304111	0.914873	0.00125415	0.000779951	0.000921188	0.000274794	0.000274794	0.000921188
	RMA	Rankprod	0.242338	0.809673	0.192608	0.874685	0.0145763	0.789818	0.000474239	0.00125195	0.000462337	0.000200803	0.000200803	0.000462337
	relative ranking	DEMI	0.457104	0.767199	0.754064	0.700923	0.272232	0.245936	0.0025171	0.00135607	0.00307753	0.00313711	0.00313711	0.00307753

## Sheet: N=2
			MEAN						STANDARD ERROR OF MEAN
Array	Normalization	DE Method	MCC	AUC	TPR	TNR	FPR	FNR	MCC	AUC	TPR	TNR	FPR	FNR
Human Genome U133 Plus 2.0	DFW	Limma	0.246604	0.645882	0.26528	0.834126	0.0517804	0.715388	0.00391209	0.00147853	0.00699008	0.0021288	0.0021288	0.00699008
	FARMS	Limma	0.372418	0.706323	0.587117	0.702274	0.183632	0.393551	0.00325529	0.00235221	0.00721879	0.00741867	0.00741867	0.00721879
	PLIER	Limma	0.227426	0.649168	0.223955	0.845824	0.040082	0.756713	0.00212689	0.0027867	0.00540399	0.00245592	0.00245592	0.00540399
	RMA	Limma	0.360795	0.662103	0.48965	0.773583	0.112323	0.491017	0.00196935	0.00113781	0.00273392	0.00254717	0.00254717	0.00273392
	DFW	Rankprod	0.140074	0.782901	0.0670767	0.882737	0.00316928	0.913591	0.000674273	0.000729252	0.000486369	8.91297e-05	8.91297e-05	0.000486369
	FARMS	Rankprod	0.122521	0.77191	0.0523579	0.883622	0.00228374	0.92831	0.00103119	0.00104376	0.00059555	0.000190869	0.000190869	0.00059555
	PLIER	Rankprod	0.0860663	0.752491	0.0250195	0.88544	0.00046607	0.955648	0.00118677	0.00103807	0.000484458	0.000171878	0.000171878	0.000484458
	RMA	Rankprod	0.143011	0.787141	0.070787	0.88255	0.0033557	0.909881	0.000528672	0.000571317	0.000398317	0	0	0.000398317
	relative ranking	DEMI	0.376047	0.738921	0.68573	0.688292	0.284862	0.312512	0.00285124	0.000969365	0.00219283	0.00290313	0.00290313	0.00219283
Human Gene 1.0 ST	DFW	Limma	0.392805	0.780879	0.688733	0.621504	0.267757	0.290178	0.00260942	0.0014031	0.00391265	0.00299127	0.00299127	0.00391265
	FARMS	Limma	0.438596	0.799816	0.817858	0.529549	0.359713	0.161053	0.002223	0.00113657	0.0022427	0.00262181	0.00262181	0.0022427
	PLIER	Limma	0.444483	0.807581	0.778901	0.577461	0.311801	0.20001	0.00232709	0.000819684	0.00369037	0.00407083	0.00407083	0.00369037
	RMA	Limma	0.434564	0.811058	0.815539	0.52624	0.363022	0.163371	0.00234663	0.000868782	0.00219764	0.00339289	0.00339289	0.00219764
	DFW	Rankprod	0.0999601	0.81693	0.036736	0.888563	0.000699105	0.942174	0.000623927	0.00119154	0.000212435	0.000139821	0.000139821	0.000212435
	FARMS	Rankprod	0.0789704	0.801604	0.020992	0.889262	0	0.957918	0.00132175	0.00124079	0.000611194	0	0	0.000611194
	PLIER	Rankprod	0.0406128	0.815173	0.00756688	0.889262	0	0.971343	0.00197078	0.000750028	0.000563729	0	0	0.000563729
	RMA	Rankprod	0.123074	0.815631	0.0537493	0.88777	0.00149142	0.925161	0.00091072	0.000912858	0.000443532	8.91297e-05	8.91297e-05	0.000443532
	relative ranking	DEMI	0.45657	0.777762	0.799771	0.643829	0.329325	0.200229	0.00257537	0.000777393	0.00216329	0.00189852	0.00189852	0.00216329
Human Exon 1.0 ST	DFW	Limma	0.372998	0.790931	0.572178	0.702787	0.186475	0.410247	0.00755778	0.00167209	0.020971	0.0115596	0.0115596	0.020971
	FARMS	Limma	0.456382	0.814378	0.79401	0.57569	0.313572	0.188415	0.00319516	0.00109103	0.00635648	0.00947506	0.00947506	0.00635648
	PLIER	Limma	0.193764	0.77792	0.231425	0.850718	0.038544	0.751001	0.00581728	0.000942949	0.00799287	0.0026868	0.0026868	0.00799287
	RMA	Limma	0.431506	0.806501	0.658416	0.696588	0.192673	0.324009	0.0016267	0.00117215	0.00589926	0.00548616	0.00548616	0.00589926
	DFW	Rankprod	0.121314	0.810251	0.0522603	0.886512	0.00274981	0.930165	0.000570227	0.00172559	0.000243779	0.000151741	0.000151741	0.000243779
	FARMS	Rankprod	0.112995	0.812023	0.0406659	0.889262	0	0.941759	0.000598177	0.00138338	0.000413664	0	0	0.000413664
	PLIER	Rankprod	0.00780513	0.776468	0.000585823	0.889262	0	0.981839	0.00100132	0.000903509	7.82839e-05	0	0	7.82839e-05
	RMA	Rankprod	0.116133	0.803679	0.0495997	0.885906	0.0033557	0.932826	0.000736933	0.00140932	0.000501805	0	0	0.000501805
	relative ranking	DEMI	0.434536	0.754448	0.786004	0.63763	0.335524	0.213996	0.00398831	0.00179018	0.0026319	0.00331719	0.00331719	0.0026319
