# Supplementary material for: Estimating differential expression from multiple indicators
Source: Nucleic Acids Res. 2014 Feb 27;42(8):e72. doi: 10.1093/nar/gku158 (PMC4005682; doi:10.1093/nar/gku158)
Supplement: Supplementary Data [file supp_gku158_nar-03204-met-n-2013-File007.zip › Supplementary file 3.xlsx]

## Sheet: Human Genome U133 Plus 2.0 (N=3
				Human Genome U133 Plus 2.0 (N = 3)
	Normalization	rel. ranking	DFW	FARMS	PLIER	RMA	DFW	FARMS	PLIER	RMA
Normalization	DE Method	DEMI	Limma	Limma	Limma	Limma	Rankprod	Rankprod	Rankprod	Rankprod
relative ranking	DEMI
DFW	Limma	2.75898e-07
FARMS	Limma	0.0268408	1.78091e-08
PLIER	Limma	7.30171e-13	1.28396e-12	1.52947e-12
RMA	Limma	0.000343577	0.00799814	5.10186e-07	8.74235e-11
DFW	Rankprod	1.50133e-23	3.04668e-26	2.98087e-21	6.39812e-25	1.26934e-21
FARMS	Rankprod	3.53907e-26	8.29372e-30	7.02433e-24	5.92794e-31	1.15531e-24	9.10872e-23
PLIER	Rankprod	1.85822e-24	3.87647e-26	1.01929e-22	3.06844e-30	9.13138e-23	2.24164e-22	2.54861e-12
RMA	Rankprod	6.76662e-18	5.05613e-19	9.0261e-17	3.77621e-19	5.49049e-16	1.63442e-12	9.46584e-22	1.29088e-33

## Sheet: Human Gene 1.0 ST (N=3)
				Human Gene 1.0 ST (N=3)
	Normalization	rel. ranking	DFW	FARMS	PLIER	RMA	DFW	FARMS	PLIER	RMA
Normalization	DE Method	DEMI	Limma	Limma	Limma	Limma	Rankprod	Rankprod	Rankprod	Rankprod
relative ranking	DEMI
DFW	Limma	8.11295e-14
FARMS	Limma	3.7632e-07	5.04789e-11
PLIER	Limma	4.28729e-14	0.936265	3.24055e-12
RMA	Limma	3.14455e-13	0.0173785	2.16446e-11	0.000363263
DFW	Rankprod	1.03717e-30	1.73115e-19	2.41418e-29	9.49975e-20	1.42405e-17
FARMS	Rankprod	2.47585e-32	1.2528e-22	1.84589e-31	1.14908e-22	1.2893e-20	2.26805e-29
PLIER	Rankprod	5.71098e-26	7.71645e-17	1.19035e-24	5.05036e-17	2.90221e-15	0.13011	6.16429e-20
RMA	Rankprod	2.85978e-29	2.75577e-18	1.44554e-27	1.74752e-18	2.6616e-16	3.58875e-10	1.66891e-29	1.61625e-06

## Sheet: Human Exon 1.0 ST (N=3)
				Human Exon 1.0 ST (N=3)
	Normalization	rel. ranking	DFW	FARMS	PLIER	RMA	DFW	FARMS	PLIER	RMA
Normalization	DE Method	DEMI	Limma	Limma	Limma	Limma	Rankprod	Rankprod	Rankprod	Rankprod
relative ranking	DEMI
DFW	Limma	0.000145571
FARMS	Limma	1.32538e-07	6.80326e-06
PLIER	Limma	5.2434e-19	1.37211e-08	0.850089
RMA	Limma	0.886429	4.09807e-05	1.34066e-07	7.85603e-17
DFW	Rankprod	1.78033e-25	7.27686e-21	5.58836e-13	5.68834e-25	7.83447e-26
FARMS	Rankprod	8.17096e-28	1.53281e-23	1.86482e-15	1.36777e-27	2.00145e-28	5.65986e-26
PLIER	Rankprod	4.68388e-29	5.88332e-25	3.59579e-18	2.82256e-29	3.54377e-29	2.24025e-34	3.76931e-27
RMA	Rankprod	2.87542e-26	1.69187e-21	1.65306e-13	6.39e-26	1.29232e-26	7.37068e-07	2.48062e-23	5.00974e-33

## Sheet: Human Genome U133 Plus 2.0 (N=2
				Human Genome U133 Plus 2.0 (N=2)
	Normalization	rel. ranking	DFW	FARMS	PLIER	RMA	DFW	FARMS	PLIER	RMA
Normalization	DE Method	DEMI	Limma	Limma	Limma	Limma	Rankprod	Rankprod	Rankprod	Rankprod
relative ranking	DEMI
DFW	Limma	2.58443e-20
FARMS	Limma	0.299166	3.70048e-21
PLIER	Limma	3.11451e-24	6.04527e-10	5.29197e-25
RMA	Limma	4.82514e-06	2.58983e-22	8.67073e-05	1.51532e-26
DFW	Rankprod	7.28496e-59	3.9246e-27	1.54808e-59	3.01591e-24	2.71727e-69
FARMS	Rankprod	2.65695e-59	7.51899e-32	7.24897e-62	2.50315e-29	6.35252e-71	1.77467e-22
PLIER	Rankprod	1.21319e-66	3.57647e-35	7.21868e-70	9.77007e-34	2.73375e-80	4.45214e-47	3.89962e-33
RMA	Rankprod	3.15882e-54	1.70944e-29	2.64636e-55	1.14228e-26	8.89199e-64	0.0205367	1.15548e-24	4.23794e-40

## Sheet: Human Gene 1.0 ST (N=2)
				Human Gene 1.0 ST (N=2)
	Normalization	rel. ranking	DFW	FARMS	PLIER	RMA	DFW	FARMS	PLIER	RMA
Normalization	DE Method	DEMI	Limma	Limma	Limma	Limma	Rankprod	Rankprod	Rankprod	Rankprod
relative ranking	DEMI
DFW	Limma	1.21197e-30
FARMS	Limma	4.7993e-14	6.0306e-19
PLIER	Limma	3.8263e-05	1.15462e-19	0.0308609
RMA	Limma	4.75894e-08	1.2717e-10	0.182183	0.00135437
DFW	Rankprod	9.43906e-64	4.72561e-67	2.68411e-59	2.83685e-57	2.72205e-50
FARMS	Rankprod	3.6935e-76	4.15433e-80	1.05508e-71	6.17518e-68	1.05098e-59	6.41692e-13
PLIER	Rankprod	2.13923e-66	1.05554e-66	1.8968e-64	1.33598e-58	6.73349e-53	4.00614e-24	6.82028e-23
RMA	Rankprod	1.53067e-60	2.2523e-63	7.45763e-56	6.69867e-54	2.54286e-47	3.12439e-33	9.07459e-27	2.27962e-31

## Sheet: Human Exon 1.0 ST (N=2)
				Human Exon 1.0 ST (N=2)
	Normalization	rel. ranking	DFW	FARMS	PLIER	RMA	DFW	FARMS	PLIER	RMA
Normalization	DE Method	DEMI	Limma	Limma	Limma	Limma	Rankprod	Rankprod	Rankprod	Rankprod
relative ranking	DEMI
DFW	Limma	3.68424e-09
FARMS	Limma	9.71102e-08	1.94055e-11
PLIER	Limma	4.20398e-09	3.2701e-08	5.89446e-09
RMA	Limma	0.347897	1.84129e-09	4.90314e-08	1.07565e-11
DFW	Rankprod	3.2173e-69	4.62527e-45	1.17789e-63	9.82046e-28	9.04126e-85
FARMS	Rankprod	7.91157e-67	4.00106e-46	3.39122e-62	5.03966e-29	3.96972e-81	3.8486e-13
PLIER	Rankprod	2.71059e-28	6.06669e-28	9.97702e-26	1.6933e-23	1.57111e-31	9.16194e-32	3.42332e-31
RMA	Rankprod	2.39214e-71	8.2397e-45	2.29359e-65	7.23641e-28	3.44764e-87	4.35048e-07	0.011843	2.54168e-29
