# Supplementary material for: Estimating differential expression from multiple indicators
Source: Nucleic Acids Res. 2014 Feb 27;42(8):e72. doi: 10.1093/nar/gku158 (PMC4005682; doi:10.1093/nar/gku158)
Supplement: Supplementary Data [file supp_gku158_nar-03204-met-n-2013-File007.zip › Supplementary file 4.xlsx]

## Sheet: perm_1234_5678_30_moexon_4on4_d
Alternative Hypothesis	Target ID	probesOnTargetInCluster	probesOnTarget	probesInCluster	probesTotal	p-value	FDR	Target Symbol	Description
HYPOXIA[H]_NORMOXIA	ENSMUSG00000066632	30	30	88462	1440281	4.43896e-37	1.97081e-32	Pgk1-rs7	phosphoglycerate kinase-1, related sequence-7 [Source:MGI Symbol;Acc:MGI:97562]
HYPOXIA[H]_NORMOXIA	ENSMUSG00000033307	28	30	88462	1440281	4.53245e-32	1.00616e-27	Mif	macrophage migration inhibitory factor [Source:MGI Symbol;Acc:MGI:96982]
HYPOXIA[H]_NORMOXIA	ENSMUSG00000021831	27	30	88462	1440281	6.48263e-30	4.11165e-26	Ero1l	ERO1-like (S. cerevisiae) [Source:MGI Symbol;Acc:MGI:1354385]
HYPOXIA[H]_NORMOXIA	ENSMUSG00000038412	27	30	88462	1440281	6.48263e-30	4.11165e-26	Higd1a	HIG1 domain family, member 1A [Source:MGI Symbol;Acc:MGI:1930666]
HYPOXIA[H]_NORMOXIA	ENSMUSG00000062070	27	30	88462	1440281	6.48263e-30	4.11165e-26	Pgk1	phosphoglycerate kinase 1 [Source:MGI Symbol;Acc:MGI:97555]
HYPOXIA[H]_NORMOXIA	ENSMUSG00000097148	27	30	88462	1440281	6.48263e-30	4.11165e-26	GAPDH	Uncharacterized protein [Source:UniProtKB/TrEMBL;Acc:M0QWZ0]
HYPOXIA[H]_NORMOXIA	ENSMUSG00000097979	27	30	88462	1440281	6.48263e-30	4.11165e-26	RP24-363O21.2
HYPOXIA[H]_NORMOXIA	ENSMUSG00000000031	25	30	88462	1440281	5.34645e-26	2.63746e-22	H19	H19 fetal liver mRNA [Source:MGI Symbol;Acc:MGI:95891]
HYPOXIA[H]_NORMOXIA	ENSMUSG00000056671	25	30	88462	1440281	5.34645e-26	2.63746e-22	Prelid2	PRELI domain containing 2 [Source:MGI Symbol;Acc:MGI:1924869]
HYPOXIA[H]_NORMOXIA	ENSMUSG00000021614	24	30	88462	1440281	3.41587e-24	1.37871e-20	Vcan	versican [Source:MGI Symbol;Acc:MGI:102889]
HYPOXIA[H]_NORMOXIA	ENSMUSG00000078566	24	30	88462	1440281	3.41587e-24	1.37871e-20	Bnip3	BCL2/adenovirus E1B interacting protein 3 [Source:MGI Symbol;Acc:MGI:109326]
HYPOXIA[H]_NORMOXIA	ENSMUSG00000023456	23	30	88462	1440281	1.79628e-22	4.69125e-19	Tpi1	triosephosphate isomerase 1 [Source:MGI Symbol;Acc:MGI:98797]
HYPOXIA[H]_NORMOXIA	ENSMUSG00000028645	23	30	88462	1440281	1.79628e-22	4.69125e-19	Slc2a1	solute carrier family 2 (facilitated glucose transporter), member 1 [Source:MGI Symbol;Acc:MGI:95755]
HYPOXIA[H]_NORMOXIA	ENSMUSG00000031765	19	20	88462	1440281	1.78656e-22	4.69125e-19	Mt1	metallothionein 1 [Source:MGI Symbol;Acc:MGI:97171]
HYPOXIA[H]_NORMOXIA	ENSMUSG00000032294	23	30	88462	1440281	1.79628e-22	4.69125e-19	Pkm	pyruvate kinase, muscle [Source:MGI Symbol;Acc:MGI:97591]
HYPOXIA[H]_NORMOXIA	ENSMUSG00000036427	23	30	88462	1440281	1.79628e-22	4.69125e-19	Gpi1	glucose phosphate isomerase 1 [Source:MGI Symbol;Acc:MGI:95797]
HYPOXIA[H]_NORMOXIA	ENSMUSG00000098065	23	30	88462	1440281	1.79628e-22	4.69125e-19	RP23-43F3.4
HYPOXIA[H]_NORMOXIA	ENSMUSG00000045573	19	21	88462	1440281	1.76647e-21	4.35711e-18	Penk	preproenkephalin [Source:MGI Symbol;Acc:MGI:104629]
HYPOXIA[H]_NORMOXIA	ENSMUSG00000004558	22	30	88462	1440281	7.92319e-21	1.67511e-17	Ndrg2	N-myc downstream regulated gene 2 [Source:MGI Symbol;Acc:MGI:1352498]
HYPOXIA[H]_NORMOXIA	ENSMUSG00000023175	22	30	88462	1440281	7.92319e-21	1.67511e-17	Bsg	basigin [Source:MGI Symbol;Acc:MGI:88208]
HYPOXIA[H]_NORMOXIA	ENSMUSG00000035105	22	30	88462	1440281	7.92319e-21	1.67511e-17	Egln3	EGL nine homolog 3 (C. elegans) [Source:MGI Symbol;Acc:MGI:1932288]
HYPOXIA[L]_NORMOXIA	ENSMUSG00000035783	20	30	66975	1440281	4.25927e-20	8.5956e-17	Acta2	actin, alpha 2, smooth muscle, aorta [Source:MGI Symbol;Acc:MGI:87909]
HYPOXIA[H]_NORMOXIA	ENSMUSG00000040280	18	21	88462	1440281	1.71649e-19	3.31342e-16	Ndufa4l2	NADH dehydrogenase (ubiquinone) 1 alpha subcomplex, 4-like 2 [Source:MGI Symbol;Acc:MGI:3039567]
HYPOXIA[H]_NORMOXIA	ENSMUSG00000032374	21	30	88462	1440281	2.97247e-19	5.49881e-16	Plod2	procollagen lysine, 2-oxoglutarate 5-dioxygenase 2 [Source:MGI Symbol;Acc:MGI:1347007]
HYPOXIA[H]_NORMOXIA	ENSMUSG00000021091	20	30	88462	1440281	9.58391e-18	1.63656e-14	Serpina3n	serine (or cysteine) peptidase inhibitor, clade A, member 3N [Source:MGI Symbol;Acc:MGI:105045]
HYPOXIA[H]_NORMOXIA	ENSMUSG00000057666	20	30	88462	1440281	9.58391e-18	1.63656e-14	Gapdh	glyceraldehyde-3-phosphate dehydrogenase [Source:MGI Symbol;Acc:MGI:95640]
HYPOXIA[L]_NORMOXIA	ENSMUSG00000007892	18	29	66975	1440281	2.17491e-17	3.57635e-14	Rplp1	ribosomal protein, large, P1 [Source:MGI Symbol;Acc:MGI:1927099]
HYPOXIA[H]_NORMOXIA	ENSMUSG00000031762	17	22	88462	1440281	4.91433e-17	7.79236e-14	Mt2	metallothionein 2 [Source:MGI Symbol;Acc:MGI:97172]
HYPOXIA[L]_NORMOXIA	ENSMUSG00000067818	18	30	66975	1440281	5.19814e-17	7.95817e-14	Myl9	myosin, light polypeptide 9, regulatory [Source:MGI Symbol;Acc:MGI:2138915]
HYPOXIA[H]_NORMOXIA	ENSMUSG00000011752	19	30	88462	1440281	2.67661e-16	3.49518e-13	Pgam1	phosphoglycerate mutase 1 [Source:MGI Symbol;Acc:MGI:97552]
HYPOXIA[H]_NORMOXIA	ENSMUSG00000019916	19	30	88462	1440281	2.67661e-16	3.49518e-13	P4ha1	procollagen-proline, 2-oxoglutarate 4-dioxygenase (proline 4-hydroxylase), alpha 1 polypeptide [Source:MGI Symbol;Acc:MGI:97463]
HYPOXIA[H]_NORMOXIA	ENSMUSG00000022051	19	30	88462	1440281	2.67661e-16	3.49518e-13	Bnip3l	BCL2/adenovirus E1B interacting protein 3-like [Source:MGI Symbol;Acc:MGI:1332659]
HYPOXIA[H]_NORMOXIA	ENSMUSG00000022707	19	30	88462	1440281	2.67661e-16	3.49518e-13	Gbe1	glucan (1,4-alpha-), branching enzyme 1 [Source:MGI Symbol;Acc:MGI:1921435]
HYPOXIA[H]_NORMOXIA	ENSMUSG00000022754	19	30	88462	1440281	2.67661e-16	3.49518e-13	Tmem45a	transmembrane protein 45a [Source:MGI Symbol;Acc:MGI:1913122]
HYPOXIA[L]_NORMOXIA	ENSMUSG00000005124	17	30	66975	1440281	1.48288e-15	1.82881e-12	Wisp1	WNT1 inducible signaling pathway protein 1 [Source:MGI Symbol;Acc:MGI:1197008]
HYPOXIA[L]_NORMOXIA	ENSMUSG00000059430	17	30	66975	1440281	1.48288e-15	1.82881e-12	Actg2	actin, gamma 2, smooth muscle, enteric [Source:MGI Symbol;Acc:MGI:104589]
HYPOXIA[H]_NORMOXIA	ENSMUSG00000005125	18	30	88462	1440281	6.51317e-15	7.2293e-12	Ndrg1	N-myc downstream regulated gene 1 [Source:MGI Symbol;Acc:MGI:1341799]
HYPOXIA[H]_NORMOXIA	ENSMUSG00000018906	18	30	88462	1440281	6.51317e-15	7.2293e-12	P4ha2	procollagen-proline, 2-oxoglutarate 4-dioxygenase (proline 4-hydroxylase), alpha II polypeptide [Source:MGI Symbol;Acc:MGI:894286]
HYPOXIA[H]_NORMOXIA	ENSMUSG00000063229	18	30	88462	1440281	6.51317e-15	7.2293e-12	Ldha	lactate dehydrogenase A [Source:MGI Symbol;Acc:MGI:96759]
HYPOXIA[H]_NORMOXIA	ENSMUSG00000063524	18	30	88462	1440281	6.51317e-15	7.2293e-12	Eno1	enolase 1, alpha non-neuron [Source:MGI Symbol;Acc:MGI:95393]
HYPOXIA[H]_NORMOXIA	ENSMUSG00000003955	16	24	88462	1440281	1.87189e-14	2.02703e-11	Fam162a	family with sequence similarity 162, member A [Source:MGI Symbol;Acc:MGI:1917436]
HYPOXIA[H]_NORMOXIA	ENSMUSG00000020277	17	30	88462	1440281	1.38685e-13	1.43194e-10	Pfkl	phosphofructokinase, liver, B-type [Source:MGI Symbol;Acc:MGI:97547]
HYPOXIA[H]_NORMOXIA	ENSMUSG00000023951	17	30	88462	1440281	1.38685e-13	1.43194e-10	Vegfa	vascular endothelial growth factor A [Source:MGI Symbol;Acc:MGI:103178]
HYPOXIA[L]_NORMOXIA	ENSMUSG00000032085	15	28	66975	1440281	2.15463e-13	2.17412e-10	Tagln	transgelin [Source:MGI Symbol;Acc:MGI:106012]
HYPOXIA[L]_NORMOXIA	ENSMUSG00000081534	14	24	66975	1440281	2.77976e-13	2.74257e-10	Slc48a1	solute carrier family 48 (heme transporter), member 1 [Source:MGI Symbol;Acc:MGI:1914989]
HYPOXIA[L]_NORMOXIA	ENSMUSG00000039405	15	30	66975	1440281	8.167e-13	7.55414e-10	Prss23	protease, serine, 23 [Source:MGI Symbol;Acc:MGI:1923703]
HYPOXIA[L]_NORMOXIA	ENSMUSG00000040010	15	30	66975	1440281	8.167e-13	7.55414e-10	Slc7a5	solute carrier family 7 (cationic amino acid transporter, y+ system), member 5 [Source:MGI Symbol;Acc:MGI:1298205]
HYPOXIA[L]_NORMOXIA	ENSMUSG00000071107	15	30	66975	1440281	8.167e-13	7.55414e-10	4732465J04Rik	RIKEN cDNA 4732465J04 gene [Source:MGI Symbol;Acc:MGI:3041208]
HYPOXIA[H]_NORMOXIA	ENSMUSG00000006494	16	30	88462	1440281	2.59167e-12	2.09209e-09	Pdk1	pyruvate dehydrogenase kinase, isoenzyme 1 [Source:MGI Symbol;Acc:MGI:1926119]
HYPOXIA[H]_NORMOXIA	ENSMUSG00000019055	16	30	88462	1440281	2.59167e-12	2.09209e-09	Plod1	procollagen-lysine, 2-oxoglutarate 5-dioxygenase 1 [Source:MGI Symbol;Acc:MGI:99907]
HYPOXIA[H]_NORMOXIA	ENSMUSG00000026399	16	30	88462	1440281	2.59167e-12	2.09209e-09	Cd55	CD55 antigen [Source:MGI Symbol;Acc:MGI:104850]
HYPOXIA[H]_NORMOXIA	ENSMUSG00000026773	16	30	88462	1440281	2.59167e-12	2.09209e-09	Pfkfb3	6-phosphofructo-2-kinase/fructose-2,6-biphosphatase 3 [Source:MGI Symbol;Acc:MGI:2181202]
HYPOXIA[H]_NORMOXIA	ENSMUSG00000030695	16	30	88462	1440281	2.59167e-12	2.09209e-09	Aldoa	aldolase A, fructose-bisphosphate [Source:MGI Symbol;Acc:MGI:87994]
HYPOXIA[H]_NORMOXIA	ENSMUSG00000031987	16	30	88462	1440281	2.59167e-12	2.09209e-09	Egln1	EGL nine homolog 1 (C. elegans) [Source:MGI Symbol;Acc:MGI:1932286]
HYPOXIA[H]_NORMOXIA	ENSMUSG00000092274	16	30	88462	1440281	2.59167e-12	2.09209e-09	Neat1	nuclear paraspeckle assembly transcript 1 (non-protein coding) [Source:MGI Symbol;Acc:MGI:1914211]
HYPOXIA[L]_NORMOXIA	ENSMUSG00000008450	14	30	66975	1440281	1.58057e-11	1.2099e-08	Nutf2	nuclear transport factor 2 [Source:MGI Symbol;Acc:MGI:1915301]
HYPOXIA[L]_NORMOXIA	ENSMUSG00000021253	14	30	66975	1440281	1.58057e-11	1.2099e-08	Tgfb3	transforming growth factor, beta 3 [Source:MGI Symbol;Acc:MGI:98727]
HYPOXIA[L]_NORMOXIA	ENSMUSG00000032366	14	30	66975	1440281	1.58057e-11	1.2099e-08	Tpm1	tropomyosin 1, alpha [Source:MGI Symbol;Acc:MGI:98809]
HYPOXIA[L]_NORMOXIA	ENSMUSG00000083649	13	26	66975	1440281	2.78502e-11	2.09575e-08	Rasl2-9	RAS-like, family 2, locus 9 [Source:MGI Symbol;Acc:MGI:104605]
HYPOXIA[H]_NORMOXIA	ENSMUSG00000036334	15	30	88462	1440281	4.2582e-11	3.09927e-08	Igsf10	immunoglobulin superfamily, member 10 [Source:MGI Symbol;Acc:MGI:1923481]
HYPOXIA[H]_NORMOXIA	ENSMUSG00000098178	15	30	88462	1440281	4.2582e-11	3.09927e-08	RP23-81C12.3
HYPOXIA[L]_NORMOXIA	ENSMUSG00000030623	11	20	66975	1440281	2.4944e-10	1.78623e-07	1700019G06Rik	RIKEN cDNA 1700019G06 gene [Source:MGI Symbol;Acc:MGI:1916654]
HYPOXIA[L]_NORMOXIA	ENSMUSG00000015143	13	30	66975	1440281	2.68961e-10	1.80929e-07	Actn1	actinin, alpha 1 [Source:MGI Symbol;Acc:MGI:2137706]
HYPOXIA[L]_NORMOXIA	ENSMUSG00000028273	13	30	66975	1440281	2.68961e-10	1.80929e-07	Pdlim5	PDZ and LIM domain 5 [Source:MGI Symbol;Acc:MGI:1927489]
HYPOXIA[L]_NORMOXIA	ENSMUSG00000051339	13	30	66975	1440281	2.68961e-10	1.80929e-07	2900026A02Rik	RIKEN cDNA 2900026A02 gene [Source:MGI Symbol;Acc:MGI:1920194]
HYPOXIA[L]_NORMOXIA	ENSMUSG00000062825	13	30	66975	1440281	2.68961e-10	1.80929e-07	Actg1	actin, gamma, cytoplasmic 1 [Source:MGI Symbol;Acc:MGI:87906]
HYPOXIA[H]_NORMOXIA	ENSMUSG00000025791	14	30	88462	1440281	6.15579e-10	3.90435e-07	Pgm2	phosphoglucomutase 2 [Source:MGI Symbol;Acc:MGI:97565]
HYPOXIA[H]_NORMOXIA	ENSMUSG00000027533	14	30	88462	1440281	6.15579e-10	3.90435e-07	Fabp5	fatty acid binding protein 5, epidermal [Source:MGI Symbol;Acc:MGI:101790]
HYPOXIA[H]_NORMOXIA	ENSMUSG00000028527	14	30	88462	1440281	6.15579e-10	3.90435e-07	Ak4	adenylate kinase 4 [Source:MGI Symbol;Acc:MGI:87979]
HYPOXIA[H]_NORMOXIA	ENSMUSG00000050914	14	30	88462	1440281	6.15579e-10	3.90435e-07	Ankrd37	ankyrin repeat domain 37 [Source:MGI Symbol;Acc:MGI:3603344]
HYPOXIA[L]_NORMOXIA	ENSMUSG00000029632	12	27	66975	1440281	9.20716e-10	5.75746e-07	Ndufa4	NADH dehydrogenase (ubiquinone) 1 alpha subcomplex, 4 [Source:MGI Symbol;Acc:MGI:107686]
HYPOXIA[L]_NORMOXIA	ENSMUSG00000005683	12	30	66975	1440281	4.01856e-09	2.28738e-06	Cs	citrate synthase [Source:MGI Symbol;Acc:MGI:88529]
HYPOXIA[L]_NORMOXIA	ENSMUSG00000025626	12	30	66975	1440281	4.01856e-09	2.28738e-06	Phf6	PHD finger protein 6 [Source:MGI Symbol;Acc:MGI:1918248]
HYPOXIA[L]_NORMOXIA	ENSMUSG00000029430	12	30	66975	1440281	4.01856e-09	2.28738e-06	Ran	RAN, member RAS oncogene family [Source:MGI Symbol;Acc:MGI:1333112]
HYPOXIA[L]_NORMOXIA	ENSMUSG00000029580	12	30	66975	1440281	4.01856e-09	2.28738e-06	Actb	actin, beta [Source:MGI Symbol;Acc:MGI:87904]
HYPOXIA[L]_NORMOXIA	ENSMUSG00000030782	12	30	66975	1440281	4.01856e-09	2.28738e-06	Tgfb1i1	transforming growth factor beta 1 induced transcript 1 [Source:MGI Symbol;Acc:MGI:102784]
HYPOXIA[L]_NORMOXIA	ENSMUSG00000038418	12	30	66975	1440281	4.01856e-09	2.28738e-06	Egr1	early growth response 1 [Source:MGI Symbol;Acc:MGI:95295]
HYPOXIA[L]_NORMOXIA	ENSMUSG00000054808	12	30	66975	1440281	4.01856e-09	2.28738e-06	Actn4	actinin alpha 4 [Source:MGI Symbol;Acc:MGI:1890773]
HYPOXIA[H]_NORMOXIA	ENSMUSG00000003865	13	30	88462	1440281	7.82752e-09	4.23812e-06	Gys1	glycogen synthase 1, muscle [Source:MGI Symbol;Acc:MGI:101805]
HYPOXIA[H]_NORMOXIA	ENSMUSG00000025161	13	30	88462	1440281	7.82752e-09	4.23812e-06	Slc16a3	solute carrier family 16 (monocarboxylic acid transporters), member 3 [Source:MGI Symbol;Acc:MGI:1933438]
HYPOXIA[H]_NORMOXIA	ENSMUSG00000029385	13	30	88462	1440281	7.82752e-09	4.23812e-06	Ccng2	cyclin G2 [Source:MGI Symbol;Acc:MGI:1095734]
HYPOXIA[H]_NORMOXIA	ENSMUSG00000070282	13	30	88462	1440281	7.82752e-09	4.23812e-06	3000002C10Rik	RIKEN cDNA 3000002C10 gene [Source:MGI Symbol;Acc:MGI:3036226]
HYPOXIA[L]_NORMOXIA	ENSMUSG00000024538	11	27	66975	1440281	1.42916e-08	7.64481e-06	Ppic	peptidylprolyl isomerase C [Source:MGI Symbol;Acc:MGI:97751]
HYPOXIA[H]_NORMOXIA	ENSMUSG00000067279	12	27	88462	1440281	2.0912e-08	1.1053e-05	Ppp1r3c	protein phosphatase 1, regulatory (inhibitor) subunit 3C [Source:MGI Symbol;Acc:MGI:1858229]
HYPOXIA[L]_NORMOXIA	ENSMUSG00000026421	11	28	66975	1440281	2.25411e-08	1.17739e-05	Csrp1	cysteine and glycine-rich protein 1 [Source:MGI Symbol;Acc:MGI:88549]
HYPOXIA[L]_NORMOXIA	ENSMUSG00000021823	11	30	66975	1440281	5.25845e-08	2.56555e-05	Vcl	vinculin [Source:MGI Symbol;Acc:MGI:98927]
HYPOXIA[L]_NORMOXIA	ENSMUSG00000022982	11	30	66975	1440281	5.25845e-08	2.56555e-05	Sod1	superoxide dismutase 1, soluble [Source:MGI Symbol;Acc:MGI:98351]
HYPOXIA[L]_NORMOXIA	ENSMUSG00000024101	11	30	66975	1440281	5.25845e-08	2.56555e-05	Wash	WAS protein family homolog [Source:MGI Symbol;Acc:MGI:1916017]
HYPOXIA[L]_NORMOXIA	ENSMUSG00000026547	11	30	66975	1440281	5.25845e-08	2.56555e-05	Tagln2	transgelin 2 [Source:MGI Symbol;Acc:MGI:1312985]
HYPOXIA[L]_NORMOXIA	ENSMUSG00000031972	11	30	66975	1440281	5.25845e-08	2.56555e-05	Acta1	actin, alpha 1, skeletal muscle [Source:MGI Symbol;Acc:MGI:87902]
HYPOXIA[L]_NORMOXIA	ENSMUSG00000086968	11	30	66975	1440281	5.25845e-08	2.56555e-05	4933431E20Rik	RIKEN cDNA 4933431E20 gene [Source:MGI Symbol;Acc:MGI:3584041]
HYPOXIA[H]_NORMOXIA	ENSMUSG00000004267	12	30	88462	1440281	8.74321e-08	4.04355e-05	Eno2	enolase 2, gamma neuronal [Source:MGI Symbol;Acc:MGI:95394]
HYPOXIA[H]_NORMOXIA	ENSMUSG00000014813	12	30	88462	1440281	8.74321e-08	4.04355e-05	Stc1	stanniocalcin 1 [Source:MGI Symbol;Acc:MGI:109131]
HYPOXIA[H]_NORMOXIA	ENSMUSG00000026185	12	30	88462	1440281	8.74321e-08	4.04355e-05	Igfbp5	insulin-like growth factor binding protein 5 [Source:MGI Symbol;Acc:MGI:96440]
HYPOXIA[H]_NORMOXIA	ENSMUSG00000026535	12	30	88462	1440281	8.74321e-08	4.04355e-05	Ifi202b	interferon activated gene 202B [Source:MGI Symbol;Acc:MGI:1347083]
HYPOXIA[H]_NORMOXIA	ENSMUSG00000063760	12	30	88462	1440281	8.74321e-08	4.04355e-05	Rnf217	ring finger protein 217 [Source:MGI Symbol;Acc:MGI:3610311]
HYPOXIA[L]_NORMOXIA	ENSMUSG00000039462	9	20	66975	1440281	1.06765e-07	4.88677e-05	Col10a1	collagen, type X, alpha 1 [Source:MGI Symbol;Acc:MGI:88445]
HYPOXIA[L]_NORMOXIA	ENSMUSG00000040824	10	28	66975	1440281	2.85705e-07	0.000129436	Snrpd2	small nuclear ribonucleoprotein D2 [Source:MGI Symbol;Acc:MGI:98345]
HYPOXIA[L]_NORMOXIA	ENSMUSG00000000088	10	29	66975	1440281	4.17773e-07	0.000187356	Cox5a	cytochrome c oxidase subunit Va [Source:MGI Symbol;Acc:MGI:88474]
HYPOXIA[L]_NORMOXIA	ENSMUSG00000008683	10	30	66975	1440281	6.00367e-07	0.00022029	Rps15a	ribosomal protein S15A [Source:MGI Symbol;Acc:MGI:2389091]
HYPOXIA[L]_NORMOXIA	ENSMUSG00000019179	10	30	66975	1440281	6.00367e-07	0.00022029	Mdh2	malate dehydrogenase 2, NAD (mitochondrial) [Source:MGI Symbol;Acc:MGI:97050]
HYPOXIA[L]_NORMOXIA	ENSMUSG00000020032	10	30	66975	1440281	6.00367e-07	0.00022029	Nuak1	NUAK family, SNF1-like kinase, 1 [Source:MGI Symbol;Acc:MGI:1925226]
HYPOXIA[L]_NORMOXIA	ENSMUSG00000020321	10	30	66975	1440281	6.00367e-07	0.00022029	Mdh1	malate dehydrogenase 1, NAD (soluble) [Source:MGI Symbol;Acc:MGI:97051]
HYPOXIA[L]_NORMOXIA	ENSMUSG00000020571	10	30	66975	1440281	6.00367e-07	0.00022029	Pdia6	protein disulfide isomerase associated 6 [Source:MGI Symbol;Acc:MGI:1919103]
HYPOXIA[L]_NORMOXIA	ENSMUSG00000020649	10	30	66975	1440281	6.00367e-07	0.00022029	Rrm2	ribonucleotide reductase M2 [Source:MGI Symbol;Acc:MGI:98181]
HYPOXIA[L]_NORMOXIA	ENSMUSG00000020857	10	30	66975	1440281	6.00367e-07	0.00022029	Nme2	NME/NM23 nucleoside diphosphate kinase 2 [Source:MGI Symbol;Acc:MGI:97356]
HYPOXIA[L]_NORMOXIA	ENSMUSG00000021390	10	30	66975	1440281	6.00367e-07	0.00022029	Ogn	osteoglycin [Source:MGI Symbol;Acc:MGI:109278]
HYPOXIA[L]_NORMOXIA	ENSMUSG00000022312	10	30	66975	1440281	6.00367e-07	0.00022029	Eif3h	eukaryotic translation initiation factor 3, subunit H [Source:MGI Symbol;Acc:MGI:1915385]
HYPOXIA[L]_NORMOXIA	ENSMUSG00000024121	10	30	66975	1440281	6.00367e-07	0.00022029	Atp6v0c	ATPase, H+ transporting, lysosomal V0 subunit C [Source:MGI Symbol;Acc:MGI:88116]
HYPOXIA[L]_NORMOXIA	ENSMUSG00000026879	10	30	66975	1440281	6.00367e-07	0.00022029	Gsn	gelsolin [Source:MGI Symbol;Acc:MGI:95851]
HYPOXIA[L]_NORMOXIA	ENSMUSG00000027597	10	30	66975	1440281	6.00367e-07	0.00022029	Ahcy	S-adenosylhomocysteine hydrolase [Source:MGI Symbol;Acc:MGI:87968]
HYPOXIA[L]_NORMOXIA	ENSMUSG00000031451	10	30	66975	1440281	6.00367e-07	0.00022029	Gas6	growth arrest specific 6 [Source:MGI Symbol;Acc:MGI:95660]
HYPOXIA[L]_NORMOXIA	ENSMUSG00000032348	10	30	66975	1440281	6.00367e-07	0.00022029	Gsta4	glutathione S-transferase, alpha 4 [Source:MGI Symbol;Acc:MGI:1309515]
HYPOXIA[L]_NORMOXIA	ENSMUSG00000032643	10	30	66975	1440281	6.00367e-07	0.00022029	Fhl3	four and a half LIM domains 3 [Source:MGI Symbol;Acc:MGI:1341092]
HYPOXIA[L]_NORMOXIA	ENSMUSG00000033306	10	30	66975	1440281	6.00367e-07	0.00022029	Lpp	LIM domain containing preferred translocation partner in lipoma [Source:MGI Symbol;Acc:MGI:2441849]
HYPOXIA[L]_NORMOXIA	ENSMUSG00000036751	10	30	66975	1440281	6.00367e-07	0.00022029	Cox6b1	cytochrome c oxidase, subunit VIb polypeptide 1 [Source:MGI Symbol;Acc:MGI:107460]
HYPOXIA[L]_NORMOXIA	ENSMUSG00000042043	10	30	66975	1440281	6.00367e-07	0.00022029	Tbca	tubulin cofactor A [Source:MGI Symbol;Acc:MGI:107549]
HYPOXIA[L]_NORMOXIA	ENSMUSG00000051236	10	30	66975	1440281	6.00367e-07	0.00022029	Msrb3	methionine sulfoxide reductase B3 [Source:MGI Symbol;Acc:MGI:2443538]
HYPOXIA[L]_NORMOXIA	ENSMUSG00000063316	10	30	66975	1440281	6.00367e-07	0.00022029	Rpl27	ribosomal protein L27 [Source:MGI Symbol;Acc:MGI:98036]
HYPOXIA[L]_NORMOXIA	ENSMUSG00000071644	10	30	66975	1440281	6.00367e-07	0.00022029	Eef1g	eukaryotic translation elongation factor 1 gamma [Source:MGI Symbol;Acc:MGI:1914410]
HYPOXIA[L]_NORMOXIA	ENSMUSG00000073676	10	30	66975	1440281	6.00367e-07	0.00022029	Hspe1	heat shock protein 1 (chaperonin 10) [Source:MGI Symbol;Acc:MGI:104680]
HYPOXIA[H]_NORMOXIA	ENSMUSG00000097411	10	24	88462	1440281	6.71909e-07	0.00024452	B430218F22Rik	RIKEN cDNA B430218F22 gene [Source:MGI Symbol;Acc:MGI:3704413]
HYPOXIA[H]_NORMOXIA	ENSMUSG00000017390	11	30	88462	1440281	8.55811e-07	0.000287851	Aldoc	aldolase C, fructose-bisphosphate [Source:MGI Symbol;Acc:MGI:101863]
HYPOXIA[H]_NORMOXIA	ENSMUSG00000020303	11	30	88462	1440281	8.55811e-07	0.000287851	Stc2	stanniocalcin 2 [Source:MGI Symbol;Acc:MGI:1316731]
HYPOXIA[H]_NORMOXIA	ENSMUSG00000021196	11	30	88462	1440281	8.55811e-07	0.000287851	Pfkp	phosphofructokinase, platelet [Source:MGI Symbol;Acc:MGI:1891833]
HYPOXIA[H]_NORMOXIA	ENSMUSG00000024038	11	30	88462	1440281	8.55811e-07	0.000287851	Ndufv3	NADH dehydrogenase (ubiquinone) flavoprotein 3 [Source:MGI Symbol;Acc:MGI:1890894]
HYPOXIA[H]_NORMOXIA	ENSMUSG00000024924	11	30	88462	1440281	8.55811e-07	0.000287851	Vldlr	very low density lipoprotein receptor [Source:MGI Symbol;Acc:MGI:98935]
HYPOXIA[H]_NORMOXIA	ENSMUSG00000026072	11	30	88462	1440281	8.55811e-07	0.000287851	Il1r1	interleukin 1 receptor, type I [Source:MGI Symbol;Acc:MGI:96545]
HYPOXIA[H]_NORMOXIA	ENSMUSG00000034522	11	30	88462	1440281	8.55811e-07	0.000287851	Zfp395	zinc finger protein 395 [Source:MGI Symbol;Acc:MGI:2682318]
HYPOXIA[H]_NORMOXIA	ENSMUSG00000047261	11	30	88462	1440281	8.55811e-07	0.000287851	Gap43	growth associated protein 43 [Source:MGI Symbol;Acc:MGI:95639]
HYPOXIA[H]_NORMOXIA	ENSMUSG00000075602	11	30	88462	1440281	8.55811e-07	0.000287851	Ly6a	lymphocyte antigen 6 complex, locus A [Source:MGI Symbol;Acc:MGI:107527]
HYPOXIA[H]_NORMOXIA	ENSMUSG00000080115	11	30	88462	1440281	8.55811e-07	0.000287851	Mettl21b	methyltransferase like 21B [Source:MGI Symbol;Acc:MGI:3645330]
HYPOXIA[H]_NORMOXIA	ENSMUSG00000039114	10	25	88462	1440281	1.05778e-06	0.000350473	Nrn1	neuritin 1 [Source:MGI Symbol;Acc:MGI:1915654]
HYPOXIA[H]_NORMOXIA	ENSMUSG00000097531	10	25	88462	1440281	1.05778e-06	0.000350473	mmu-mir-706	mmu-mir-706 [Source:miRBase;Acc:MI0004690]
HYPOXIA[H]_NORMOXIA	ENSMUSG00000028417	10	26	88462	1440281	1.62368e-06	0.000533986	Tal2	T cell acute lymphocytic leukemia 2 [Source:MGI Symbol;Acc:MGI:99540]
HYPOXIA[H]_NORMOXIA	ENSMUSG00000097416	9	21	88462	1440281	1.85166e-06	0.000604484	WI1-2736D10.2
HYPOXIA[H]_NORMOXIA	ENSMUSG00000096001	7	12	88462	1440281	1.98187e-06	0.000642271	2610528A11Rik	RIKEN cDNA 2610528A11 gene [Source:MGI Symbol;Acc:MGI:1917295]
HYPOXIA[L]_NORMOXIA	ENSMUSG00000057278	8	21	66975	1440281	2.57395e-06	0.000828103	Snrpg	small nuclear ribonucleoprotein polypeptide G [Source:MGI Symbol;Acc:MGI:1915261]
HYPOXIA[H]_NORMOXIA	ENSMUSG00000020676	9	22	88462	1440281	2.96166e-06	0.000943215	Ccl11	chemokine (C-C motif) ligand 11 [Source:MGI Symbol;Acc:MGI:103576]
HYPOXIA[H]_NORMOXIA	ENSMUSG00000098041	8	17	88462	1440281	2.97423e-06	0.000943215	RP23-474B13.4
HYPOXIA[L]_NORMOXIA	ENSMUSG00000008136	9	28	66975	1440281	3.12611e-06	0.000977417	Fhl2	four and a half LIM domains 2 [Source:MGI Symbol;Acc:MGI:1338762]
HYPOXIA[L]_NORMOXIA	ENSMUSG00000029377	9	28	66975	1440281	3.12611e-06	0.000977417	Ereg	epiregulin [Source:MGI Symbol;Acc:MGI:107508]
HYPOXIA[L]_NORMOXIA	ENSMUSG00000003814	9	30	66975	1440281	5.94965e-06	0.00160092	Calr	calreticulin [Source:MGI Symbol;Acc:MGI:88252]
HYPOXIA[L]_NORMOXIA	ENSMUSG00000003873	9	30	66975	1440281	5.94965e-06	0.00160092	Bax	BCL2-associated X protein [Source:MGI Symbol;Acc:MGI:99702]
HYPOXIA[L]_NORMOXIA	ENSMUSG00000005103	9	30	66975	1440281	5.94965e-06	0.00160092	Wdr1	WD repeat domain 1 [Source:MGI Symbol;Acc:MGI:1337100]
HYPOXIA[L]_NORMOXIA	ENSMUSG00000006442	9	30	66975	1440281	5.94965e-06	0.00160092	Srm	spermidine synthase [Source:MGI Symbol;Acc:MGI:102690]
HYPOXIA[L]_NORMOXIA	ENSMUSG00000011179	9	30	66975	1440281	5.94965e-06	0.00160092	Odc1	ornithine decarboxylase, structural 1 [Source:MGI Symbol;Acc:MGI:97402]
HYPOXIA[L]_NORMOXIA	ENSMUSG00000020326	9	30	66975	1440281	5.94965e-06	0.00160092	Ccng1	cyclin G1 [Source:MGI Symbol;Acc:MGI:102890]
HYPOXIA[L]_NORMOXIA	ENSMUSG00000022265	9	30	66975	1440281	5.94965e-06	0.00160092	Ank	progressive ankylosis [Source:MGI Symbol;Acc:MGI:3045421]
HYPOXIA[L]_NORMOXIA	ENSMUSG00000022805	9	30	66975	1440281	5.94965e-06	0.00160092	Maats1	MYCBP-associated, testis expressed 1 [Source:MGI Symbol;Acc:MGI:2443598]
HYPOXIA[L]_NORMOXIA	ENSMUSG00000023092	9	30	66975	1440281	5.94965e-06	0.00160092	Fhl1	four and a half LIM domains 1 [Source:MGI Symbol;Acc:MGI:1298387]
HYPOXIA[L]_NORMOXIA	ENSMUSG00000024074	9	30	66975	1440281	5.94965e-06	0.00160092	Crim1	cysteine rich transmembrane BMP regulator 1 (chordin like) [Source:MGI Symbol;Acc:MGI:1354756]
HYPOXIA[L]_NORMOXIA	ENSMUSG00000024620	9	30	66975	1440281	5.94965e-06	0.00160092	Pdgfrb	platelet derived growth factor receptor, beta polypeptide [Source:MGI Symbol;Acc:MGI:97531]
HYPOXIA[L]_NORMOXIA	ENSMUSG00000027670	9	30	66975	1440281	5.94965e-06	0.00160092	Ocstamp	osteoclast stimulatory transmembrane protein [Source:MGI Symbol;Acc:MGI:1921864]
HYPOXIA[L]_NORMOXIA	ENSMUSG00000028837	9	30	66975	1440281	5.94965e-06	0.00160092	Psmb2	proteasome (prosome, macropain) subunit, beta type 2 [Source:MGI Symbol;Acc:MGI:1347045]
HYPOXIA[L]_NORMOXIA	ENSMUSG00000029304	9	30	66975	1440281	5.94965e-06	0.00160092	Spp1	secreted phosphoprotein 1 [Source:MGI Symbol;Acc:MGI:98389]
HYPOXIA[L]_NORMOXIA	ENSMUSG00000029840	9	30	66975	1440281	5.94965e-06	0.00160092	Mtpn	myotrophin [Source:MGI Symbol;Acc:MGI:99445]
HYPOXIA[L]_NORMOXIA	ENSMUSG00000031328	9	30	66975	1440281	5.94965e-06	0.00160092	Flna	filamin, alpha [Source:MGI Symbol;Acc:MGI:95556]
HYPOXIA[L]_NORMOXIA	ENSMUSG00000034024	9	30	66975	1440281	5.94965e-06	0.00160092	Cct2	chaperonin containing Tcp1, subunit 2 (beta) [Source:MGI Symbol;Acc:MGI:107186]
HYPOXIA[L]_NORMOXIA	ENSMUSG00000039680	9	30	66975	1440281	5.94965e-06	0.00160092	Mrps6	mitochondrial ribosomal protein S6 [Source:MGI Symbol;Acc:MGI:2153111]
HYPOXIA[L]_NORMOXIA	ENSMUSG00000046865	9	30	66975	1440281	5.94965e-06	0.00160092	Fbl	fibrillarin [Source:MGI Symbol;Acc:MGI:95486]
HYPOXIA[L]_NORMOXIA	ENSMUSG00000059743	9	30	66975	1440281	5.94965e-06	0.00160092	Fdps	farnesyl diphosphate synthetase [Source:MGI Symbol;Acc:MGI:104888]
HYPOXIA[L]_NORMOXIA	ENSMUSG00000069744	9	30	66975	1440281	5.94965e-06	0.00160092	Psmb3	proteasome (prosome, macropain) subunit, beta type 3 [Source:MGI Symbol;Acc:MGI:1347014]
HYPOXIA[L]_NORMOXIA	ENSMUSG00000076441	9	30	66975	1440281	5.94965e-06	0.00160092	Ass1	argininosuccinate synthetase 1 [Source:MGI Symbol;Acc:MGI:88090]
HYPOXIA[L]_NORMOXIA	ENSMUSG00000089774	9	30	66975	1440281	5.94965e-06	0.00160092	Slc5a3	solute carrier family 5 (inositol transporters), member 3 [Source:MGI Symbol;Acc:MGI:1858226]
HYPOXIA[H]_NORMOXIA	ENSMUSG00000021069	10	30	88462	1440281	7.31448e-06	0.00187716	Pygl	liver glycogen phosphorylase [Source:MGI Symbol;Acc:MGI:97829]
HYPOXIA[H]_NORMOXIA	ENSMUSG00000025025	10	30	88462	1440281	7.31448e-06	0.00187716	Mxi1	Max interacting protein 1 [Source:MGI Symbol;Acc:MGI:97245]
HYPOXIA[H]_NORMOXIA	ENSMUSG00000025545	10	30	88462	1440281	7.31448e-06	0.00187716	Clybl	citrate lyase beta like [Source:MGI Symbol;Acc:MGI:1916884]
HYPOXIA[H]_NORMOXIA	ENSMUSG00000035493	10	30	88462	1440281	7.31448e-06	0.00187716	Tgfbi	transforming growth factor, beta induced [Source:MGI Symbol;Acc:MGI:99959]
HYPOXIA[H]_NORMOXIA	ENSMUSG00000037161	10	30	88462	1440281	7.31448e-06	0.00187716	Mgarp	mitochondria localized glutamic acid rich protein [Source:MGI Symbol;Acc:MGI:1914999]
HYPOXIA[H]_NORMOXIA	ENSMUSG00000040675	10	30	88462	1440281	7.31448e-06	0.00187716	Mthfd1l	methylenetetrahydrofolate dehydrogenase (NADP+ dependent) 1-like [Source:MGI Symbol;Acc:MGI:1924836]
HYPOXIA[H]_NORMOXIA	ENSMUSG00000045868	10	30	88462	1440281	7.31448e-06	0.00187716	Gvin1	GTPase, very large interferon inducible 1 [Source:MGI Symbol;Acc:MGI:1921808]
HYPOXIA[H]_NORMOXIA	ENSMUSG00000047139	10	30	88462	1440281	7.31448e-06	0.00187716	Cd24a	CD24a antigen [Source:MGI Symbol;Acc:MGI:88323]
HYPOXIA[H]_NORMOXIA	ENSMUSG00000074203	7	14	88462	1440281	7.69431e-06	0.00196329	G430095P16Rik	RIKEN cDNA G430095P16 gene [Source:MGI Symbol;Acc:MGI:3588227]
HYPOXIA[H]_NORMOXIA	ENSMUSG00000031489	9	25	88462	1440281	1.02721e-05	0.00260607	Adrb3	adrenergic receptor, beta 3 [Source:MGI Symbol;Acc:MGI:87939]
HYPOXIA[L]_NORMOXIA	ENSMUSG00000029664	8	25	66975	1440281	1.15718e-05	0.00291913	Tfpi2	tissue factor pathway inhibitor 2 [Source:MGI Symbol;Acc:MGI:108543]
HYPOXIA[L]_NORMOXIA	ENSMUSG00000061991	6	13	66975	1440281	1.30589e-05	0.00325724	Hist1h2af	histone cluster 1, H2af [Source:MGI Symbol;Acc:MGI:2448309]
HYPOXIA[L]_NORMOXIA	ENSMUSG00000069309	6	13	66975	1440281	1.30589e-05	0.00325724	Hist1h2an	histone cluster 1, H2an [Source:MGI Symbol;Acc:MGI:2448300]
HYPOXIA[H]_NORMOXIA	ENSMUSG00000046794	7	15	88462	1440281	1.36566e-05	0.00336847	Ppp1r3b	protein phosphatase 1, regulatory (inhibitor) subunit 3B [Source:MGI Symbol;Acc:MGI:2177268]
HYPOXIA[H]_NORMOXIA	ENSMUSG00000078493	7	15	88462	1440281	1.36566e-05	0.00336847	A930039A15Rik	RIKEN cDNA A930039A15 gene [Source:MGI Symbol;Acc:MGI:3641728]
HYPOXIA[H]_NORMOXIA	ENSMUSG00000054196	9	26	88462	1440281	1.48507e-05	0.00364278	Cthrc1	collagen triple helix repeat containing 1 [Source:MGI Symbol;Acc:MGI:1915838]
HYPOXIA[L]_NORMOXIA	ENSMUSG00000015932	8	26	66975	1440281	1.60307e-05	0.00391062	Dstn	destrin [Source:MGI Symbol;Acc:MGI:1929270]
HYPOXIA[L]_NORMOXIA	ENSMUSG00000038607	7	20	66975	1440281	2.1283e-05	0.00513545	Gng10	guanine nucleotide binding protein (G protein), gamma 10 [Source:MGI Symbol;Acc:MGI:1336169]
HYPOXIA[L]_NORMOXIA	ENSMUSG00000044786	7	20	66975	1440281	2.1283e-05	0.00513545	Zfp36	zinc finger protein 36 [Source:MGI Symbol;Acc:MGI:99180]
HYPOXIA[H]_NORMOXIA	ENSMUSG00000003541	7	16	88462	1440281	2.29834e-05	0.00548612	Ier3	immediate early response 3 [Source:MGI Symbol;Acc:MGI:104814]
HYPOXIA[H]_NORMOXIA	ENSMUSG00000032766	7	16	88462	1440281	2.29834e-05	0.00548612	Gng11	guanine nucleotide binding protein (G protein), gamma 11 [Source:MGI Symbol;Acc:MGI:1913316]
HYPOXIA[H]_NORMOXIA	ENSMUSG00000097995	7	17	88462	1440281	3.69898e-05	0.00878222	RP23-161N17.14
HYPOXIA[L]_NORMOXIA	ENSMUSG00000015759	8	29	66975	1440281	3.88588e-05	0.00917688	Cnih	cornichon homolog (Drosophila) [Source:MGI Symbol;Acc:MGI:1277202]
HYPOXIA[L]_NORMOXIA	ENSMUSG00000001403	8	30	66975	1440281	5.08258e-05	0.00976867	Ube2c	ubiquitin-conjugating enzyme E2C [Source:MGI Symbol;Acc:MGI:1915862]
HYPOXIA[L]_NORMOXIA	ENSMUSG00000004530	8	30	66975	1440281	5.08258e-05	0.00976867	Coro1c	coronin, actin binding protein 1C [Source:MGI Symbol;Acc:MGI:1345964]
HYPOXIA[L]_NORMOXIA	ENSMUSG00000008348	8	30	66975	1440281	5.08258e-05	0.00976867	Ubc	ubiquitin C [Source:MGI Symbol;Acc:MGI:98889]
HYPOXIA[L]_NORMOXIA	ENSMUSG00000009927	8	30	66975	1440281	5.08258e-05	0.00976867	Rps25	ribosomal protein S25 [Source:MGI Symbol;Acc:MGI:1922867]
HYPOXIA[L]_NORMOXIA	ENSMUSG00000016319	8	30	66975	1440281	5.08258e-05	0.00976867	Slc25a5	solute carrier family 25 (mitochondrial carrier, adenine nucleotide translocator), member 5 [Source:MGI Symbol;Acc:MGI:1353496]
HYPOXIA[L]_NORMOXIA	ENSMUSG00000019997	8	30	66975	1440281	5.08258e-05	0.00976867	Ctgf	connective tissue growth factor [Source:MGI Symbol;Acc:MGI:95537]
HYPOXIA[L]_NORMOXIA	ENSMUSG00000020585	8	30	66975	1440281	5.08258e-05	0.00976867	Laptm4a	lysosomal-associated protein transmembrane 4A [Source:MGI Symbol;Acc:MGI:108017]
HYPOXIA[L]_NORMOXIA	ENSMUSG00000024665	8	30	66975	1440281	5.08258e-05	0.00976867	Fads2	fatty acid desaturase 2 [Source:MGI Symbol;Acc:MGI:1930079]
HYPOXIA[L]_NORMOXIA	ENSMUSG00000025613	8	30	66975	1440281	5.08258e-05	0.00976867	Cct8	chaperonin containing Tcp1, subunit 8 (theta) [Source:MGI Symbol;Acc:MGI:107183]
HYPOXIA[L]_NORMOXIA	ENSMUSG00000025980	8	30	66975	1440281	5.08258e-05	0.00976867	Hspd1	heat shock protein 1 (chaperonin) [Source:MGI Symbol;Acc:MGI:96242]
HYPOXIA[L]_NORMOXIA	ENSMUSG00000026341	8	30	66975	1440281	5.08258e-05	0.00976867	Actr3	ARP3 actin-related protein 3 [Source:MGI Symbol;Acc:MGI:1921367]
HYPOXIA[L]_NORMOXIA	ENSMUSG00000026768	8	30	66975	1440281	5.08258e-05	0.00976867	Itga8	integrin alpha 8 [Source:MGI Symbol;Acc:MGI:109442]
HYPOXIA[L]_NORMOXIA	ENSMUSG00000026864	8	30	66975	1440281	5.08258e-05	0.00976867	Hspa5	heat shock protein 5 [Source:MGI Symbol;Acc:MGI:95835]
HYPOXIA[L]_NORMOXIA	ENSMUSG00000027397	8	30	66975	1440281	5.08258e-05	0.00976867	Slc20a1	solute carrier family 20, member 1 [Source:MGI Symbol;Acc:MGI:108392]
HYPOXIA[L]_NORMOXIA	ENSMUSG00000028195	8	30	66975	1440281	5.08258e-05	0.00976867	Cyr61	cysteine rich protein 61 [Source:MGI Symbol;Acc:MGI:88613]
HYPOXIA[L]_NORMOXIA	ENSMUSG00000028367	8	30	66975	1440281	5.08258e-05	0.00976867	Txn1	thioredoxin 1 [Source:MGI Symbol;Acc:MGI:98874]
HYPOXIA[L]_NORMOXIA	ENSMUSG00000029467	8	30	66975	1440281	5.08258e-05	0.00976867	Atp2a2	ATPase, Ca++ transporting, cardiac muscle, slow twitch 2 [Source:MGI Symbol;Acc:MGI:88110]
HYPOXIA[L]_NORMOXIA	ENSMUSG00000029752	8	30	66975	1440281	5.08258e-05	0.00976867	Asns	asparagine synthetase [Source:MGI Symbol;Acc:MGI:1350929]
HYPOXIA[L]_NORMOXIA	ENSMUSG00000030007	8	30	66975	1440281	5.08258e-05	0.00976867	Cct7	chaperonin containing Tcp1, subunit 7 (eta) [Source:MGI Symbol;Acc:MGI:107184]
HYPOXIA[L]_NORMOXIA	ENSMUSG00000031246	8	30	66975	1440281	5.08258e-05	0.00976867	Sh3bgrl	SH3-binding domain glutamic acid-rich protein like [Source:MGI Symbol;Acc:MGI:1930849]
HYPOXIA[L]_NORMOXIA	ENSMUSG00000031697	8	30	66975	1440281	5.08258e-05	0.00976867	Orc6	origin recognition complex, subunit 6 [Source:MGI Symbol;Acc:MGI:1929285]
HYPOXIA[L]_NORMOXIA	ENSMUSG00000031701	8	30	66975	1440281	5.08258e-05	0.00976867	Dnaja2	DnaJ (Hsp40) homolog, subfamily A, member 2 [Source:MGI Symbol;Acc:MGI:1931882]
HYPOXIA[L]_NORMOXIA	ENSMUSG00000032135	8	30	66975	1440281	5.08258e-05	0.00976867	Mcam	melanoma cell adhesion molecule [Source:MGI Symbol;Acc:MGI:1933966]
HYPOXIA[L]_NORMOXIA	ENSMUSG00000032399	8	30	66975	1440281	5.08258e-05	0.00976867	Rpl4	ribosomal protein L4 [Source:MGI Symbol;Acc:MGI:1915141]
HYPOXIA[L]_NORMOXIA	ENSMUSG00000032518	8	30	66975	1440281	5.08258e-05	0.00976867	Rpsa	ribosomal protein SA [Source:MGI Symbol;Acc:MGI:105381]
HYPOXIA[L]_NORMOXIA	ENSMUSG00000033174	8	30	66975	1440281	5.08258e-05	0.00976867	Mgll	monoglyceride lipase [Source:MGI Symbol;Acc:MGI:1346042]
HYPOXIA[L]_NORMOXIA	ENSMUSG00000037710	8	30	66975	1440281	5.08258e-05	0.00976867	Cisd1	CDGSH iron sulfur domain 1 [Source:MGI Symbol;Acc:MGI:1261855]
HYPOXIA[L]_NORMOXIA	ENSMUSG00000039361	8	30	66975	1440281	5.08258e-05	0.00976867	Picalm	phosphatidylinositol binding clathrin assembly protein [Source:MGI Symbol;Acc:MGI:2385902]
HYPOXIA[L]_NORMOXIA	ENSMUSG00000051855	8	30	66975	1440281	5.08258e-05	0.00976867	Mest	mesoderm specific transcript [Source:MGI Symbol;Acc:MGI:96968]
HYPOXIA[L]_NORMOXIA	ENSMUSG00000053317	8	30	66975	1440281	5.08258e-05	0.00976867	Sec61b	Sec61 beta subunit [Source:MGI Symbol;Acc:MGI:1913462]
HYPOXIA[L]_NORMOXIA	ENSMUSG00000053398	8	30	66975	1440281	5.08258e-05	0.00976867	Phgdh	3-phosphoglycerate dehydrogenase [Source:MGI Symbol;Acc:MGI:1355330]
HYPOXIA[L]_NORMOXIA	ENSMUSG00000053907	8	30	66975	1440281	5.08258e-05	0.00976867	Mat2a	methionine adenosyltransferase II, alpha [Source:MGI Symbol;Acc:MGI:2443731]
HYPOXIA[L]_NORMOXIA	ENSMUSG00000053931	8	30	66975	1440281	5.08258e-05	0.00976867	Cnn3	calponin 3, acidic [Source:MGI Symbol;Acc:MGI:1919244]
HYPOXIA[L]_NORMOXIA	ENSMUSG00000055044	8	30	66975	1440281	5.08258e-05	0.00976867	Pdlim1	PDZ and LIM domain 1 (elfin) [Source:MGI Symbol;Acc:MGI:1860611]
HYPOXIA[L]_NORMOXIA	ENSMUSG00000055320	8	30	66975	1440281	5.08258e-05	0.00976867	Tead1	TEA domain family member 1 [Source:MGI Symbol;Acc:MGI:101876]
HYPOXIA[L]_NORMOXIA	ENSMUSG00000055322	8	30	66975	1440281	5.08258e-05	0.00976867	Tns1	tensin 1 [Source:MGI Symbol;Acc:MGI:104552]
HYPOXIA[L]_NORMOXIA	ENSMUSG00000055762	8	30	66975	1440281	5.08258e-05	0.00976867	Eef1d	eukaryotic translation elongation factor 1 delta (guanine nucleotide exchange protein) [Source:MGI Symbol;Acc:MGI:1913906]
HYPOXIA[L]_NORMOXIA	ENSMUSG00000060036	8	30	66975	1440281	5.08258e-05	0.00976867	Rpl3	ribosomal protein L3 [Source:MGI Symbol;Acc:MGI:1351605]
HYPOXIA[L]_NORMOXIA	ENSMUSG00000061518	8	30	66975	1440281	5.08258e-05	0.00976867	Cox5b	cytochrome c oxidase subunit Vb [Source:MGI Symbol;Acc:MGI:88475]
HYPOXIA[L]_NORMOXIA	ENSMUSG00000063021	7	22	66975	1440281	4.31249e-05	0.00976867	Hist1h2ak	histone cluster 1, H2ak [Source:MGI Symbol;Acc:MGI:2448297]
HYPOXIA[L]_NORMOXIA	ENSMUSG00000070493	8	30	66975	1440281	5.08258e-05	0.00976867	Chchd2	coiled-coil-helix-coiled-coil-helix domain containing 2 [Source:MGI Symbol;Acc:MGI:1261428]
HYPOXIA[L]_NORMOXIA	ENSMUSG00000079111	8	30	66975	1440281	5.08258e-05	0.00976867	Kdelr2	KDEL (Lys-Asp-Glu-Leu) endoplasmic reticulum protein retention receptor 2 [Source:MGI Symbol;Acc:MGI:1914163]
HYPOXIA[L]_NORMOXIA	ENSMUSG00000092074	8	30	66975	1440281	5.08258e-05	0.00976867	Dynlt1a	dynein light chain Tctex-type 1A [Source:MGI Symbol;Acc:MGI:3807506]
HYPOXIA[H]_NORMOXIA	ENSMUSG00000019867	9	30	88462	1440281	5.43172e-05	0.00980316	Gje1	gap junction protein, epsilon 1 [Source:MGI Symbol;Acc:MGI:1923993]
HYPOXIA[H]_NORMOXIA	ENSMUSG00000020572	9	30	88462	1440281	5.43172e-05	0.00980316	Nampt	nicotinamide phosphoribosyltransferase [Source:MGI Symbol;Acc:MGI:1929865]
HYPOXIA[H]_NORMOXIA	ENSMUSG00000020911	9	30	88462	1440281	5.43172e-05	0.00980316	Krt19	keratin 19 [Source:MGI Symbol;Acc:MGI:96693]
HYPOXIA[H]_NORMOXIA	ENSMUSG00000026043	9	30	88462	1440281	5.43172e-05	0.00980316	Col3a1	collagen, type III, alpha 1 [Source:MGI Symbol;Acc:MGI:88453]
HYPOXIA[H]_NORMOXIA	ENSMUSG00000029754	9	30	88462	1440281	5.43172e-05	0.00980316	Dlx6	distal-less homeobox 6 [Source:MGI Symbol;Acc:MGI:101927]
HYPOXIA[H]_NORMOXIA	ENSMUSG00000032024	9	30	88462	1440281	5.43172e-05	0.00980316	Clmp	CXADR-like membrane protein [Source:MGI Symbol;Acc:MGI:1918816]
HYPOXIA[H]_NORMOXIA	ENSMUSG00000032373	9	30	88462	1440281	5.43172e-05	0.00980316	Car12	carbonic anyhydrase 12 [Source:MGI Symbol;Acc:MGI:1923709]
HYPOXIA[H]_NORMOXIA	ENSMUSG00000042650	9	30	88462	1440281	5.43172e-05	0.00980316	Alkbh5	alkB, alkylation repair homolog 5 (E. coli) [Source:MGI Symbol;Acc:MGI:2144489]
HYPOXIA[H]_NORMOXIA	ENSMUSG00000045664	9	30	88462	1440281	5.43172e-05	0.00980316	Cdc42ep2	CDC42 effector protein (Rho GTPase binding) 2 [Source:MGI Symbol;Acc:MGI:1929744]
HYPOXIA[H]_NORMOXIA	ENSMUSG00000048387	9	30	88462	1440281	5.43172e-05	0.00980316	Osr1	odd-skipped related 1 (Drosophila) [Source:MGI Symbol;Acc:MGI:1344424]
HYPOXIA[H]_NORMOXIA	ENSMUSG00000050335	9	30	88462	1440281	5.43172e-05	0.00980316	Lgals3	lectin, galactose binding, soluble 3 [Source:MGI Symbol;Acc:MGI:96778]
HYPOXIA[H]_NORMOXIA	ENSMUSG00000053470	9	30	88462	1440281	5.43172e-05	0.00980316	Kdm3a	lysine (K)-specific demethylase 3A [Source:MGI Symbol;Acc:MGI:98847]
HYPOXIA[H]_NORMOXIA	ENSMUSG00000069733	9	30	88462	1440281	5.43172e-05	0.00980316	Ube2u	ubiquitin-conjugating enzyme E2U (putative) [Source:MGI Symbol;Acc:MGI:3588216]
HYPOXIA[H]_NORMOXIA	ENSMUSG00000073867	9	30	88462	1440281	5.43172e-05	0.00980316	AA474408	expressed sequence AA474408 [Source:MGI Symbol;Acc:MGI:3034216]
HYPOXIA[H]_NORMOXIA	ENSMUSG00000074934	9	30	88462	1440281	5.43172e-05	0.00980316	Grem1	gremlin 1 [Source:MGI Symbol;Acc:MGI:1344337]
HYPOXIA[H]_NORMOXIA	ENSMUSG00000090278	6	13	88462	1440281	6.31683e-05	0.0113544	D130062J21Rik	RIKEN cDNA D130062J21 gene [Source:MGI Symbol;Acc:MGI:3642664]
HYPOXIA[L]_NORMOXIA	ENSMUSG00000060081	6	17	66975	1440281	8.01425e-05	0.0142898	Hist1h2aa	histone cluster 1, H2aa [Source:MGI Symbol;Acc:MGI:2448285]
HYPOXIA[L]_NORMOXIA	ENSMUSG00000069302	6	17	66975	1440281	8.01425e-05	0.0142898	Hist1h2ah	histone cluster 1, H2ah [Source:MGI Symbol;Acc:MGI:2448295]
HYPOXIA[L]_NORMOXIA	ENSMUSG00000030218	7	25	66975	1440281	0.000107468	0.0190854	Mgp	matrix Gla protein [Source:MGI Symbol;Acc:MGI:96976]
HYPOXIA[H]_NORMOXIA	ENSMUSG00000039168	8	26	88462	1440281	0.000115922	0.0204235	Dap	death-associated protein [Source:MGI Symbol;Acc:MGI:1918190]
HYPOXIA[H]_NORMOXIA	ENSMUSG00000097781	8	26	88462	1440281	0.000115922	0.0204235	CT010433.2
HYPOXIA[L]_NORMOXIA	ENSMUSG00000061482	4	7	66975	1440281	0.000146078	0.0256346	Hist1h4d	histone cluster 1, H4d [Source:MGI Symbol;Acc:MGI:2448423]
HYPOXIA[H]_NORMOXIA	ENSMUSG00000022586	8	27	88462	1440281	0.000155865	0.0270316	Ly6i	lymphocyte antigen 6 complex, locus I [Source:MGI Symbol;Acc:MGI:1888480]
HYPOXIA[H]_NORMOXIA	ENSMUSG00000046109	8	27	88462	1440281	0.000155865	0.0270316	AB041806	hypothetical protein, MNCb-2457 [Source:MGI Symbol;Acc:MGI:1931024]
HYPOXIA[H]_NORMOXIA	ENSMUSG00000046352	8	27	88462	1440281	0.000155865	0.0270316	Gjb2	gap junction protein, beta 2 [Source:MGI Symbol;Acc:MGI:95720]
HYPOXIA[L]_NORMOXIA	ENSMUSG00000039221	6	19	66975	1440281	0.00016211	0.0276822	Rpl22l1	ribosomal protein L22 like 1 [Source:MGI Symbol;Acc:MGI:1915278]
HYPOXIA[L]_NORMOXIA	ENSMUSG00000069301	6	19	66975	1440281	0.00016211	0.0276822	Hist1h2ag	histone cluster 1, H2ag [Source:MGI Symbol;Acc:MGI:2448293]
HYPOXIA[L]_NORMOXIA	ENSMUSG00000071478	6	19	66975	1440281	0.00016211	0.0276822	Hist1h2ad	histone cluster 1, H2ad [Source:MGI Symbol;Acc:MGI:2448289]
HYPOXIA[L]_NORMOXIA	ENSMUSG00000071516	6	19	66975	1440281	0.00016211	0.0276822	Hist1h2ai	histone cluster 1, H2ai [Source:MGI Symbol;Acc:MGI:2448457]
HYPOXIA[H]_NORMOXIA	ENSMUSG00000051687	6	15	88462	1440281	0.000165519	0.0281559	Vmn1r73	vomeronasal 1 receptor 73 [Source:MGI Symbol;Acc:MGI:2159641]
HYPOXIA[L]_NORMOXIA	ENSMUSG00000078851	7	27	66975	1440281	0.000182912	0.030996	Hist3h2a	histone cluster 3, H2a [Source:MGI Symbol;Acc:MGI:2448458]
HYPOXIA[L]_NORMOXIA	ENSMUSG00000048040	6	20	66975	1440281	0.000222465	0.0374129	Arxes2	adipocyte-related X-chromosome expressed sequence 2 [Source:MGI Symbol;Acc:MGI:1924226]
HYPOXIA[L]_NORMOXIA	ENSMUSG00000069266	6	20	66975	1440281	0.000222465	0.0374129	Hist1h4b	histone cluster 1, H4b [Source:MGI Symbol;Acc:MGI:2448420]
HYPOXIA[H]_NORMOXIA	ENSMUSG00000093061	3	3	88462	1440281	0.000231694	0.0388179	Mir5098	microRNA 5098 [Source:MGI Symbol;Acc:MGI:4950415]
HYPOXIA[L]_NORMOXIA	ENSMUSG00000024661	7	28	66975	1440281	0.000234104	0.0390742	Fth1	ferritin heavy chain 1 [Source:MGI Symbol;Acc:MGI:95588]
HYPOXIA[H]_NORMOXIA	ENSMUSG00000074115	8	29	88462	1440281	0.000269813	0.0448658	Saa1	serum amyloid A 1 [Source:MGI Symbol;Acc:MGI:98221]
HYPOXIA[L]_NORMOXIA	ENSMUSG00000000959	7	30	66975	1440281	0.000370915	0.0473215	Oxa1l	oxidase assembly 1-like [Source:MGI Symbol;Acc:MGI:1916339]
HYPOXIA[L]_NORMOXIA	ENSMUSG00000001349	7	30	66975	1440281	0.000370915	0.0473215	Cnn1	calponin 1 [Source:MGI Symbol;Acc:MGI:104979]
HYPOXIA[L]_NORMOXIA	ENSMUSG00000001525	7	30	66975	1440281	0.000370915	0.0473215	Tubb5	tubulin, beta 5 class I [Source:MGI Symbol;Acc:MGI:107812]
HYPOXIA[L]_NORMOXIA	ENSMUSG00000001576	7	30	66975	1440281	0.000370915	0.0473215	Ergic1	endoplasmic reticulum-golgi intermediate compartment (ERGIC) 1 [Source:MGI Symbol;Acc:MGI:1914708]
HYPOXIA[L]_NORMOXIA	ENSMUSG00000002015	7	30	66975	1440281	0.000370915	0.0473215	Bcap31	B cell receptor associated protein 31 [Source:MGI Symbol;Acc:MGI:1350933]
HYPOXIA[L]_NORMOXIA	ENSMUSG00000002379	7	30	66975	1440281	0.000370915	0.0473215	Ndufa11	NADH dehydrogenase (ubiquinone) 1 alpha subcomplex 11 [Source:MGI Symbol;Acc:MGI:1917125]
HYPOXIA[L]_NORMOXIA	ENSMUSG00000002602	7	30	66975	1440281	0.000370915	0.0473215	Axl	AXL receptor tyrosine kinase [Source:MGI Symbol;Acc:MGI:1347244]
HYPOXIA[L]_NORMOXIA	ENSMUSG00000003053	7	30	66975	1440281	0.000370915	0.0473215	Cyp2c29	cytochrome P450, family 2, subfamily c, polypeptide 29 [Source:MGI Symbol;Acc:MGI:103238]
HYPOXIA[L]_NORMOXIA	ENSMUSG00000014769	7	30	66975	1440281	0.000370915	0.0473215	Psmb1	proteasome (prosome, macropain) subunit, beta type 1 [Source:MGI Symbol;Acc:MGI:104884]
HYPOXIA[L]_NORMOXIA	ENSMUSG00000016382	7	30	66975	1440281	0.000370915	0.0473215	Pls3	plastin 3 (T-isoform) [Source:MGI Symbol;Acc:MGI:104807]
HYPOXIA[L]_NORMOXIA	ENSMUSG00000016554	7	30	66975	1440281	0.000370915	0.0473215	Eif3d	eukaryotic translation initiation factor 3, subunit D [Source:MGI Symbol;Acc:MGI:1933181]
HYPOXIA[L]_NORMOXIA	ENSMUSG00000018770	7	30	66975	1440281	0.000370915	0.0473215	Atp5g3	ATP synthase, H+ transporting, mitochondrial F0 complex, subunit C3 (subunit 9) [Source:MGI Symbol;Acc:MGI:2442035]
HYPOXIA[L]_NORMOXIA	ENSMUSG00000020372	7	30	66975	1440281	0.000370915	0.0473215	Gnb2l1	guanine nucleotide binding protein (G protein), beta polypeptide 2 like 1 [Source:MGI Symbol;Acc:MGI:101849]
HYPOXIA[L]_NORMOXIA	ENSMUSG00000020873	7	30	66975	1440281	0.000370915	0.0473215	Slc35b1	solute carrier family 35, member B1 [Source:MGI Symbol;Acc:MGI:1343133]
HYPOXIA[L]_NORMOXIA	ENSMUSG00000021131	7	30	66975	1440281	0.000370915	0.0473215	Erh	enhancer of rudimentary homolog (Drosophila) [Source:MGI Symbol;Acc:MGI:108089]
HYPOXIA[L]_NORMOXIA	ENSMUSG00000021290	5	14	66975	1440281	0.000305494	0.0473215	2010107E04Rik	RIKEN cDNA 2010107E04 gene [Source:MGI Symbol;Acc:MGI:1917507]
HYPOXIA[L]_NORMOXIA	ENSMUSG00000022665	7	30	66975	1440281	0.000370915	0.0473215	Ccdc80	coiled-coil domain containing 80 [Source:MGI Symbol;Acc:MGI:1915146]
HYPOXIA[L]_NORMOXIA	ENSMUSG00000024659	7	30	66975	1440281	0.000370915	0.0473215	Anxa1	annexin A1 [Source:MGI Symbol;Acc:MGI:96819]
HYPOXIA[L]_NORMOXIA	ENSMUSG00000025823	7	30	66975	1440281	0.000370915	0.0473215	Pdia4	protein disulfide isomerase associated 4 [Source:MGI Symbol;Acc:MGI:104864]
HYPOXIA[L]_NORMOXIA	ENSMUSG00000025871	7	30	66975	1440281	0.000370915	0.0473215	4833439L19Rik	RIKEN cDNA 4833439L19 gene [Source:MGI Symbol;Acc:MGI:1921162]
HYPOXIA[L]_NORMOXIA	ENSMUSG00000027955	7	30	66975	1440281	0.000370915	0.0473215	Fam198b	family with sequence similarity 198, member B [Source:MGI Symbol;Acc:MGI:1915909]
HYPOXIA[L]_NORMOXIA	ENSMUSG00000029390	7	30	66975	1440281	0.000370915	0.0473215	Tmed2	transmembrane emp24 domain trafficking protein 2 [Source:MGI Symbol;Acc:MGI:1929269]
HYPOXIA[L]_NORMOXIA	ENSMUSG00000029614	7	30	66975	1440281	0.000370915	0.0473215	Rpl6	ribosomal protein L6 [Source:MGI Symbol;Acc:MGI:108057]
HYPOXIA[L]_NORMOXIA	ENSMUSG00000030654	7	30	66975	1440281	0.000370915	0.0473215	Arl6ip1	ADP-ribosylation factor-like 6 interacting protein 1 [Source:MGI Symbol;Acc:MGI:1858943]
HYPOXIA[L]_NORMOXIA	ENSMUSG00000030978	7	30	66975	1440281	0.000370915	0.0473215	Rrm1	ribonucleotide reductase M1 [Source:MGI Symbol;Acc:MGI:98180]
HYPOXIA[L]_NORMOXIA	ENSMUSG00000031207	7	30	66975	1440281	0.000370915	0.0473215	Msn	moesin [Source:MGI Symbol;Acc:MGI:97167]
HYPOXIA[L]_NORMOXIA	ENSMUSG00000031325	7	30	66975	1440281	0.000370915	0.0473215	4930519F16Rik	RIKEN cDNA 4930519F16 gene [Source:MGI Symbol;Acc:MGI:1922356]
HYPOXIA[L]_NORMOXIA	ENSMUSG00000031353	7	30	66975	1440281	0.000370915	0.0473215	Rbbp7	retinoblastoma binding protein 7 [Source:MGI Symbol;Acc:MGI:1194910]
HYPOXIA[L]_NORMOXIA	ENSMUSG00000031983	7	30	66975	1440281	0.000370915	0.0473215	2310022B05Rik	RIKEN cDNA 2310022B05 gene [Source:MGI Symbol;Acc:MGI:1916801]
HYPOXIA[L]_NORMOXIA	ENSMUSG00000032301	7	30	66975	1440281	0.000370915	0.0473215	Psma4	proteasome (prosome, macropain) subunit, alpha type 4 [Source:MGI Symbol;Acc:MGI:1347060]
HYPOXIA[L]_NORMOXIA	ENSMUSG00000032679	7	30	66975	1440281	0.000370915	0.0473215	Cd59a	CD59a antigen [Source:MGI Symbol;Acc:MGI:109177]
HYPOXIA[L]_NORMOXIA	ENSMUSG00000034173	7	30	66975	1440281	0.000370915	0.0473215	2410018M08Rik	RIKEN cDNA 2410018M08 gene [Source:MGI Symbol;Acc:MGI:1919220]
HYPOXIA[L]_NORMOXIA	ENSMUSG00000034781	7	30	66975	1440281	0.000370915	0.0473215	Gna11	guanine nucleotide binding protein, alpha 11 [Source:MGI Symbol;Acc:MGI:95766]
HYPOXIA[L]_NORMOXIA	ENSMUSG00000036890	7	30	66975	1440281	0.000370915	0.0473215	Gtdc1	glycosyltransferase-like domain containing 1 [Source:MGI Symbol;Acc:MGI:2444269]
HYPOXIA[L]_NORMOXIA	ENSMUSG00000037149	7	30	66975	1440281	0.000370915	0.0473215	Ddx1	DEAD (Asp-Glu-Ala-Asp) box polypeptide 1 [Source:MGI Symbol;Acc:MGI:2144727]
HYPOXIA[L]_NORMOXIA	ENSMUSG00000041025	7	30	66975	1440281	0.000370915	0.0473215	Iffo2	intermediate filament family orphan 2 [Source:MGI Symbol;Acc:MGI:2140675]
HYPOXIA[L]_NORMOXIA	ENSMUSG00000041845	7	30	66975	1440281	0.000370915	0.0473215	Rhod	ras homolog gene family, member D [Source:MGI Symbol;Acc:MGI:108446]
HYPOXIA[L]_NORMOXIA	ENSMUSG00000044533	7	30	66975	1440281	0.000370915	0.0473215	Rps2	ribosomal protein S2 [Source:MGI Symbol;Acc:MGI:105110]
HYPOXIA[L]_NORMOXIA	ENSMUSG00000047215	7	30	66975	1440281	0.000370915	0.0473215	Rpl9	ribosomal protein L9 [Source:MGI Symbol;Acc:MGI:1298373]
HYPOXIA[L]_NORMOXIA	ENSMUSG00000047675	7	30	66975	1440281	0.000370915	0.0473215	Rps8	ribosomal protein S8 [Source:MGI Symbol;Acc:MGI:98166]
HYPOXIA[L]_NORMOXIA	ENSMUSG00000049932	6	21	66975	1440281	0.000299196	0.0473215	H2afx	H2A histone family, member X [Source:MGI Symbol;Acc:MGI:102688]
HYPOXIA[L]_NORMOXIA	ENSMUSG00000053565	7	30	66975	1440281	0.000370915	0.0473215	Eif3k	eukaryotic translation initiation factor 3, subunit K [Source:MGI Symbol;Acc:MGI:1921080]
HYPOXIA[L]_NORMOXIA	ENSMUSG00000054428	7	30	66975	1440281	0.000370915	0.0473215	Atpif1	ATPase inhibitory factor 1 [Source:MGI Symbol;Acc:MGI:1196457]
HYPOXIA[L]_NORMOXIA	ENSMUSG00000055239	7	30	66975	1440281	0.000370915	0.0473215	Kcmf1	potassium channel modulatory factor 1 [Source:MGI Symbol;Acc:MGI:1921537]
HYPOXIA[L]_NORMOXIA	ENSMUSG00000060032	7	30	66975	1440281	0.000370915	0.0473215	H2afj	H2A histone family, member J [Source:MGI Symbol;Acc:MGI:3606192]
HYPOXIA[L]_NORMOXIA	ENSMUSG00000060803	7	30	66975	1440281	0.000370915	0.0473215	Gstp1	glutathione S-transferase, pi 1 [Source:MGI Symbol;Acc:MGI:95865]
HYPOXIA[L]_NORMOXIA	ENSMUSG00000062397	7	30	66975	1440281	0.000370915	0.0473215	Zfp706	zinc finger protein 706 [Source:MGI Symbol;Acc:MGI:1915286]
HYPOXIA[L]_NORMOXIA	ENSMUSG00000068855	6	21	66975	1440281	0.000299196	0.0473215	Hist2h2ac	histone cluster 2, H2ac [Source:MGI Symbol;Acc:MGI:2448316]
HYPOXIA[L]_NORMOXIA	ENSMUSG00000069272	6	21	66975	1440281	0.000299196	0.0473215	Hist1h2ae	histone cluster 1, H2ae [Source:MGI Symbol;Acc:MGI:2448290]
HYPOXIA[L]_NORMOXIA	ENSMUSG00000070047	7	30	66975	1440281	0.000370915	0.0473215	Fat1	FAT tumor suppressor homolog 1 (Drosophila) [Source:MGI Symbol;Acc:MGI:109168]
HYPOXIA[L]_NORMOXIA	ENSMUSG00000070348	7	29	66975	1440281	0.000296227	0.0473215	Ccnd1	cyclin D1 [Source:MGI Symbol;Acc:MGI:88313]
HYPOXIA[L]_NORMOXIA	ENSMUSG00000071662	7	30	66975	1440281	0.000370915	0.0473215	Polr2g	polymerase (RNA) II (DNA directed) polypeptide G [Source:MGI Symbol;Acc:MGI:1914960]
HYPOXIA[L]_NORMOXIA	ENSMUSG00000078453	7	30	66975	1440281	0.000370915	0.0473215	Abracl	ABRA C-terminal like [Source:MGI Symbol;Acc:MGI:1920362]
HYPOXIA[L]_NORMOXIA	ENSMUSG00000086273	7	30	66975	1440281	0.000370915	0.0473215	4930564K09Rik	RIKEN cDNA 4930564K09 gene [Source:MGI Symbol;Acc:MGI:1925462]
HYPOXIA[L]_NORMOXIA	ENSMUSG00000090841	7	30	66975	1440281	0.000370915	0.0473215	Myl6	myosin, light polypeptide 6, alkali, smooth muscle and non-muscle [Source:MGI Symbol;Acc:MGI:109318]
HYPOXIA[L]_NORMOXIA	ENSMUSG00000091243	7	30	66975	1440281	0.000370915	0.0473215	Vgll3	vestigial like 3 (Drosophila) [Source:MGI Symbol;Acc:MGI:1920819]
HYPOXIA[L]_NORMOXIA	ENSMUSG00000093674	7	30	66975	1440281	0.000370915	0.0473215	Rpl41	ribosomal protein L41 [Source:MGI Symbol;Acc:MGI:1915195]
HYPOXIA[L]_NORMOXIA	ENSMUSG00000094248	6	21	66975	1440281	0.000299196	0.0473215	Hist1h2ao	histone cluster 1, H2ao [Source:MGI Symbol;Acc:MGI:2448302]
HYPOXIA[L]_NORMOXIA	ENSMUSG00000095677	7	30	66975	1440281	0.000370915	0.0473215	Dynlt1f	dynein light chain Tctex-type 1F [Source:MGI Symbol;Acc:MGI:3780996]
HYPOXIA[L]_NORMOXIA	ENSMUSG00000096255	7	30	66975	1440281	0.000370915	0.0473215	Dynlt1b	dynein light chain Tctex-type 1B [Source:MGI Symbol;Acc:MGI:98643]
HYPOXIA[L]_NORMOXIA	ENSMUSG00000097830	7	30	66975	1440281	0.000370915	0.0473215	GSTP1	Glutathione S-transferase P 1 [Source:UniProtKB/Swiss-Prot;Acc:P19157]
HYPOXIA[H]_NORMOXIA	ENSMUSG00000000628	8	30	88462	1440281	0.000348175	0.0473215	Hk2	hexokinase 2 [Source:MGI Symbol;Acc:MGI:1315197]
HYPOXIA[H]_NORMOXIA	ENSMUSG00000003824	8	30	88462	1440281	0.000348175	0.0473215	Syce2	synaptonemal complex central element protein 2 [Source:MGI Symbol;Acc:MGI:1919096]
HYPOXIA[H]_NORMOXIA	ENSMUSG00000004105	8	30	88462	1440281	0.000348175	0.0473215	Angptl2	angiopoietin-like 2 [Source:MGI Symbol;Acc:MGI:1347002]
HYPOXIA[H]_NORMOXIA	ENSMUSG00000016918	8	30	88462	1440281	0.000348175	0.0473215	Sulf1	sulfatase 1 [Source:MGI Symbol;Acc:MGI:2138563]
HYPOXIA[H]_NORMOXIA	ENSMUSG00000021486	8	30	88462	1440281	0.000348175	0.0473215	Prelid1	PRELI domain containing 1 [Source:MGI Symbol;Acc:MGI:1913744]
HYPOXIA[H]_NORMOXIA	ENSMUSG00000022894	8	30	88462	1440281	0.000348175	0.0473215	Adamts5	a disintegrin-like and metallopeptidase (reprolysin type) with thrombospondin type 1 motif, 5 (aggrecanase-2) [Source:MGI Symbol;Acc:MGI:1346321]
HYPOXIA[H]_NORMOXIA	ENSMUSG00000022951	8	30	88462	1440281	0.000348175	0.0473215	Rcan1	regulator of calcineurin 1 [Source:MGI Symbol;Acc:MGI:1890564]
HYPOXIA[H]_NORMOXIA	ENSMUSG00000024529	8	30	88462	1440281	0.000348175	0.0473215	Lox	lysyl oxidase [Source:MGI Symbol;Acc:MGI:96817]
HYPOXIA[H]_NORMOXIA	ENSMUSG00000026401	8	30	88462	1440281	0.000348175	0.0473215	Daf2	decay accelerating factor 2 [Source:MGI Symbol;Acc:MGI:104849]
HYPOXIA[H]_NORMOXIA	ENSMUSG00000027422	8	30	88462	1440281	0.000348175	0.0473215	Rrbp1	ribosome binding protein 1 [Source:MGI Symbol;Acc:MGI:1932395]
HYPOXIA[H]_NORMOXIA	ENSMUSG00000028031	8	30	88462	1440281	0.000348175	0.0473215	Dkk2	dickkopf homolog 2 (Xenopus laevis) [Source:MGI Symbol;Acc:MGI:1890663]
HYPOXIA[H]_NORMOXIA	ENSMUSG00000028381	8	30	88462	1440281	0.000348175	0.0473215	Ugcg	UDP-glucose ceramide glucosyltransferase [Source:MGI Symbol;Acc:MGI:1332243]
HYPOXIA[H]_NORMOXIA	ENSMUSG00000044726	8	30	88462	1440281	0.000348175	0.0473215	BC030476	cDNA sequence BC030476 [Source:MGI Symbol;Acc:MGI:2447772]
HYPOXIA[H]_NORMOXIA	ENSMUSG00000046345	8	30	88462	1440281	0.000348175	0.0473215	Smco1	single-pass membrane protein with coiled-coil domains 1 [Source:MGI Symbol;Acc:MGI:1916826]
HYPOXIA[H]_NORMOXIA	ENSMUSG00000056966	8	30	88462	1440281	0.000348175	0.0473215	Gjc3	gap junction protein, gamma 3 [Source:MGI Symbol;Acc:MGI:2153041]
HYPOXIA[H]_NORMOXIA	ENSMUSG00000074375	8	30	88462	1440281	0.000348175	0.0473215	Sult2a3	sulfotransferase family 2A, dehydroepiandrosterone (DHEA)-preferring, member 3 [Source:MGI Symbol;Acc:MGI:3645873]
HYPOXIA[H]_NORMOXIA	ENSMUSG00000079014	8	30	88462	1440281	0.000348175	0.0473215	Serpina3i	serine (or cysteine) peptidase inhibitor, clade A, member 3I [Source:MGI Symbol;Acc:MGI:2182841]
HYPOXIA[H]_NORMOXIA	ENSMUSG00000080727	8	30	88462	1440281	0.000348175	0.0473215	C920021L13Rik	RIKEN cDNA C920021L13 gene [Source:MGI Symbol;Acc:MGI:1923991]
HYPOXIA[H]_NORMOXIA	ENSMUSG00000087424	8	30	88462	1440281	0.000348175	0.0473215	5730405O15Rik	RIKEN cDNA 5730405O15 gene [Source:MGI Symbol;Acc:MGI:1917739]
HYPOXIA[H]_NORMOXIA	ENSMUSG00000091337	8	30	88462	1440281	0.000348175	0.0473215	Eid1	EP300 interacting inhibitor of differentiation 1 [Source:MGI Symbol;Acc:MGI:1889651]
