# Supplementary material for: Estimating differential expression from multiple indicators
Source: Nucleic Acids Res. 2014 Feb 27;42(8):e72. doi: 10.1093/nar/gku158 (PMC4005682; doi:10.1093/nar/gku158)
Supplement: Supplementary Data [file supp_gku158_nar-03204-met-n-2013-File007.zip › Supplementary file 5.xlsx]

## Sheet: perm_1234_5678_30_moexon_4on4_d
Alternative Hypothesis	Target ID	genesOnTargetInCluster	genesOnTarget	genesInCluster	genesTotal	p-value	FDR	Target Name	Description	Namespace
HYPOXIA[H]_NORMOXIA	GO:0006096	15	41	139	22199	2.26536e-23	2.99574e-18	glycolysis	The chemical reactions and pathways resulting in the breakdown of a monosaccharide (generally glucose) into pyruvate, with the concomitant production of a small amount of ATP. Glycolysis begins with phosphorylation of a monosaccharide (generally glucose) on the sixth carbon by a hexokinase, and ends with the production of pyruvate. Pyruvate may be converted to ethanol, lactate, or other small mol…	biological_process
HYPOXIA[H]_NORMOXIA	GO:0006007	15	52	139	22199	1.5105e-21	9.98756e-17	glucose catabolic process	The chemical reactions and pathways resulting in the breakdown of glucose, the aldohexose gluco-hexose. [GOC:ai]	biological_process
HYPOXIA[H]_NORMOXIA	GO:0006091	18	141	139	22199	8.99667e-19	3.96578e-14	generation of precursor metabolites and energy	The chemical reactions and pathways resulting in the formation of precursor metabolites, substances from which energy is derived, and any process involved in the liberation of energy from these substances. [GOC:jl]	biological_process
HYPOXIA[H]_NORMOXIA	GO:0048029	10	59	139	22199	3.2298e-12	1.06778e-07	monosaccharide binding	Interacting selectively and non-covalently with any monosaccharide. Monosaccharides are the simplest carbohydrates; they are polyhydroxy aldehydes H[CH(OH)]nC(=O)H or polyhydroxy ketones H[CHOH]nC(=O)[CHOH]mH with three or more carbon atoms. They form the constitutional repeating units of oligo- and polysaccharides. [CHEBI:35381, GOC:jid]	molecular_function
HYPOXIA[H]_NORMOXIA	GO:0001666	15	210	139	22199	4.57909e-12	1.21109e-07	response to hypoxia	Any process that results in a change in state or activity of a cell or an organism (in terms of movement, secretion, enzyme production, gene expression, etc.) as a result of a stimulus indicating lowered oxygen tension. Hypoxia, defined as a decline in O2 levels below normoxic levels of 20.8 - 20.95%, results in metabolic adaptation at both the cellular and organismal level. [GOC:hjd]	biological_process
HYPOXIA[H]_NORMOXIA	GO:0071456	9	57	139	22199	7.94134e-11	1.75029e-06	cellular response to hypoxia	Any process that results in a change in state or activity of a cell (in terms of movement, secretion, enzyme production, gene expression, etc.) as a result of a stimulus indicating lowered oxygen tension. Hypoxia, defined as a decline in O2 levels below normoxic levels of 20.8 - 20.95%, results in metabolic adaptation at both the cellular and organismal level. [GOC:mah]	biological_process
HYPOXIA[H]_NORMOXIA	GO:0031418	6	19	139	22199	1.37184e-09	2.59163e-05	L-ascorbic acid binding	Interacting selectively and non-covalently with L-ascorbic acid, (2R)-2-[(1S)-1,2-dihydroxyethyl]-4-hydroxy-5-oxo-2,5-dihydrofuran-3-olate; L-ascorbic acid is vitamin C and has co-factor and anti-oxidant activities in many species. [CHEBI:38290, GOC:mah]	molecular_function
HYPOXIA[H]_NORMOXIA	GO:0016701	8	61	139	22199	4.29479e-09	7.09936e-05	oxidoreductase activity, acting on single donors with incorporation of molecular oxygen	Catalysis of an oxidation-reduction (redox) reaction in which hydrogen or electrons are transferred from one donor, and molecular oxygen is incorporated into a donor. [GOC:mah]	molecular_function
HYPOXIA[H]_NORMOXIA	GO:0018401	4	6	139	22199	2.18671e-08	0.000321305	peptidyl-proline hydroxylation to 4-hydroxy-L-proline	The modification of peptidyl-proline to form 4-hydroxy-L-proline; catalyzed by procollagen-proline,2-oxoglutarate-4-dioxygenase. [RESID:AA0030]	biological_process
HYPOXIA[H]_NORMOXIA	GO:0016702	8	79	139	22199	3.4616e-08	0.000457767	oxidoreductase activity, acting on single donors with incorporation of molecular oxygen, incorporation of two atoms of oxygen	Catalysis of an oxidation-reduction (redox) reaction in which hydrogen or electrons are transferred from one donor, and two oxygen atoms is incorporated into a donor. [GOC:mah]	molecular_function
HYPOXIA[H]_NORMOXIA	GO:0019318	8	81	139	22199	4.22315e-08	0.000507705	hexose metabolic process	The chemical reactions and pathways involving a hexose, any monosaccharide with a chain of six carbon atoms in the molecule. [ISBN:0198506732]	biological_process
HYPOXIA[H]_NORMOXIA	GO:0031545	4	7	139	22199	5.07751e-08	0.000559548	peptidyl-proline 4-dioxygenase activity	Catalysis of the reaction: peptidyl L-proline + 2-oxoglutarate + O2 = peptidyl trans-4-hydroxy-L-proline + succinate + CO2. [GOC:mah]	molecular_function
HYPOXIA[H]_NORMOXIA	GO:0006796	8	91	139	22199	1.0588e-07	0.00100013	phosphate-containing compound metabolic process	The chemical reactions and pathways involving the phosphate group, the anion or salt of any phosphoric acid. [GOC:ai]	biological_process
HYPOXIA[H]_NORMOXIA	GO:0019511	4	8	139	22199	1.01056e-07	0.00100013	peptidyl-proline hydroxylation	The hydroxylation of peptidyl-proline to form peptidyl-hydroxyproline. [GOC:mah]	biological_process
HYPOXIA[H]_NORMOXIA	GO:0019842	7	66	139	22199	1.85527e-07	0.00163563	vitamin binding	Interacting selectively and non-covalently with a vitamin, one of a number of unrelated organic substances that occur in many foods in small amounts and that are necessary in trace amounts for the normal metabolic functioning of the body. [GOC:ai]	molecular_function
HYPOXIA[H]_NORMOXIA	GO:0005977	6	42	139	22199	2.35654e-07	0.00194771	glycogen metabolic process	The chemical reactions and pathways involving glycogen, a polydisperse, highly branched glucan composed of chains of D-glucose residues in alpha-(1->4) glycosidic linkage, joined together by alpha-(1->6) glycosidic linkages. [ISBN:0198506732]	biological_process
HYPOXIA[H]_NORMOXIA	GO:0006006	7	73	139	22199	3.74268e-07	0.0029114	glucose metabolic process	The chemical reactions and pathways involving glucose, the aldohexose gluco-hexose. D-glucose is dextrorotatory and is sometimes known as dextrose; it is an important source of energy for living organisms and is found free as well as combined in homo- and hetero-oligosaccharides and polysaccharides. [ISBN:0198506732]	biological_process
HYPOXIA[H]_NORMOXIA	GO:0019637	6	47	139	22199	4.7013e-07	0.00345393	organophosphate metabolic process	The chemical reactions and pathways involving organophosphates, any phosphate-containing organic compound. [ISBN:0198506732]	biological_process
HYPOXIA[H]_NORMOXIA	GO:0031406	6	50	139	22199	6.85118e-07	0.00476847	carboxylic acid binding	Interacting selectively and non-covalently with a carboxylic acid, any organic acid containing one or more carboxyl (COOH) groups or anions (COO-). [GOC:mah, ISBN:0198506732]	molecular_function
HYPOXIA[H]_NORMOXIA	GO:0005978	4	14	139	22199	1.40347e-06	0.00927984	glycogen biosynthetic process	The chemical reactions and pathways resulting in the formation of glycogen, a polydisperse, highly branched glucan composed of chains of D-glucose residues. [ISBN:0198506732]	biological_process
HYPOXIA[H]_NORMOXIA	GO:0044421	20	1007	139	22199	4.76259e-06	0.029991	extracellular region part	Any constituent part of the extracellular region, the space external to the outermost structure of a cell. For cells without external protective or external encapsulating structures this refers to space outside of the plasma membrane. This term covers constituent parts of the host cell environment outside an intracellular parasite. [GOC:jl]	cellular_component
HYPOXIA[H]_NORMOXIA	GO:0008443	3	7	139	22199	8.25549e-06	0.0496235	phosphofructokinase activity	Catalysis of the transfer of a phosphate group, usually from ATP, to a fructose substrate molecule. [GOC:jl]	molecular_function
