# Supplementary material for: Estimating differential expression from multiple indicators
Source: Nucleic Acids Res. 2014 Feb 27;42(8):e72. doi: 10.1093/nar/gku158 (PMC4005682; doi:10.1093/nar/gku158)
Supplement: Supplementary Data [file supp_gku158_nar-03204-met-n-2013-File007.zip › Supplementary file 6.xlsx]

## Sheet: LRES_screen_demi_mt0_mpmax_pm25
Alternative Hypothesis	Target ID	probesOnTargetInCluster	probesOnTarget	probesInCluster	probesTotal	p-value	FDR	Strand	Cytoband	UCSC coordinate
cancer[H]_normal	ESEC0017199	251	313	181789	783245	1.16777e-100	5.97103e-95	-	5q13.2-q13.2	5:69000001-69500000
cancer[H]_normal	ESEC0017205	288	391	181789	783245	1.1558e-98	2.95492e-93	-	5q13.2-q13.2	5:69750001-70250000
cancer[H]_normal	ESEC0017197	265	348	181789	783245	1.25682e-96	2.14212e-91	-	5q13.2-q13.2	5:68750001-69250000
cancer[H]_normal	ESEC0017210	257	333	181789	783245	4.4293e-96	5.66198e-91	+	5q13.2-q13.2	5:70250001-70750000
cancer[H]_normal	ESEC0017207	255	331	181789	783245	4.90648e-95	5.01757e-90	-	5q13.2-q13.2	5:70000001-70500000
cancer[H]_normal	ESEC0017208	233	325	181789	783245	2.85848e-76	2.436e-71	+	5q13.2-q13.2	5:70000001-70500000
cancer[H]_normal	ESEC0017202	203	274	181789	783245	8.4775e-71	6.19246e-66	+	5q13.2-q13.2	5:69250001-69750000
cancer[L]_normal	ESEC0018544	127	144	161491	783245	8.29241e-68	5.3001e-63	+	6p12.1-p12.1	6:56250001-56750000
cancer[H]_normal	ESEC0017201	177	236	181789	783245	2.4674e-63	1.40181e-58	-	5q13.2-q13.2	5:69250001-69750000
cancer[L]_normal	ESEC0008866	298	575	161491	783245	2.41033e-61	1.23245e-56	+	17q21.2-q21.2	17:39500001-40000000
cancer[H]_normal	ESEC0017200	186	271	181789	783245	1.69152e-56	7.86281e-52	+	5q13.2-q13.2	5:69000001-69500000
cancer[H]_normal	ESEC0001289	248	444	181789	783245	1.59962e-49	6.81599e-45	-	1q23.3-q23.3	1:161000001-161500000
cancer[L]_normal	ESEC0017231	77	80	161491	783245	6.44689e-49	2.53571e-44	-	5q13.2-q13.3	5:73000001-73500000
cancer[L]_normal	ESEC0020389	85	93	161491	783245	8.324e-49	3.04017e-44	-	7q31.2-q31.2	7:116000001-116500000
cancer[L]_normal	ESEC0009687	135	195	161491	783245	3.22313e-48	1.0987e-43	-	18q21.33-q22.1	18:61250001-61750000
cancer[L]_normal	ESEC0020387	89	101	161491	783245	7.05871e-48	2.25579e-43	-	7q31.2-q31.2	7:115750001-116250000
cancer[L]_normal	ESEC0001678	79	85	161491	783245	7.36469e-47	2.09207e-42	+	1q32.2-q32.2	1:209500001-210000000
cancer[L]_normal	ESEC0001680	79	85	161491	783245	7.36469e-47	2.09207e-42	+	1q32.2-q32.2	1:209750001-210250000
cancer[L]_normal	ESEC0011580	91	107	161491	783245	4.37992e-46	1.17871e-41	+	2q24.2-q24.2	2:160750001-161250000
cancer[H]_normal	ESEC0023022	294	584	181789	783245	4.71516e-46	1.20548e-41	+	9q34.3-q34.3	9:139750001-140250000
cancer[L]_normal	ESEC0018542	104	134	161491	783245	3.63345e-45	8.84695e-41	+	6p12.1-p12.1	6:56000001-56500000
cancer[L]_normal	ESEC0000178	137	208	161491	783245	5.39724e-45	1.25442e-40	+	1p36.12-p36.12	1:22000001-22500000
cancer[L]_normal	ESEC0018698	100	129	161491	783245	2.0974e-43	4.6628e-39	+	6q13-q14.1	6:75500001-76000000
cancer[L]_normal	ESEC0003177	85	100	161491	783245	4.20671e-43	8.9624e-39	-	11p15.3-p15.2	11:12250001-12750000
cancer[H]_normal	ESEC0019201	94	111	181789	783245	1.25563e-42	2.55829e-38	-	6q23.3-q23.3	6:138500001-139000000
cancer[L]_normal	ESEC0021780	125	186	161491	783245	1.30086e-42	2.55829e-38	+	8q24.21-q24.21	8:130750001-131250000
cancer[H]_normal	ESEC0016918	146	221	181789	783245	1.20997e-41	2.29143e-37	+	5p13.3-p13.2	5:33750001-34250000
cancer[L]_normal	ESEC0004580	210	416	161491	783245	1.76979e-41	3.23189e-37	+	12q13.13-q13.13	12:52500001-53000000
cancer[L]_normal	ESEC0000156	164	288	161491	783245	2.19007e-41	3.86148e-37	+	1p36.13-p36.13	1:19250001-19750000
cancer[H]_normal	ESEC0000967	158	250	181789	783245	2.74536e-41	4.6792e-37	-	1p11.2-p11.2	1:120750001-121250000
cancer[H]_normal	ESEC0001212	204	365	181789	783245	4.19804e-41	6.92434e-37	+	1q21.3-q21.3	1:151250001-151750000
cancer[L]_normal	ESEC0000317	148	248	161491	783245	7.6929e-41	1.22923e-36	-	1p34.3-p34.3	1:39500001-40000000
cancer[H]_normal	ESEC0016817	115	156	181789	783245	1.86939e-40	2.89654e-36	-	5p14.3-p14.3	5:21250001-21750000
cancer[L]_normal	ESEC0015719	87	109	161491	783245	8.72319e-40	1.31187e-35	-	4q13.3-q13.3	4:75000001-75500000
cancer[H]_normal	ESEC0001783	132	196	181789	783245	3.45432e-39	5.04647e-35	-	1q41-q41	1:222750001-223250000
cancer[H]_normal	ESEC0000677	136	206	181789	783245	7.40435e-39	1.05167e-34	-	1p31.1-p22.3	1:84500001-85000000
cancer[H]_normal	ESEC0017195	183	322	181789	783245	2.20215e-38	3.04326e-34	-	5q13.2-q13.2	5:68500001-69000000
cancer[L]_normal	ESEC0020991	76	90	161491	783245	2.82261e-38	3.79805e-34	-	8p12-p12	8:32250001-32750000
cancer[H]_normal	ESEC0016819	98	126	181789	783245	3.73443e-38	4.89613e-34	-	5p14.3-p14.3	5:21500001-22000000
cancer[H]_normal	ESEC0024246	137	211	181789	783245	6.35563e-38	8.12441e-34	+	Xq28-q28	X:151500001-152000000
cancer[H]_normal	ESEC0001199	223	430	181789	783245	6.60299e-38	8.23474e-34	-	1q21.2-q21.2	1:149750001-150250000
cancer[H]_normal	ESEC0016242	123	180	181789	783245	1.27391e-37	1.52172e-33	+	4q31.1-q31.1	4:140250001-140750000
cancer[H]_normal	ESEC0016920	112	156	181789	783245	1.27971e-37	1.52172e-33	+	5p13.2-p13.2	5:34000001-34500000
cancer[L]_normal	ESEC0015852	63	68	161491	783245	2.08594e-37	2.42406e-33	+	4q22.1-q22.1	4:91500001-92000000
cancer[H]_normal	ESEC0005850	111	155	181789	783245	3.96485e-37	4.50513e-33	+	13q22.3-q22.3	13:77500001-78000000
cancer[H]_normal	ESEC0001200	244	495	181789	783245	1.2957e-36	1.44025e-32	+	1q21.2-q21.2	1:149750001-150250000
cancer[L]_normal	ESEC0004582	259	597	161491	783245	3.97483e-36	4.32428e-32	+	12q13.13-q13.13	12:52750001-53250000
cancer[L]_normal	ESEC0015817	61	66	161491	783245	4.21205e-36	4.4869e-32	-	4q21.3-q21.3	4:87250001-87750000
cancer[L]_normal	ESEC0015198	98	140	161491	783245	4.30897e-36	4.49646e-32	+	4p16.1-p16.1	4:9750001-10250000
cancer[H]_normal	ESEC0024248	142	229	181789	783245	6.25223e-36	6.39378e-32	+	Xq28-q28	X:151750001-152250000
cancer[H]_normal	ESEC0001210	195	365	181789	783245	1.11079e-35	1.11367e-31	+	1q21.3-q21.3	1:151000001-151500000
cancer[L]_normal	ESEC0000176	133	228	161491	783245	2.1189e-35	2.08353e-31	+	1p36.12-p36.12	1:21750001-22250000
cancer[L]_normal	ESEC0017668	82	108	161491	783245	1.07515e-34	1.03726e-30	+	5q23.3-q23.3	5:127500001-128000000
cancer[H]_normal	ESEC0017196	134	214	181789	783245	1.19774e-34	1.13413e-30	+	5q13.2-q13.2	5:68500001-69000000
cancer[H]_normal	ESEC0017206	114	168	181789	783245	1.52783e-34	1.42038e-30	+	5q13.2-q13.2	5:69750001-70250000
cancer[L]_normal	ESEC0017065	57	61	161491	783245	1.711e-34	1.56227e-30	-	5q11.2-q11.2	5:52250001-52750000
cancer[L]_normal	ESEC0010181	196	411	161491	783245	1.92353e-34	1.72551e-30	-	19q13.31-q13.32	19:45000001-45500000
cancer[L]_normal	ESEC0008277	183	374	161491	783245	4.31372e-34	3.80292e-30	-	16q12.2-q13	16:56250001-56750000
cancer[L]_normal	ESEC0008269	100	150	161491	783245	5.84011e-34	5.0613e-30	-	16q12.2-q12.2	16:55250001-55750000
cancer[H]_normal	ESEC0016244	111	163	181789	783245	6.78383e-34	5.78118e-30	+	4q31.1-q31.1	4:140500001-141000000
cancer[H]_normal	ESEC0008762	219	443	181789	783245	2.82421e-33	2.36734e-29	+	17q11.2-q11.2	17:26500001-27000000
cancer[L]_normal	ESEC0006086	63	73	161491	783245	4.00307e-33	3.30138e-29	+	13q33.3-q33.3	13:107000001-107500000
cancer[H]_normal	ESEC0007207	446	1142	181789	783245	4.62244e-33	3.75166e-29	-	15q11.2-q11.2	15:25000001-25500000
cancer[H]_normal	ESEC0018306	158	280	181789	783245	7.01394e-33	5.60371e-29	+	6p22.2-p22.2	6:26500001-27000000
cancer[L]_normal	ESEC0003175	75	97	161491	783245	8.49474e-33	6.68236e-29	-	11p15.3-p15.3	11:12000001-12500000
cancer[H]_normal	ESEC0018308	159	283	181789	783245	8.90194e-33	6.89659e-29	+	6p22.2-p22.1	6:26750001-27250000
cancer[H]_normal	ESEC0001781	119	185	181789	783245	1.40488e-32	1.07215e-28	-	1q41-q41	1:222500001-223000000
cancer[L]_normal	ESEC0008271	102	159	161491	783245	1.88519e-32	1.41755e-28	-	16q12.2-q12.2	16:55500001-56000000
cancer[H]_normal	ESEC0019199	97	136	181789	783245	2.07179e-32	1.53529e-28	-	6q23.3-q23.3	6:138250001-138750000
cancer[L]_normal	ESEC0009685	109	177	161491	783245	3.10172e-32	2.26568e-28	-	18q21.33-q21.33	18:61000001-61500000
cancer[H]_normal	ESEC0005125	159	286	181789	783245	4.7016e-32	3.38595e-28	-	12q24.31-q24.31	12:120750001-121250000
cancer[L]_normal	ESEC0000281	84	118	161491	783245	5.11835e-32	3.63489e-28	-	1p34.3-p34.3	1:35000001-35500000
cancer[L]_normal	ESEC0000279	61	71	161491	783245	7.01144e-32	4.91109e-28	-	1p34.3-p34.3	1:34750001-35250000
cancer[L]_normal	ESEC0011268	75	99	161491	783245	9.4796e-32	6.55016e-28	+	2q14.2-q14.2	2:121750001-122250000
cancer[L]_normal	ESEC0022764	62	74	161491	783245	4.36306e-31	2.97456e-27	+	9q31.1-q31.1	9:107500001-108000000
cancer[H]_normal	ESEC0007540	160	293	181789	783245	4.95058e-31	3.3307e-27	+	15q22.31-q22.31	15:66500001-67000000
cancer[H]_normal	ESEC0001287	179	344	181789	783245	5.24383e-31	3.48218e-27	-	1q23.3-q23.3	1:160750001-161250000
cancer[H]_normal	ESEC0001198	263	585	181789	783245	5.52079e-31	3.6191e-27	+	1q21.2-q21.2	1:149500001-150000000
cancer[H]_normal	ESEC0011571	81	106	181789	783245	7.83833e-31	5.07329e-27	-	2q24.1-q24.2	2:159750001-160250000
cancer[H]_normal	ESEC0001197	184	359	181789	783245	9.69692e-31	6.19779e-27	-	1q21.2-q21.2	1:149500001-150000000
cancer[H]_normal	ESEC0017746	146	258	181789	783245	1.07934e-30	6.81347e-27	+	5q31.2-q31.2	5:137250001-137750000
cancer[L]_normal	ESEC0012090	74	99	161491	783245	1.1008e-30	6.86415e-27	+	2q36.1-q36.1	2:224500001-225000000
cancer[L]_normal	ESEC0011903	110	185	161491	783245	1.38351e-30	8.52308e-27	-	2q33.1-q33.1	2:201250001-201750000
cancer[L]_normal	ESEC0002381	82	117	161491	783245	1.62489e-30	9.89096e-27	-	10q11.22-q11.22	10:48250001-48750000
cancer[H]_normal	ESEC0006453	83	111	181789	783245	2.21822e-30	1.33438e-26	-	14q21.1-q21.1	14:38000001-38500000
cancer[L]_normal	ESEC0000319	137	259	161491	783245	2.47094e-30	1.46912e-26	-	1p34.3-p34.2	1:39750001-40250000
cancer[H]_normal	ESEC0020179	112	176	181789	783245	3.85033e-30	2.26293e-26	-	7q21.13-q21.13	7:89750001-90250000
cancer[H]_normal	ESEC0011695	93	133	181789	783245	4.68349e-30	2.72132e-26	-	2q31.1-q31.1	2:175250001-175750000
cancer[L]_normal	ESEC0005816	108	182	161491	783245	5.92871e-30	3.40615e-26	+	13q21.33-q22.1	13:73250001-73750000
cancer[L]_normal	ESEC0022214	76	105	161491	783245	6.70674e-30	3.81033e-26	+	9p13.1-p13.1	9:38750001-39250000
cancer[H]_normal	ESEC0024245	109	170	181789	783245	8.49633e-30	4.77401e-26	-	Xq28-q28	X:151500001-152000000
cancer[H]_normal	ESEC0001817	65	77	181789	783245	9.51645e-30	5.28908e-26	-	1q42.13-q42.13	1:227000001-227500000
cancer[H]_normal	ESEC0000679	94	136	181789	783245	9.79706e-30	5.38649e-26	-	1p31.1-p22.3	1:84750001-85250000
cancer[H]_normal	ESEC0001231	133	229	181789	783245	1.19768e-29	6.51487e-26	-	1q21.3-q21.3	1:153750001-154250000
cancer[H]_normal	ESEC0000375	128	217	181789	783245	1.67183e-29	8.99832e-26	-	1p34.1-p33	1:46750001-47250000
cancer[L]_normal	ESEC0018700	117	208	161491	783245	2.40831e-29	1.28273e-25	+	6q13-q14.1	6:75750001-76250000
cancer[L]_normal	ESEC0022822	88	134	161491	783245	2.44347e-29	1.28804e-25	+	9q31.3-q32	9:114750001-115250000
cancer[H]_normal	ESEC0014574	64	76	181789	783245	3.46515e-29	1.80796e-25	+	3q22.1-q22.1	3:129750001-130250000
cancer[L]_normal	ESEC0017413	63	79	161491	783245	3.56837e-29	1.84301e-25	-	5q15-q15	5:95750001-96250000
cancer[L]_normal	ESEC0011829	55	64	161491	783245	6.86685e-29	3.51116e-25	-	2q32.3-q32.3	2:192000001-192500000
cancer[H]_normal	ESEC0011728	243	540	181789	783245	7.75778e-29	3.92744e-25	+	2q31.2-q31.2	2:179250001-179750000
cancer[L]_normal	ESEC0004572	138	269	161491	783245	9.20766e-29	4.61575e-25	+	12q13.13-q13.13	12:51500001-52000000
cancer[L]_normal	ESEC0006563	93	148	161491	783245	1.03586e-28	5.14232e-25	-	14q22.1-q22.1	14:51750001-52250000
cancer[L]_normal	ESEC0003179	64	82	161491	783245	1.26715e-28	6.23e-25	-	11p15.3-p15.2	11:12500001-13000000
cancer[H]_normal	ESEC0016936	97	146	181789	783245	1.64963e-28	8.03326e-25	+	5p13.2-p13.2	5:36000001-36500000
cancer[H]_normal	ESEC0017204	81	111	181789	783245	1.92188e-28	9.27071e-25	+	5q13.2-q13.2	5:69500001-70000000
cancer[L]_normal	ESEC0019301	81	120	161491	783245	2.22672e-28	1.06408e-24	-	6q25.1-q25.1	6:151000001-151500000
cancer[H]_normal	ESEC0017198	115	189	181789	783245	2.34872e-28	1.11199e-24	+	5q13.2-q13.2	5:68750001-69250000
cancer[L]_normal	ESEC0019658	61	77	161491	783245	5.33563e-28	2.50295e-24	+	7p15.3-p15.3	7:24500001-25000000
cancer[L]_normal	ESEC0017666	71	99	161491	783245	1.26441e-27	5.87745e-24	+	5q23.2-q23.3	5:127250001-127750000
cancer[H]_normal	ESEC0015675	56	64	181789	783245	1.66769e-27	7.68221e-24	-	4q13.2-q13.2	4:69500001-70000000
cancer[L]_normal	ESEC0020433	43	45	161491	783245	2.04692e-27	9.34495e-24	-	7q31.32-q31.32	7:121500001-122000000
cancer[L]_normal	ESEC0019120	41	42	161491	783245	2.55975e-27	1.15828e-23	+	6q22.33-q22.33	6:128250001-128750000
cancer[L]_normal	ESEC0015819	67	91	161491	783245	2.89769e-27	1.29969e-23	-	4q21.3-q21.3	4:87500001-88000000
cancer[H]_normal	ESEC0017562	91	136	181789	783245	3.41148e-27	1.51683e-23	+	5q22.3-q22.3	5:114250001-114750000
cancer[H]_normal	ESEC0022236	140	258	181789	783245	5.38345e-27	2.37299e-23	+	9p12-p12	9:41500001-42000000
cancer[L]_normal	ESEC0007817	76	112	161491	783245	5.93908e-27	2.59553e-23	-	15q26.3-q26.3	15:101250001-101750000
cancer[L]_normal	ESEC0021778	90	146	161491	783245	6.05824e-27	2.62517e-23	+	8q24.21-q24.21	8:130500001-131000000
cancer[H]_normal	ESEC0023024	227	506	181789	783245	7.92388e-27	3.40474e-23	+	9q34.3-q34.3	9:140000001-140500000
cancer[H]_normal	ESEC0017365	82	117	181789	783245	8.55853e-27	3.6468e-23	-	5q14.3-q14.3	5:89750001-90250000
cancer[L]_normal	ESEC0022846	38	38	161491	783245	8.71015e-27	3.68072e-23	+	9q33.1-q33.1	9:117750001-118250000
cancer[L]_normal	ESEC0013988	71	101	161491	783245	9.3255e-27	3.90846e-23	+	3p14.3-p14.3	3:56500001-57000000
cancer[H]_normal	ESEC0023224	111	185	181789	783245	1.09749e-26	4.53297e-23	+	Xp22.11-p22.11	X:23750001-24250000
cancer[L]_normal	ESEC0010183	210	505	161491	783245	1.09929e-26	4.53297e-23	-	19q13.32-q13.32	19:45250001-45750000
cancer[L]_normal	ESEC0021070	86	137	161491	783245	1.2653e-26	5.17578e-23	+	8p11.21-p11.21	8:42000001-42500000
cancer[L]_normal	ESEC0001888	81	125	161491	783245	1.54412e-26	6.26619e-23	+	1q42.3-q42.3	1:235750001-236250000
cancer[L]_normal	ESEC0003846	83	130	161491	783245	1.71442e-26	6.90252e-23	+	11q21-q21	11:95750001-96250000
cancer[L]_normal	ESEC0007482	72	104	161491	783245	1.86491e-26	7.44975e-23	+	15q22.1-q22.2	15:59250001-59750000
cancer[L]_normal	ESEC0016472	68	95	161491	783245	1.93431e-26	7.66708e-23	+	4q32.3-q32.3	4:169000001-169500000
cancer[L]_normal	ESEC0015854	67	93	161491	783245	2.42412e-26	9.53464e-23	+	4q22.1-q22.1	4:91750001-92250000
cancer[H]_normal	ESEC0017212	74	101	181789	783245	2.66947e-26	1.04195e-22	+	5q13.2-q13.2	5:70500001-71000000
cancer[L]_normal	ESEC0019700	53	64	161491	783245	2.78218e-26	1.07771e-22	+	7p14.3-p14.3	7:29750001-30250000
cancer[L]_normal	ESEC0021387	55	68	161491	783245	3.16744e-26	1.20864e-22	-	8q21.13-q21.13	8:81750001-82250000
cancer[L]_normal	ESEC0021389	55	68	161491	783245	3.16744e-26	1.20864e-22	-	8q21.13-q21.13	8:82000001-82500000
cancer[L]_normal	ESEC0006084	64	87	161491	783245	4.48343e-26	1.69813e-22	+	13q33.2-q33.3	13:106750001-107250000
cancer[L]_normal	ESEC0020385	44	48	161491	783245	5.28649e-26	1.98757e-22	-	7q31.2-q31.2	7:115500001-116000000
cancer[L]_normal	ESEC0000154	104	186	161491	783245	5.55471e-26	2.07317e-22	+	1p36.13-p36.13	1:19000001-19500000
cancer[H]_normal	ESEC0017217	57	68	181789	783245	6.16576e-26	2.28455e-22	-	5q13.2-q13.2	5:71250001-71750000
cancer[H]_normal	ESEC0011338	156	307	181789	783245	8.30754e-26	3.05598e-22	+	2q21.1-q21.1	2:130500001-131000000
cancer[L]_normal	ESEC0018329	142	296	161491	783245	9.47767e-26	3.46152e-22	-	6p22.1-p22.1	6:29500001-30000000
cancer[L]_normal	ESEC0002754	65	90	161491	783245	1.06018e-25	3.84463e-22	+	10q23.33-q23.33	10:94750001-95250000
cancer[L]_normal	ESEC0023396	63	86	161491	783245	1.60258e-25	5.77065e-22	+	Xp11.3-p11.3	X:45250001-45750000
cancer[H]_normal	ESEC0014497	55	65	181789	783245	1.73499e-25	6.20377e-22	-	3q13.33-q13.33	3:120250001-120750000
cancer[H]_normal	ESEC0007542	123	220	181789	783245	1.78486e-25	6.33773e-22	+	15q22.31-q22.32	15:66750001-67250000
cancer[H]_normal	ESEC0006305	132	244	181789	783245	2.2126e-25	7.80239e-22	-	14q11.2-q11.2	14:19500001-20000000
cancer[L]_normal	ESEC0000938	63	87	161491	783245	4.63246e-25	1.62238e-21	+	1p13.1-p13.1	1:117000001-117500000
cancer[L]_normal	ESEC0013997	78	122	161491	783245	4.76394e-25	1.65707e-21	-	3p14.3-p14.3	3:57750001-58250000
cancer[L]_normal	ESEC0000719	73	110	161491	783245	4.98468e-25	1.72214e-21	-	1p22.2-p22.2	1:89750001-90250000
cancer[L]_normal	ESEC0020130	39	41	161491	783245	9.40008e-25	3.22581e-21	+	7q21.11-q21.11	7:83500001-84000000
cancer[L]_normal	ESEC0000168	137	287	161491	783245	1.21395e-24	4.13813e-21	+	1p36.12-p36.12	1:20750001-21250000
cancer[L]_normal	ESEC0008710	111	211	161491	783245	1.23805e-24	4.19232e-21	+	17p11.2-p11.2	17:20000001-20500000
cancer[H]_normal	ESEC0019866	65	86	181789	783245	1.44581e-24	4.86363e-21	+	7p12.1-p12.1	7:50500001-51000000
cancer[H]_normal	ESEC0001815	73	103	181789	783245	1.68874e-24	5.64369e-21	-	1q42.12-q42.13	1:226750001-227250000
cancer[L]_normal	ESEC0010816	61	84	161491	783245	2.02206e-24	6.71377e-21	+	2p14-p14	2:65250001-65750000
cancer[H]_normal	ESEC0008903	108	186	181789	783245	2.25661e-24	7.39647e-21	-	17q21.31-q21.31	17:44250001-44750000
cancer[H]_normal	ESEC0020571	108	186	181789	783245	2.25661e-24	7.39647e-21	-	7q34-q34	7:138750001-139250000
cancer[H]_normal	ESEC0022908	104	176	181789	783245	2.30369e-24	7.5027e-21	+	9q33.2-q33.3	9:125500001-126000000
cancer[L]_normal	ESEC0009689	68	100	161491	783245	2.32875e-24	7.53632e-21	-	18q21.33-q22.1	18:61500001-62000000
cancer[H]_normal	ESEC0001646	131	246	181789	783245	2.34731e-24	7.54861e-21	+	1q32.1-q32.1	1:205500001-206000000
cancer[H]_normal	ESEC0008832	70	97	181789	783245	2.61291e-24	8.35021e-21	+	17q12-q12	17:35250001-35750000
cancer[H]_normal	ESEC0017765	281	693	181789	783245	2.64071e-24	8.38665e-21	-	5q31.3-q31.3	5:139750001-140250000
cancer[H]_normal	ESEC0008901	129	241	181789	783245	2.79753e-24	8.82985e-21	-	17q21.31-q21.31	17:44000001-44500000
cancer[H]_normal	ESEC0013861	46	51	181789	783245	4.27129e-24	1.33988e-20	-	3p22.1-p22.1	3:40750001-41250000
cancer[L]_normal	ESEC0000717	47	56	161491	783245	5.83663e-24	1.80872e-20	-	1p22.2-p22.2	1:89500001-90000000
cancer[L]_normal	ESEC0022223	47	56	161491	783245	5.83663e-24	1.80872e-20	-	9p13.1-p13.1	9:40000001-40500000
cancer[L]_normal	ESEC0014427	95	170	161491	783245	7.52962e-24	2.31931e-20	-	3q13.2-q13.2	3:111500001-112000000
cancer[L]_normal	ESEC0011831	42	47	161491	783245	7.8423e-24	2.40115e-20	-	2q32.3-q32.3	2:192250001-192750000
cancer[H]_normal	ESEC0023698	53	64	181789	783245	1.03608e-23	3.14971e-20	+	Xq21.1-q21.1	X:83000001-83500000
cancer[L]_normal	ESEC0010174	170	396	161491	783245	1.04103e-23	3.14971e-20	+	19q13.31-q13.31	19:44000001-44500000
cancer[L]_normal	ESEC0004036	58	79	161491	783245	1.07585e-23	3.2359e-20	+	11q23.3-q23.3	11:119500001-120000000
cancer[L]_normal	ESEC0010172	159	361	161491	783245	1.12676e-23	3.36922e-20	+	19q13.31-q13.31	19:43750001-44250000
cancer[H]_normal	ESEC0001809	102	174	181789	783245	1.49579e-23	4.44669e-20	-	1q42.12-q42.12	1:226000001-226500000
cancer[L]_normal	ESEC0008279	191	466	161491	783245	1.51112e-23	4.46628e-20	-	16q12.2-q13	16:56500001-57000000
cancer[L]_normal	ESEC0006115	61	86	161491	783245	1.567e-23	4.57852e-20	-	13q34-q34	13:110750001-111250000
cancer[L]_normal	ESEC0007678	61	86	161491	783245	1.567e-23	4.57852e-20	+	15q25.2-q25.2	15:83750001-84250000
cancer[H]_normal	ESEC0005060	116	210	181789	783245	1.611e-23	4.68033e-20	+	12q24.13-q24.13	12:112500001-113000000
cancer[H]_normal	ESEC0017367	58	74	181789	783245	1.72125e-23	4.97236e-20	-	5q14.3-q14.3	5:90000001-90500000
cancer[H]_normal	ESEC0015514	79	119	181789	783245	1.77706e-23	5.10477e-20	+	4p11-p11	4:49250001-49750000
cancer[L]_normal	ESEC0023951	45	53	161491	783245	2.01676e-23	5.76096e-20	-	Xq23-q23	X:114750001-115250000
cancer[L]_normal	ESEC0018687	48	59	161491	783245	2.82946e-23	8.03757e-20	-	6q13-q13	6:74250001-74750000
cancer[L]_normal	ESEC0018331	140	305	161491	783245	4.21594e-23	1.19099e-19	-	6p22.1-p22.1	6:29750001-30250000
cancer[H]_normal	ESEC0022536	75	111	181789	783245	4.36783e-23	1.22712e-19	+	9q21.13-q21.2	9:79000001-79500000
cancer[L]_normal	ESEC0005818	66	99	161491	783245	6.05829e-23	1.68355e-19	+	13q22.1-q22.1	13:73500001-74000000
cancer[L]_normal	ESEC0022685	66	99	161491	783245	6.05829e-23	1.68355e-19	-	9q22.32-q22.32	9:97750001-98250000
cancer[L]_normal	ESEC0014530	75	121	161491	783245	6.28841e-23	1.73805e-19	+	3q21.2-q21.2	3:124250001-124750000
cancer[H]_normal	ESEC0004679	68	96	181789	783245	6.68518e-23	1.83778e-19	-	12q14.2-q14.3	12:65000001-65500000
cancer[H]_normal	ESEC0008898	141	281	181789	783245	8.16362e-23	2.23221e-19	+	17q21.31-q21.31	17:43500001-44000000
cancer[H]_normal	ESEC0011340	213	493	181789	783245	9.10327e-23	2.4759e-19	+	2q21.1-q21.1	2:130750001-131250000
cancer[L]_normal	ESEC0014324	45	54	161491	783245	9.66281e-23	2.61418e-19	+	3q12.1-q12.1	3:98500001-99000000
cancer[H]_normal	ESEC0009924	247	599	181789	783245	9.79878e-23	2.63701e-19	+	19p13.2-p13.2	19:12750001-13250000
cancer[H]_normal	ESEC0014724	75	112	181789	783245	1.02005e-22	2.73074e-19	+	3q24-q25.1	3:148500001-149000000
cancer[L]_normal	ESEC0004049	48	60	161491	783245	1.1294e-22	3.00775e-19	-	11q24.1-q24.1	11:121250001-121750000
cancer[H]_normal	ESEC0003472	95	160	181789	783245	1.31867e-22	3.4936e-19	+	11p11.12-p11.12	11:49000001-49500000
cancer[H]_normal	ESEC0001973	80	124	181789	783245	1.50972e-22	3.97912e-19	-	1q44-q44	1:246500001-247000000
cancer[H]_normal	ESEC0003353	52	64	181789	783245	1.52543e-22	3.99993e-19	-	11p13-p13	11:34250001-34750000
cancer[H]_normal	ESEC0003066	59	78	181789	783245	1.83251e-22	4.78062e-19	+	10q26.3-q26.3	10:133750001-134250000
cancer[L]_normal	ESEC0018738	59	84	161491	783245	1.85365e-22	4.81122e-19	+	6q14.1-q14.1	6:80500001-81000000
cancer[L]_normal	ESEC0020933	79	133	161491	783245	2.2225e-22	5.73943e-19	-	8p21.2-p21.2	8:25000001-25500000
cancer[H]_normal	ESEC0020283	47	55	181789	783245	2.37095e-22	6.09203e-19	-	7q22.1-q22.1	7:102750001-103250000
cancer[L]_normal	ESEC0014909	53	71	161491	783245	2.39477e-22	6.12249e-19	-	3q26.31-q26.31	3:171750001-172250000
cancer[H]_normal	ESEC0000680	83	132	181789	783245	3.0084e-22	7.65303e-19	+	1p31.1-p22.3	1:84750001-85250000
cancer[L]_normal	ESEC0011202	86	152	161491	783245	3.12106e-22	7.90031e-19	+	2q13-q13	2:113500001-114000000
cancer[H]_normal	ESEC0018558	92	154	181789	783245	3.31142e-22	8.34088e-19	+	6p11.2-p11.2	6:58000001-58500000
cancer[L]_normal	ESEC0003359	50	65	161491	783245	3.60699e-22	9.04084e-19	-	11p13-p13	11:35000001-35500000
cancer[L]_normal	ESEC0009686	63	94	161491	783245	3.69882e-22	9.22577e-19	+	18q21.33-q21.33	18:61000001-61500000
cancer[L]_normal	ESEC0019303	91	166	161491	783245	3.99855e-22	9.92497e-19	-	6q25.1-q25.1	6:151250001-151750000
cancer[L]_normal	ESEC0010304	48	61	161491	783245	4.23081e-22	1.04507e-18	+	2p25.3-p25.3	2:1250001-1750000
cancer[L]_normal	ESEC0017849	46	57	161491	783245	4.40125e-22	1.08195e-18	-	5q33.1-q33.1	5:150250001-150750000
cancer[L]_normal	ESEC0022251	77	129	161491	783245	4.88328e-22	1.1947e-18	-	9p12-p11.2	9:43500001-44000000
cancer[H]_normal	ESEC0003735	51	63	181789	783245	5.34857e-22	1.3023e-18	-	11q14.1-q14.1	11:82000001-82500000
cancer[H]_normal	ESEC0001975	78	121	181789	783245	5.45874e-22	1.32283e-18	-	1q44-q44	1:246750001-247250000
cancer[H]_normal	ESEC0000965	122	233	181789	783245	5.70636e-22	1.37631e-18	-	1p12-p11.2	1:120500001-121000000
cancer[L]_normal	ESEC0008504	54	74	161491	783245	5.94762e-22	1.42777e-18	+	16q24.1-q24.1	16:84500001-85000000
cancer[H]_normal	ESEC0023534	66	94	181789	783245	6.22816e-22	1.48812e-18	+	Xq11.1-q11.1	X:62500001-63000000
cancer[L]_normal	ESEC0010583	33	34	161491	783245	6.36309e-22	1.51329e-18	-	2p22.3-p22.2	2:36250001-36750000
cancer[H]_normal	ESEC0002490	56	73	181789	783245	6.50859e-22	1.54073e-18	+	10q21.2-q21.2	10:61750001-62250000
cancer[L]_normal	ESEC0021043	95	178	161491	783245	6.59553e-22	1.55412e-18	-	8p11.22-p11.22	8:38750001-39250000
cancer[H]_normal	ESEC0015676	103	183	181789	783245	6.7546e-22	1.5843e-18	+	4q13.2-q13.2	4:69500001-70000000
cancer[H]_normal	ESEC0007209	393	1089	181789	783245	7.11091e-22	1.66025e-18	-	15q11.2-q12	15:25250001-25750000
cancer[L]_normal	ESEC0011671	66	102	161491	783245	7.38663e-22	1.71679e-18	-	2q31.1-q31.1	2:172250001-172750000
cancer[L]_normal	ESEC0019466	88	159	161491	783245	7.95454e-22	1.84042e-18	+	7p22.3-p22.3	7:500001-1000000
cancer[L]_normal	ESEC0012136	60	88	161491	783245	9.18393e-22	2.11529e-18	+	2q36.3-q36.3	2:230250001-230750000
cancer[L]_normal	ESEC0013863	36	39	161491	783245	9.57135e-22	2.19463e-18	-	3p22.1-p22.1	3:41000001-41500000
cancer[H]_normal	ESEC0006769	106	192	181789	783245	1.31253e-21	2.98794e-18	-	14q24.3-q24.3	14:77500001-78000000
cancer[L]_normal	ESEC0017415	81	141	161491	783245	1.3148e-21	2.98794e-18	-	5q15-q15	5:96000001-96500000
cancer[H]_normal	ESEC0006691	118	224	181789	783245	1.37401e-21	3.10868e-18	-	14q23.3-q24.1	14:67750001-68250000
cancer[L]_normal	ESEC0015055	64	98	161491	783245	1.45578e-21	3.27916e-18	-	3q28-q28	3:190000001-190500000
cancer[H]_normal	ESEC0004612	173	381	181789	783245	1.55984e-21	3.48288e-18	+	12q13.2-q13.3	12:56500001-57000000
cancer[H]_normal	ESEC0009922	225	540	181789	783245	1.55946e-21	3.48288e-18	+	19p13.2-p13.2	19:12500001-13000000
cancer[L]_normal	ESEC0012112	37	41	161491	783245	1.74681e-21	3.88339e-18	+	2q36.3-q36.3	2:227250001-227750000
cancer[L]_normal	ESEC0015721	34	36	161491	783245	1.94352e-21	4.302e-18	-	4q13.3-q13.3	4:75250001-75750000
cancer[L]_normal	ESEC0015200	76	129	161491	783245	2.75096e-21	6.06302e-18	+	4p16.1-p16.1	4:10000001-10500000
cancer[L]_normal	ESEC0001465	56	80	161491	783245	2.81074e-21	6.1682e-18	-	1q25.3-q25.3	1:183000001-183500000
cancer[L]_normal	ESEC0018798	62	94	161491	783245	2.8241e-21	6.17102e-18	+	6q15-q15	6:88000001-88500000
cancer[H]_normal	ESEC0005107	89	150	181789	783245	2.9941e-21	6.51467e-18	-	12q24.23-q24.23	12:118500001-119000000
cancer[H]_normal	ESEC0000483	45	53	181789	783245	3.21237e-21	6.95996e-18	-	1p32.1-p32.1	1:60250001-60750000
cancer[L]_normal	ESEC0013865	39	45	161491	783245	3.80773e-21	8.21506e-18	-	3p22.1-p22.1	3:41250001-41750000
cancer[L]_normal	ESEC0005652	73	122	161491	783245	4.61595e-21	9.91694e-18	+	13q14.3-q14.3	13:52750001-53250000
cancer[L]_normal	ESEC0011791	67	107	161491	783245	5.33097e-21	1.14052e-17	-	2q32.1-q32.1	2:187250001-187750000
cancer[L]_normal	ESEC0015717	60	90	161491	783245	5.38039e-21	1.14629e-17	-	4q13.3-q13.3	4:74750001-75250000
cancer[H]_normal	ESEC0003547	72	110	181789	783245	5.44151e-21	1.1545e-17	-	11q12.1-q12.1	11:58500001-59000000
cancer[L]_normal	ESEC0003782	57	83	161491	783245	5.47623e-21	1.15707e-17	+	11q14.2-q14.2	11:87750001-88250000
cancer[H]_normal	ESEC0000481	54	71	181789	783245	7.10826e-21	1.49572e-17	-	1p32.1-p32.1	1:60000001-60500000
cancer[L]_normal	ESEC0010232	189	481	161491	783245	7.20128e-21	1.50908e-17	+	19q13.33-q13.41	19:51250001-51750000
cancer[H]_normal	ESEC0001229	140	289	181789	783245	7.41542e-21	1.54132e-17	-	1q21.3-q21.3	1:153500001-154000000
cancer[L]_normal	ESEC0013575	70	115	161491	783245	7.39362e-21	1.54132e-17	-	3p26.1-p26.1	3:5000001-5500000
cancer[L]_normal	ESEC0023398	66	105	161491	783245	7.68339e-21	1.59056e-17	+	Xp11.3-p11.3	X:45500001-46000000
cancer[H]_normal	ESEC0005803	43	50	181789	783245	8.7132e-21	1.79647e-17	-	13q21.33-q21.33	13:71750001-72250000
cancer[H]_normal	ESEC0015148	81	132	181789	783245	8.92037e-21	1.83179e-17	+	4p16.3-p16.3	4:3500001-4000000
cancer[L]_normal	ESEC0015446	73	123	161491	783245	9.05258e-21	1.85151e-17	+	4p14-p13	4:40750001-41250000
cancer[L]_normal	ESEC0010188	154	365	161491	783245	9.42503e-21	1.91239e-17	+	19q13.32-q13.32	19:45750001-46250000
cancer[L]_normal	ESEC0020322	96	186	161491	783245	9.38824e-21	1.91239e-17	+	7q31.1-q31.1	7:107500001-108000000
cancer[L]_normal	ESEC0010205	99	195	161491	783245	1.11964e-20	2.26283e-17	-	19q13.33-q13.33	19:48000001-48500000
cancer[H]_normal	ESEC0001705	77	123	181789	783245	1.39188e-20	2.80195e-17	-	1q32.3-q32.3	1:213000001-213500000
cancer[L]_normal	ESEC0010368	85	156	161491	783245	1.53018e-20	3.06829e-17	+	2p25.1-p25.1	2:9250001-9750000
cancer[L]_normal	ESEC0011719	38	44	161491	783245	1.60247e-20	3.20068e-17	-	2q31.2-q31.2	2:178250001-178750000
cancer[H]_normal	ESEC0010011	93	163	181789	783245	1.75486e-20	3.49142e-17	-	19p12-p12	19:23750001-24250000
cancer[L]_normal	ESEC0001494	34	37	161491	783245	1.91718e-20	3.7996e-17	+	1q31.1-q31.1	1:186500001-187000000
cancer[H]_normal	ESEC0020952	87	148	181789	783245	1.96009e-20	3.86962e-17	+	8p21.2-p21.1	8:27250001-27750000
cancer[H]_normal	ESEC0015432	94	166	181789	783245	2.25637e-20	4.43742e-17	+	4p14-p14	4:39000001-39500000
cancer[H]_normal	ESEC0011569	99	179	181789	783245	2.3065e-20	4.50558e-17	-	2q24.1-q24.2	2:159500001-160000000
cancer[L]_normal	ESEC0001605	67	109	161491	783245	2.31746e-20	4.50558e-17	-	1q32.1-q32.1	1:200500001-201000000
cancer[L]_normal	ESEC0011716	67	109	161491	783245	2.31746e-20	4.50558e-17	+	2q31.1-q31.2	2:177750001-178250000
cancer[L]_normal	ESEC0008868	150	355	161491	783245	2.49727e-20	4.83676e-17	+	17q21.2-q21.2	17:39750001-40250000
cancer[L]_normal	ESEC0024240	51	71	161491	783245	2.61368e-20	5.04313e-17	+	Xq28-q28	X:150750001-151250000
cancer[L]_normal	ESEC0019464	62	97	161491	783245	3.22845e-20	6.20592e-17	+	7p22.3-p22.3	7:250001-750000
cancer[H]_normal	ESEC0008764	223	545	181789	783245	3.30771e-20	6.33445e-17	+	17q11.2-q11.2	17:26750001-27250000
cancer[H]_normal	ESEC0001141	58	81	181789	783245	4.00029e-20	7.63221e-17	-	1q12-q21.1	1:142500001-143000000
cancer[L]_normal	ESEC0015057	59	90	161491	783245	4.04011e-20	7.67952e-17	-	3q28-q28	3:190250001-190750000
cancer[L]_normal	ESEC0012119	53	76	161491	783245	4.2567e-20	8.06125e-17	-	2q36.3-q36.3	2:228250001-228750000
cancer[L]_normal	ESEC0006702	63	100	161491	783245	4.88209e-20	9.2115e-17	+	14q24.1-q24.1	14:69000001-69500000
cancer[H]_normal	ESEC0014495	44	53	181789	783245	5.35943e-20	1.00749e-16	-	3q13.33-q13.33	3:120000001-120500000
cancer[H]_normal	ESEC0015421	74	118	181789	783245	6.61143e-20	1.2383e-16	-	4p14-p14	4:37750001-38250000
cancer[L]_normal	ESEC0020128	37	43	161491	783245	6.72068e-20	1.25417e-16	+	7q21.11-q21.11	7:83250001-83750000
cancer[L]_normal	ESEC0019112	46	61	161491	783245	6.84243e-20	1.27225e-16	+	6q22.33-q22.33	6:127250001-127750000
cancer[H]_normal	ESEC0003260	52	69	181789	783245	7.63081e-20	1.41369e-16	+	11p14.3-p14.3	11:22500001-23000000
cancer[L]_normal	ESEC0017063	74	129	161491	783245	7.94327e-20	1.46627e-16	-	5q11.2-q11.2	5:52000001-52500000
cancer[L]_normal	ESEC0018779	38	45	161491	783245	8.23453e-20	1.51456e-16	-	6q14.3-q14.3	6:85750001-86250000
cancer[H]_normal	ESEC0003626	84	143	181789	783245	9.33959e-20	1.71166e-16	+	11q13.2-q13.3	11:68250001-68750000
cancer[H]_normal	ESEC0000367	98	179	181789	783245	9.39765e-20	1.71615e-16	-	1p34.1-p34.1	1:45750001-46250000
cancer[L]_normal	ESEC0022427	49	68	161491	783245	1.15074e-19	2.09393e-16	-	9q12-q13	9:65500001-66000000
cancer[H]_normal	ESEC0001976	87	151	181789	783245	1.21413e-19	2.20146e-16	+	1q44-q44	1:246750001-247250000
cancer[H]_normal	ESEC0019864	57	80	181789	783245	1.2372e-19	2.23535e-16	+	7p12.2-p12.1	7:50250001-50750000
cancer[L]_normal	ESEC0007998	155	377	161491	783245	1.39636e-19	2.51404e-16	+	16p12.2-p12.2	16:21250001-21750000
cancer[L]_normal	ESEC0014322	55	82	161491	783245	1.47176e-19	2.63126e-16	+	3q11.2-q12.1	3:98250001-98750000
cancer[L]_normal	ESEC0022683	74	130	161491	783245	1.47009e-19	2.63126e-16	-	9q22.32-q22.32	9:97500001-98000000
cancer[L]_normal	ESEC0012143	94	186	161491	783245	1.53829e-19	2.74063e-16	-	2q37.1-q37.1	2:231250001-231750000
cancer[L]_normal	ESEC0013418	236	659	161491	783245	1.59725e-19	2.83579e-16	+	22q12.3-q12.3	22:36500001-37000000
cancer[L]_normal	ESEC0002721	87	166	161491	783245	1.60852e-19	2.84591e-16	-	10q23.31-q23.31	10:90750001-91250000
cancer[H]_normal	ESEC0008562	319	868	181789	783245	2.11025e-19	3.72073e-16	+	17p13.3-p13.3	17:1500001-2000000
cancer[L]_normal	ESEC0011705	86	164	161491	783245	2.46565e-19	4.33243e-16	-	2q31.1-q31.1	2:176500001-177000000
cancer[L]_normal	ESEC0011200	66	110	161491	783245	2.79339e-19	4.89151e-16	+	2q13-q13	2:113250001-113750000
cancer[H]_normal	ESEC0013254	137	290	181789	783245	3.12484e-19	5.45323e-16	+	22q11.1-q11.1	22:16000001-16500000
cancer[H]_normal	ESEC0000969	39	45	181789	783245	3.18123e-19	5.53274e-16	-	1p11.2-p11.2	1:121000001-121500000
cancer[L]_normal	ESEC0017229	84	159	161491	783245	3.45293e-19	5.98493e-16	-	5q13.2-q13.2	5:72750001-73250000
cancer[H]_normal	ESEC0018057	114	225	181789	783245	3.51948e-19	6.07968e-16	-	5q35.2-q35.3	5:176250001-176750000
cancer[L]_normal	ESEC0011555	32	35	161491	783245	3.80519e-19	6.5291e-16	-	2q24.1-q24.1	2:157750001-158250000
cancer[L]_normal	ESEC0011557	32	35	161491	783245	3.80519e-19	6.5291e-16	-	2q24.1-q24.1	2:158000001-158500000
cancer[H]_normal	ESEC0017203	83	143	181789	783245	4.36066e-19	7.45717e-16	-	5q13.2-q13.2	5:69500001-70000000
cancer[L]_normal	ESEC0018988	77	140	161491	783245	4.43822e-19	7.56451e-16	+	6q21-q21	6:111750001-112250000
cancer[L]_normal	ESEC0004532	54	81	161491	783245	4.80115e-19	8.15591e-16	+	12q13.11-q13.11	12:46500001-47000000
cancer[H]_normal	ESEC0001146	63	95	181789	783245	5.39092e-19	9.12745e-16	+	1q21.1-q21.1	1:143000001-143500000
cancer[L]_normal	ESEC0009359	66	111	161491	783245	5.49542e-19	9.27366e-16	-	18q11.2-q11.2	18:20250001-20750000
cancer[H]_normal	ESEC0000427	115	229	181789	783245	6.01561e-19	1.01181e-15	-	1p32.3-p32.3	1:53250001-53750000
cancer[H]_normal	ESEC0014136	94	172	181789	783245	6.0825e-19	1.01971e-15	+	3p12.3-p12.3	3:75000001-75500000
cancer[L]_normal	ESEC0002210	50	72	161491	783245	6.43684e-19	1.07558e-15	+	10p12.1-p12.1	10:26750001-27250000
cancer[L]_normal	ESEC0008864	211	576	161491	783245	6.70624e-19	1.11695e-15	+	17q21.2-q21.2	17:39250001-39750000
cancer[H]_normal	ESEC0015677	58	84	181789	783245	6.7558e-19	1.12155e-15	-	4q13.2-q13.2	4:69750001-70250000
cancer[H]_normal	ESEC0004614	170	391	181789	783245	7.64787e-19	1.26554e-15	+	12q13.3-q13.3	12:56750001-57250000
cancer[L]_normal	ESEC0012605	49	70	161491	783245	8.43605e-19	1.39146e-15	-	20q13.12-q13.13	20:46000001-46500000
cancer[L]_normal	ESEC0011502	30	32	161491	783245	8.48834e-19	1.39558e-15	+	2q23.3-q23.3	2:151000001-151500000
cancer[L]_normal	ESEC0022895	63	104	161491	783245	8.97372e-19	1.47066e-15	-	9q33.2-q33.2	9:124000001-124500000
cancer[L]_normal	ESEC0010370	93	187	161491	783245	9.56123e-19	1.56193e-15	+	2p25.1-p25.1	2:9500001-10000000
cancer[H]_normal	ESEC0010013	84	147	181789	783245	1.03671e-18	1.68818e-15	-	19p12-p11	19:24000001-24500000
cancer[L]_normal	ESEC0020431	48	68	161491	783245	1.0945e-18	1.77664e-15	-	7q31.32-q31.32	7:121250001-121750000
cancer[L]_normal	ESEC0007345	54	82	161491	783245	1.12221e-18	1.81585e-15	-	15q15.1-q15.1	15:42250001-42750000
cancer[H]_normal	ESEC0015679	55	78	181789	783245	1.16599e-18	1.88075e-15	-	4q13.2-q13.2	4:70000001-70500000
cancer[L]_normal	ESEC0018938	64	107	161491	783245	1.20893e-18	1.94388e-15	+	6q21-q21	6:105500001-106000000
cancer[L]_normal	ESEC0018822	41	53	161491	783245	1.37656e-18	2.20646e-15	+	6q15-q15	6:91000001-91500000
cancer[L]_normal	ESEC0011519	47	66	161491	783245	1.40429e-18	2.24389e-15	-	2q23.3-q23.3	2:153250001-153750000
cancer[L]_normal	ESEC0005824	40	51	161491	783245	1.4944e-18	2.38043e-15	+	13q22.1-q22.1	13:74250001-74750000
cancer[L]_normal	ESEC0017108	37	45	161491	783245	1.51895e-18	2.41201e-15	+	5q11.2-q11.2	5:57500001-58000000
cancer[L]_normal	ESEC0021041	79	148	161491	783245	1.7159e-18	2.71633e-15	-	8p11.22-p11.22	8:38500001-39000000
cancer[L]_normal	ESEC0009571	46	64	161491	783245	1.77969e-18	2.80861e-15	-	18q21.1-q21.1	18:46750001-47250000
cancer[H]_normal	ESEC0006303	134	286	181789	783245	1.82386e-18	2.86947e-15	-	14q11.2-q11.2	14:19250001-19750000
cancer[H]_normal	ESEC0003793	67	106	181789	783245	1.96683e-18	3.0849e-15	-	11q14.3-q14.3	11:89250001-89750000
cancer[L]_normal	ESEC0013664	52	78	161491	783245	2.14814e-18	3.35899e-15	+	3p25.1-p24.3	3:16000001-16500000
cancer[L]_normal	ESEC0011943	49	71	161491	783245	2.17384e-18	3.38881e-15	-	2q33.3-q33.3	2:206250001-206750000
cancer[L]_normal	ESEC0004842	45	62	161491	783245	2.22475e-18	3.45763e-15	+	12q21.31-q21.31	12:85250001-85750000
cancer[H]_normal	ESEC0016486	56	81	181789	783245	2.45448e-18	3.8031e-15	+	4q33-q33	4:170750001-171250000
cancer[L]_normal	ESEC0011504	32	36	161491	783245	2.74054e-18	4.22077e-15	+	2q23.3-q23.3	2:151250001-151750000
cancer[L]_normal	ESEC0016620	32	36	161491	783245	2.74054e-18	4.22077e-15	+	4q35.2-q35.2	4:187500001-188000000
cancer[H]_normal	ESEC0001993	77	131	181789	783245	2.90776e-18	4.46485e-15	-	1q44-q44	1:249000001-249250621
cancer[H]_normal	ESEC0020293	43	54	181789	783245	2.98943e-18	4.57652e-15	-	7q22.2-q22.2	7:104000001-104500000
cancer[H]_normal	ESEC0001143	59	88	181789	783245	3.11769e-18	4.75863e-15	-	1q21.1-q21.1	1:142750001-143250000
cancer[H]_normal	ESEC0000373	146	323	181789	783245	3.22565e-18	4.90876e-15	-	1p34.1-p33	1:46500001-47000000
cancer[L]_normal	ESEC0006019	47	67	161491	783245	3.757e-18	5.70039e-15	-	13q32.2-q32.2	13:98750001-99250000
cancer[L]_normal	ESEC0017807	33	38	161491	783245	3.84817e-18	5.82145e-15	-	5q32-q32	5:145000001-145500000
cancer[L]_normal	ESEC0003345	70	125	161491	783245	4.65938e-18	7.02784e-15	-	11p13-p13	11:33250001-33750000
cancer[L]_normal	ESEC0011517	34	40	161491	783245	4.84744e-18	7.28998e-15	-	2q23.3-q23.3	2:153000001-153500000
cancer[L]_normal	ESEC0004038	40	52	161491	783245	5.17564e-18	7.76073e-15	+	11q23.3-q23.3	11:119750001-120250000
cancer[H]_normal	ESEC0001991	77	132	181789	783245	5.38529e-18	8.05149e-15	-	1q44-q44	1:248750001-249250000
cancer[L]_normal	ESEC0015917	35	42	161491	783245	5.61049e-18	8.36373e-15	-	4q23-q23	4:99750001-100250000
cancer[L]_normal	ESEC0010738	95	197	161491	783245	5.79046e-18	8.60692e-15	+	2p16.1-p16.1	2:55500001-56000000
cancer[L]_normal	ESEC0019599	36	44	161491	783245	6.06764e-18	8.99278e-15	-	7p21.1-p21.1	7:17250001-17750000
cancer[H]_normal	ESEC0017947	70	115	181789	783245	6.82692e-18	1.0076e-14	-	5q34-q34	5:162500001-163000000
cancer[L]_normal	ESEC0000659	27	28	161491	783245	6.8379e-18	1.0076e-14	-	1p31.1-p31.1	1:82250001-82750000
cancer[L]_normal	ESEC0004570	148	367	161491	783245	7.08307e-18	1.03774e-14	+	12q13.12-q13.13	12:51250001-51750000
cancer[L]_normal	ESEC0018236	69	123	161491	783245	7.06502e-18	1.03774e-14	+	6p22.3-p22.3	6:17750001-18250000
cancer[L]_normal	ESEC0009223	85	168	161491	783245	7.3224e-18	1.06974e-14	-	18p11.31-p11.31	18:3250001-3750000
cancer[H]_normal	ESEC0008560	329	921	181789	783245	7.44541e-18	1.08461e-14	+	17p13.3-p13.3	17:1250001-1750000
cancer[H]_normal	ESEC0003215	88	161	181789	783245	7.70228e-18	1.11885e-14	-	11p15.1-p15.1	11:17000001-17500000
cancer[L]_normal	ESEC0010806	59	97	161491	783245	8.46463e-18	1.2261e-14	+	2p15-p14	2:64000001-64500000
cancer[H]_normal	ESEC0000081	142	314	181789	783245	8.71099e-18	1.25822e-14	-	1p36.22-p36.22	1:10000001-10500000
cancer[L]_normal	ESEC0002842	80	154	161491	783245	8.86638e-18	1.27706e-14	+	10q24.33-q25.1	10:105750001-106250000
cancer[H]_normal	ESEC0015674	79	138	181789	783245	9.38473e-18	1.34792e-14	+	4q13.2-q13.2	4:69250001-69750000
cancer[L]_normal	ESEC0022425	47	68	161491	783245	9.71591e-18	1.39158e-14	-	9q12-q12	9:65250001-65750000
cancer[L]_normal	ESEC0011106	62	105	161491	783245	1.01803e-17	1.45402e-14	+	2q11.2-q11.2	2:101500001-102000000
cancer[H]_normal	ESEC0010762	42	53	181789	783245	1.02772e-17	1.46377e-14	+	2p16.1-p16.1	2:58500001-59000000
cancer[H]_normal	ESEC0023950	45	59	181789	783245	1.031e-17	1.46437e-14	+	Xq23-q23	X:114500001-115000000
cancer[H]_normal	ESEC0008907	121	253	181789	783245	1.06657e-17	1.51069e-14	-	17q21.31-q21.32	17:44750001-45250000
cancer[H]_normal	ESEC0005105	83	149	181789	783245	1.38894e-17	1.96187e-14	-	12q24.23-q24.23	12:118250001-118750000
cancer[L]_normal	ESEC0018470	41	55	161491	783245	1.43461e-17	2.02079e-14	+	6p12.3-p12.3	6:47000001-47500000
cancer[L]_normal	ESEC0022893	81	158	161491	783245	1.55605e-17	2.18583e-14	-	9q33.2-q33.2	9:123750001-124250000
cancer[L]_normal	ESEC0008712	104	227	161491	783245	1.62716e-17	2.27323e-14	+	17p11.2-p11.2	17:20250001-20750000
cancer[L]_normal	ESEC0011109	32	37	161491	783245	1.62298e-17	2.27323e-14	-	2q11.2-q11.2	2:102000001-102500000
cancer[H]_normal	ESEC0011349	188	458	181789	783245	1.80467e-17	2.51434e-14	-	2q21.1-q21.1	2:132000001-132500000
cancer[L]_normal	ESEC0014606	68	122	161491	783245	1.92959e-17	2.68109e-14	+	3q22.2-q22.2	3:133750001-134250000
cancer[L]_normal	ESEC0019845	72	133	161491	783245	1.95383e-17	2.70741e-14	-	7p12.3-p12.3	7:48000001-48500000
cancer[L]_normal	ESEC0003346	33	39	161491	783245	2.00139e-17	2.76582e-14	+	11p13-p13	11:33250001-33750000
cancer[L]_normal	ESEC0018607	44	62	161491	783245	2.16051e-17	2.97766e-14	-	6q12-q12	6:64250001-64750000
cancer[L]_normal	ESEC0009252	79	153	161491	783245	2.24308e-17	3.08315e-14	+	18p11.31-p11.23	18:6750001-7250000
cancer[H]_normal	ESEC0002549	78	137	181789	783245	2.32355e-17	3.1852e-14	-	10q21.3-q21.3	10:69250001-69750000
cancer[L]_normal	ESEC0012607	37	47	161491	783245	2.33286e-17	3.18941e-14	-	20q13.12-q13.13	20:46250001-46750000
cancer[L]_normal	ESEC0009271	80	156	161491	783245	2.39025e-17	3.25916e-14	-	18p11.22-p11.22	18:9250001-9750000
cancer[H]_normal	ESEC0017949	70	117	181789	783245	2.55396e-17	3.47311e-14	-	5q34-q34	5:162750001-163250000
cancer[H]_normal	ESEC0005805	47	64	181789	783245	2.65153e-17	3.59624e-14	-	13q21.33-q21.33	13:72000001-72500000
cancer[H]_normal	ESEC0020567	33	37	181789	783245	2.77231e-17	3.75011e-14	-	7q34-q34	7:138250001-138750000
cancer[L]_normal	ESEC0006024	67	120	161491	783245	2.93007e-17	3.94265e-14	+	13q32.2-q32.3	13:99250001-99750000
cancer[L]_normal	ESEC0006114	61	104	161491	783245	2.92614e-17	3.94265e-14	+	13q34-q34	13:110500001-111000000
cancer[L]_normal	ESEC0016378	26	27	161491	783245	3.19949e-17	4.29387e-14	+	4q32.1-q32.1	4:157250001-157750000
cancer[H]_normal	ESEC0004610	146	330	181789	783245	3.26647e-17	4.37228e-14	+	12q13.2-q13.3	12:56250001-56750000
cancer[H]_normal	ESEC0001144	56	84	181789	783245	3.29274e-17	4.39316e-14	+	1q21.1-q21.1	1:142750001-143250000
cancer[L]_normal	ESEC0015766	29	32	161491	783245	3.29925e-17	4.39316e-14	+	4q21.21-q21.21	4:80750001-81250000
cancer[H]_normal	ESEC0007637	94	180	181789	783245	3.34903e-17	4.44787e-14	-	15q25.1-q25.1	15:78750001-79250000
cancer[L]_normal	ESEC0004191	51	79	161491	783245	3.61948e-17	4.7946e-14	-	12p13.32-p13.32	12:4000001-4500000
cancer[H]_normal	ESEC0014572	80	143	181789	783245	3.74782e-17	4.95178e-14	+	3q22.1-q22.1	3:129500001-130000000
cancer[H]_normal	ESEC0022769	92	175	181789	783245	4.10469e-17	5.40931e-14	-	9q31.2-q31.2	9:108250001-108750000
cancer[L]_normal	ESEC0001666	60	102	161491	783245	4.37155e-17	5.74618e-14	+	1q32.2-q32.2	1:208000001-208500000
cancer[H]_normal	ESEC0004677	61	96	181789	783245	4.4298e-17	5.80781e-14	-	12q14.2-q14.3	12:64750001-65250000
cancer[L]_normal	ESEC0011578	75	143	161491	783245	4.53981e-17	5.93683e-14	+	2q24.2-q24.2	2:160500001-161000000
cancer[H]_normal	ESEC0011730	143	322	181789	783245	4.59572e-17	5.99461e-14	+	2q31.2-q31.2	2:179500001-180000000
cancer[H]_normal	ESEC0005489	93	178	181789	783245	4.71344e-17	6.13251e-14	-	13q13.1-q13.1	13:32500001-33000000
cancer[H]_normal	ESEC0014801	70	118	181789	783245	4.84698e-17	6.29025e-14	-	3q25.32-q25.32	3:158250001-158750000
cancer[L]_normal	ESEC0013930	244	718	161491	783245	6.05822e-17	7.84226e-14	+	3p21.31-p21.31	3:49250001-49750000
cancer[H]_normal	ESEC0015681	35	41	181789	783245	6.08681e-17	7.85938e-14	-	4q13.2-q13.3	4:70250001-70750000
cancer[L]_normal	ESEC0001571	39	52	161491	783245	6.18805e-17	7.94994e-14	-	1q31.3-q31.3	1:196250001-196750000
cancer[L]_normal	ESEC0021339	39	52	161491	783245	6.18805e-17	7.94994e-14	-	8q21.11-q21.11	8:75750001-76250000
cancer[L]_normal	ESEC0001263	73	138	161491	783245	6.36167e-17	8.15251e-14	-	1q23.1-q23.1	1:157750001-158250000
cancer[H]_normal	ESEC0017879	73	126	181789	783245	6.47166e-17	8.27273e-14	-	5q33.2-q33.2	5:154000001-154500000
cancer[L]_normal	ESEC0010888	145	365	161491	783245	7.0116e-17	8.94059e-14	+	2p13.1-p13.1	2:74250001-74750000
cancer[L]_normal	ESEC0015764	27	29	161491	783245	7.94456e-17	1.0105e-13	+	4q21.21-q21.21	4:80500001-81000000
cancer[L]_normal	ESEC0017110	37	48	161491	783245	8.14022e-17	1.03282e-13	+	5q11.2-q11.2	5:57750001-58250000
cancer[L]_normal	ESEC0018440	135	332	161491	783245	8.4364e-17	1.06775e-13	+	6p21.1-p21.1	6:43250001-43750000
cancer[H]_normal	ESEC0015318	66	109	181789	783245	8.61156e-17	1.08581e-13	+	4p15.2-p15.2	4:24750001-25250000
cancer[H]_normal	ESEC0017193	116	244	181789	783245	8.6216e-17	1.08581e-13	-	5q13.1-q13.2	5:68250001-68750000
cancer[L]_normal	ESEC0004108	77	150	161491	783245	8.66659e-17	1.0888e-13	+	11q24.3-q24.3	11:128500001-129000000
cancer[L]_normal	ESEC0022649	33	40	161491	783245	9.15129e-17	1.14687e-13	-	9q22.2-q22.2	9:93250001-93750000
cancer[L]_normal	ESEC0004104	35	44	161491	783245	9.4328e-17	1.17352e-13	+	11q24.3-q24.3	11:128000001-128500000
cancer[L]_normal	ESEC0007745	35	44	161491	783245	9.4328e-17	1.17352e-13	-	15q26.1-q26.1	15:92250001-92750000
cancer[L]_normal	ESEC0017162	35	44	161491	783245	9.4328e-17	1.17352e-13	+	5q12.3-q12.3	5:64250001-64750000
cancer[L]_normal	ESEC0005650	98	213	161491	783245	9.48707e-17	1.17741e-13	+	13q14.3-q14.3	13:52500001-53000000
cancer[L]_normal	ESEC0004840	42	59	161491	783245	9.59841e-17	1.18834e-13	+	12q21.31-q21.31	12:85000001-85500000
cancer[L]_normal	ESEC0001425	48	73	161491	783245	1.00502e-16	1.24127e-13	-	1q25.2-q25.2	1:178000001-178500000
cancer[H]_normal	ESEC0020177	75	132	181789	783245	1.10003e-16	1.35534e-13	-	7q21.13-q21.13	7:89500001-90000000
cancer[L]_normal	ESEC0010585	50	78	161491	783245	1.13707e-16	1.39761e-13	-	2p22.3-p22.2	2:36500001-37000000
cancer[H]_normal	ESEC0007578	65	107	181789	783245	1.16266e-16	1.42564e-13	+	15q23-q23	15:71250001-71750000
cancer[H]_normal	ESEC0023700	57	88	181789	783245	1.27917e-16	1.56476e-13	+	Xq21.1-q21.1	X:83250001-83750000
cancer[H]_normal	ESEC0008905	109	225	181789	783245	1.3294e-16	1.62232e-13	-	17q21.31-q21.32	17:44500001-45000000
cancer[H]_normal	ESEC0000682	94	183	181789	783245	1.35956e-16	1.65517e-13	+	1p22.3-p22.3	1:85000001-85500000
cancer[H]_normal	ESEC0006812	25	25	181789	783245	1.3842e-16	1.67718e-13	+	14q31.1-q31.1	14:82750001-83250000
cancer[H]_normal	ESEC0006814	25	25	181789	783245	1.3842e-16	1.67718e-13	+	14q31.1-q31.1	14:83000001-83500000
cancer[L]_normal	ESEC0011582	47	71	161491	783245	1.3979e-16	1.68977e-13	+	2q24.2-q24.2	2:161000001-161500000
cancer[L]_normal	ESEC0021337	44	64	161491	783245	1.4633e-16	1.76465e-13	-	8q21.11-q21.11	8:75500001-76000000
cancer[L]_normal	ESEC0001675	25	26	161491	783245	1.49503e-16	1.79869e-13	-	1q32.2-q32.2	1:209250001-209750000
cancer[L]_normal	ESEC0015671	60	104	161491	783245	1.57593e-16	1.89156e-13	-	4q13.2-q13.2	4:69000001-69500000
cancer[L]_normal	ESEC0010187	134	331	161491	783245	1.67175e-16	2.00188e-13	-	19q13.32-q13.32	19:45750001-46250000
cancer[L]_normal	ESEC0010198	108	246	161491	783245	1.70924e-16	2.04198e-13	+	19q13.32-q13.32	19:47000001-47500000
cancer[H]_normal	ESEC0024247	138	311	181789	783245	1.72921e-16	2.06103e-13	-	Xq28-q28	X:151750001-152250000
cancer[L]_normal	ESEC0003556	88	184	161491	783245	1.76921e-16	2.1038e-13	+	11q12.1-q12.2	11:59500001-60000000
cancer[L]_normal	ESEC0006704	73	140	161491	783245	1.78032e-16	2.1121e-13	+	14q24.1-q24.1	14:69250001-69750000
cancer[H]_normal	ESEC0015434	116	246	181789	783245	1.84142e-16	2.17953e-13	+	4p14-p14	4:39250001-39750000
cancer[H]_normal	ESEC0001807	52	77	181789	783245	1.89001e-16	2.23187e-13	-	1q42.12-q42.12	1:225750001-226250000
cancer[L]_normal	ESEC0014663	75	146	161491	783245	2.04603e-16	2.41055e-13	-	3q23-q23	3:141000001-141500000
cancer[L]_normal	ESEC0010588	69	129	161491	783245	2.06601e-16	2.42849e-13	+	2p22.2-p22.2	2:36750001-37250000
cancer[H]_normal	ESEC0001142	55	84	181789	783245	2.12395e-16	2.49087e-13	+	1q12-q21.1	1:142500001-143000000
cancer[L]_normal	ESEC0002194	76	149	161491	783245	2.16715e-16	2.53571e-13	+	10p12.1-p12.1	10:24750001-25250000
cancer[L]_normal	ESEC0023577	29	33	161491	783245	2.17992e-16	2.54483e-13	-	Xq13.1-q13.1	X:68000001-68500000
cancer[H]_normal	ESEC0006308	125	273	181789	783245	2.29986e-16	2.67873e-13	+	14q11.2-q11.2	14:19750001-20250000
cancer[L]_normal	ESEC0004379	103	231	161491	783245	2.31256e-16	2.68741e-13	-	12p11.23-p11.22	12:27500001-28000000
cancer[H]_normal	ESEC0014499	30	33	181789	783245	2.37081e-16	2.74264e-13	-	3q13.33-q13.33	3:120500001-121000000
cancer[L]_normal	ESEC0000167	59	102	161491	783245	2.36988e-16	2.74264e-13	-	1p36.12-p36.12	1:20750001-21250000
cancer[L]_normal	ESEC0002840	78	155	161491	783245	2.37898e-16	2.74587e-13	+	10q24.33-q25.1	10:105500001-106000000
cancer[L]_normal	ESEC0018151	71	135	161491	783245	2.51459e-16	2.89586e-13	-	6p24.3-p24.3	6:7250001-7750000
cancer[L]_normal	ESEC0006719	42	60	161491	783245	2.55689e-16	2.93796e-13	-	14q24.2-q24.2	14:71250001-71750000
cancer[L]_normal	ESEC0010378	82	167	161491	783245	2.65673e-16	3.04583e-13	+	2p25.1-p25.1	2:10500001-11000000
cancer[H]_normal	ESEC0001145	57	89	181789	783245	2.74895e-16	3.1445e-13	-	1q21.1-q21.1	1:143000001-143500000
cancer[H]_normal	ESEC0004812	35	42	181789	783245	2.82926e-16	3.22915e-13	+	12q21.31-q21.31	12:81500001-82000000
cancer[L]_normal	ESEC0009221	74	144	161491	783245	3.14402e-16	3.5804e-13	-	18p11.31-p11.31	18:3000001-3500000
cancer[L]_normal	ESEC0004932	64	116	161491	783245	3.27757e-16	3.72419e-13	+	12q23.1-q23.1	12:96500001-97000000
cancer[L]_normal	ESEC0011793	41	58	161491	783245	3.3234e-16	3.7679e-13	-	2q32.1-q32.1	2:187500001-188000000
cancer[H]_normal	ESEC0023031	181	447	181789	783245	3.41068e-16	3.8583e-13	-	MT-	MT:1-16569
cancer[L]_normal	ESEC0004054	61	108	161491	783245	3.56364e-16	4.02243e-13	+	11q24.1-q24.1	11:121750001-122250000
cancer[L]_normal	ESEC0004384	34	43	161491	783245	3.64684e-16	4.08927e-13	+	12p11.22-p11.22	12:28000001-28500000
cancer[L]_normal	ESEC0004951	34	43	161491	783245	3.64684e-16	4.08927e-13	-	12q23.1-q23.1	12:99000001-99500000
cancer[L]_normal	ESEC0013788	34	43	161491	783245	3.64684e-16	4.08927e-13	+	3p23-p23	3:31500001-32000000
cancer[H]_normal	ESEC0000678	37	46	181789	783245	3.71951e-16	4.15745e-13	+	1p31.1-p22.3	1:84500001-85000000
cancer[L]_normal	ESEC0006565	92	198	161491	783245	3.72391e-16	4.15745e-13	-	14q22.1-q22.1	14:52000001-52500000
cancer[L]_normal	ESEC0022282	33	41	161491	783245	3.7531e-16	4.18091e-13	+	9p11.2-p11.1	9:47250001-47750000
cancer[H]_normal	ESEC0015678	61	99	181789	783245	3.79605e-16	4.21956e-13	+	4q13.2-q13.2	4:69750001-70250000
cancer[H]_normal	ESEC0006375	40	52	181789	783245	4.01571e-16	4.45404e-13	-	14q12-q12	14:28250001-28750000
cancer[H]_normal	ESEC0009041	142	326	181789	783245	4.29126e-16	4.74937e-13	-	17q23.3-q23.3	17:61500001-62000000
cancer[H]_normal	ESEC0011647	58	92	181789	783245	4.3944e-16	4.85302e-13	-	2q24.3-q31.1	2:169250001-169750000
cancer[L]_normal	ESEC0019195	46	70	161491	783245	4.50296e-16	4.96219e-13	-	6q23.3-q23.3	6:137750001-138250000
cancer[L]_normal	ESEC0018096	54	90	161491	783245	4.73815e-16	5.21014e-13	+	6p25.3-p25.3	6:250001-750000
cancer[L]_normal	ESEC0012092	43	63	161491	783245	4.89435e-16	5.37035e-13	+	2q36.1-q36.2	2:224750001-225250000
cancer[H]_normal	ESEC0016815	60	97	181789	783245	5.07752e-16	5.55941e-13	-	5p14.3-p14.3	5:21000001-21500000
cancer[H]_normal	ESEC0003737	72	127	181789	783245	5.20773e-16	5.68978e-13	-	11q14.1-q14.1	11:82250001-82750000
cancer[L]_normal	ESEC0021948	50	80	161491	783245	5.26724e-16	5.74253e-13	+	9p24.1-p24.1	9:5500001-6000000
cancer[L]_normal	ESEC0014625	57	98	161491	783245	5.34582e-16	5.8158e-13	-	3q22.3-q22.3	3:136250001-136750000
cancer[L]_normal	ESEC0006146	39	54	161491	783245	5.39021e-16	5.83925e-13	+	13q34-q34	13:114500001-115000000
cancer[L]_normal	ESEC0018800	39	54	161491	783245	5.39021e-16	5.83925e-13	+	6q15-q15	6:88250001-88750000
cancer[L]_normal	ESEC0000166	91	196	161491	783245	5.69265e-16	6.15384e-13	+	1p36.12-p36.12	1:20500001-21000000
cancer[L]_normal	ESEC0015444	64	117	161491	783245	5.77256e-16	6.22707e-13	+	4p14-p14	4:40500001-41000000
cancer[L]_normal	ESEC0003343	69	131	161491	783245	5.91859e-16	6.37115e-13	-	11p13-p13	11:33000001-33500000
cancer[H]_normal	ESEC0001387	46	65	181789	783245	6.12141e-16	6.57564e-13	-	1q25.1-q25.1	1:173250001-173750000
cancer[L]_normal	ESEC0000052	147	380	161491	783245	6.30017e-16	6.75347e-13	+	1p36.31-p36.31	1:6250001-6750000
cancer[H]_normal	ESEC0022910	50	74	181789	783245	6.90092e-16	7.38197e-13	+	9q33.2-q33.3	9:125750001-126250000
cancer[L]_normal	ESEC0006645	53	88	161491	783245	7.01297e-16	7.48618e-13	-	14q23.1-q23.2	14:62000001-62500000
cancer[L]_normal	ESEC0017854	95	209	161491	783245	7.2256e-16	7.68108e-13	+	5q33.1-q33.1	5:150750001-151250000
cancer[L]_normal	ESEC0018605	47	73	161491	783245	7.21203e-16	7.68108e-13	-	6q12-q12	6:64000001-64500000
cancer[H]_normal	ESEC0009923	163	393	181789	783245	7.53204e-16	7.99022e-13	-	19p13.2-p13.2	19:12750001-13250000
cancer[H]_normal	ESEC0008834	79	146	181789	783245	7.62445e-16	8.05483e-13	+	17q12-q12	17:35500001-36000000
cancer[L]_normal	ESEC0018252	49	78	161491	783245	7.62008e-16	8.05483e-13	+	6p22.3-p22.3	6:19750001-20250000
cancer[H]_normal	ESEC0017744	86	165	181789	783245	8.30946e-16	8.76041e-13	+	5q31.2-q31.2	5:137000001-137500000
cancer[H]_normal	ESEC0012665	49	72	181789	783245	8.57051e-16	8.99852e-13	-	20q13.2-q13.2	20:53500001-54000000
cancer[H]_normal	ESEC0013897	49	72	181789	783245	8.57051e-16	8.99852e-13	-	3p21.31-p21.31	3:45250001-45750000
cancer[L]_normal	ESEC0005815	63	115	161491	783245	8.80778e-16	9.22869e-13	-	13q21.33-q22.1	13:73250001-73750000
cancer[H]_normal	ESEC0002783	77	141	181789	783245	8.88508e-16	9.29064e-13	-	10q24.1-q24.1	10:98500001-99000000
cancer[L]_normal	ESEC0004110	77	155	161491	783245	9.24207e-16	9.6442e-13	+	11q24.3-q24.3	11:128750001-129250000
cancer[L]_normal	ESEC0019622	28	32	161491	783245	9.30374e-16	9.68879e-13	+	7p21.1-p21.1	7:20000001-20500000
cancer[L]_normal	ESEC0015408	36	48	161491	783245	9.75939e-16	1.01426e-12	+	4p14-p14	4:36000001-36500000
cancer[H]_normal	ESEC0013739	55	86	181789	783245	9.97111e-16	1.03417e-12	-	3p24.2-p24.2	3:25500001-26000000
cancer[H]_normal	ESEC0014501	34	41	181789	783245	1.01774e-15	1.05343e-12	-	3q13.33-q13.33	3:120750001-121250000
cancer[L]_normal	ESEC0020200	46	71	161491	783245	1.02163e-15	1.05531e-12	+	7q21.2-q21.2	7:92250001-92750000
cancer[L]_normal	ESEC0015406	40	57	161491	783245	1.14283e-15	1.17576e-12	+	4p15.1-p14	4:35750001-36250000
cancer[L]_normal	ESEC0016475	40	57	161491	783245	1.14283e-15	1.17576e-12	-	4q32.3-q32.3	4:169500001-170000000
cancer[L]_normal	ESEC0000760	29	34	161491	783245	1.18728e-15	1.21659e-12	+	1p21.3-p21.3	1:94750001-95250000
cancer[L]_normal	ESEC0014162	29	34	161491	783245	1.18728e-15	1.21659e-12	+	3p12.3-p12.3	3:78250001-78750000
cancer[H]_normal	ESEC0012520	136	311	181789	783245	1.19484e-15	1.2219e-12	+	20q11.23-q11.23	20:35250001-35750000
cancer[H]_normal	ESEC0001140	38	49	181789	783245	1.36603e-15	1.39268e-12	+	1q12-q21.1	1:142250001-142750000
cancer[L]_normal	ESEC0017519	30	36	161491	783245	1.37002e-15	1.39268e-12	-	5q21.3-q21.3	5:109000001-109500000
cancer[L]_normal	ESEC0023957	30	36	161491	783245	1.37002e-15	1.39268e-12	-	Xq23-q23	X:115500001-116000000
cancer[L]_normal	ESEC0018546	31	38	161491	783245	1.46268e-15	1.48393e-12	+	6p12.1-p12.1	6:56500001-57000000
cancer[H]_normal	ESEC0013447	96	194	181789	783245	1.47827e-15	1.49677e-12	-	22q13.1-q13.1	22:40250001-40750000
cancer[L]_normal	ESEC0022762	78	159	161491	783245	1.48168e-15	1.49726e-12	+	9q31.1-q31.1	9:107250001-107750000
cancer[L]_normal	ESEC0014425	84	177	161491	783245	1.48537e-15	1.49803e-12	-	3q13.13-q13.2	3:111250001-111750000
cancer[L]_normal	ESEC0003239	63	116	161491	783245	1.53814e-15	1.5482e-12	-	11p15.1-p15.1	11:20000001-20500000
cancer[L]_normal	ESEC0021782	42	62	161491	783245	1.62545e-15	1.63286e-12	+	8q24.21-q24.21	8:131000001-131500000
cancer[L]_normal	ESEC0007979	100	227	161491	783245	1.64507e-15	1.64933e-12	-	16p12.3-p12.3	16:19000001-19500000
cancer[L]_normal	ESEC0010890	167	454	161491	783245	1.69564e-15	1.69671e-12	+	2p13.1-p13.1	2:74500001-75000000
cancer[H]_normal	ESEC0019026	98	200	181789	783245	1.70892e-15	1.70665e-12	+	6q22.1-q22.1	6:116500001-117000000
cancer[H]_normal	ESEC0011697	75	137	181789	783245	1.74019e-15	1.73112e-12	-	2q31.1-q31.1	2:175500001-176000000
cancer[L]_normal	ESEC0002133	64	119	161491	783245	1.73734e-15	1.73112e-12	-	10p13-p12.33	10:17250001-17750000
cancer[H]_normal	ESEC0003628	81	153	181789	783245	1.74926e-15	1.73676e-12	+	11q13.3-q13.3	11:68500001-69000000
cancer[H]_normal	ESEC0017251	58	94	181789	783245	1.82026e-15	1.80376e-12	-	5q13.3-q13.3	5:75500001-76000000
cancer[L]_normal	ESEC0000186	38	53	161491	783245	1.89354e-15	1.86912e-12	+	1p36.12-p36.12	1:23000001-23500000
cancer[L]_normal	ESEC0013059	38	53	161491	783245	1.89354e-15	1.86912e-12	-	21q22.2-q22.2	21:39750001-40250000
cancer[L]_normal	ESEC0000158	97	218	161491	783245	1.97105e-15	1.94189e-12	+	1p36.13-p36.13	1:19500001-20000000
cancer[H]_normal	ESEC0005127	109	232	181789	783245	1.9868e-15	1.95364e-12	-	12q24.31-q24.31	12:121000001-121500000
cancer[H]_normal	ESEC0005062	62	104	181789	783245	2.07062e-15	2.03215e-12	+	12q24.13-q24.13	12:112750001-113250000
cancer[H]_normal	ESEC0000353	164	400	181789	783245	2.12727e-15	2.08375e-12	-	1p34.2-p34.1	1:44000001-44500000
cancer[L]_normal	ESEC0000255	66	125	161491	783245	2.13738e-15	2.08964e-12	-	1p35.2-p35.2	1:31750001-32250000
cancer[L]_normal	ESEC0013753	50	82	161491	783245	2.24919e-15	2.19477e-12	-	3p24.1-p24.1	3:27250001-27750000
cancer[H]_normal	ESEC0011836	31	36	181789	783245	2.28369e-15	2.22419e-12	+	2q32.3-q32.3	2:192750001-193250000
cancer[H]_normal	ESEC0022924	97	198	181789	783245	2.40888e-15	2.34166e-12	+	9q33.3-q33.3	9:127500001-128000000
cancer[H]_normal	ESEC0000810	43	60	181789	783245	2.59436e-15	2.51717e-12	+	1p21.2-p21.2	1:101000001-101500000
cancer[H]_normal	ESEC0004717	88	173	181789	783245	2.64274e-15	2.55925e-12	-	12q15-q15	12:69750001-70250000
cancer[L]_normal	ESEC0009429	63	117	161491	783245	2.65918e-15	2.57031e-12	-	18q12.1-q12.1	18:29000001-29500000
cancer[L]_normal	ESEC0020931	56	98	161491	783245	2.82035e-15	2.71583e-12	-	8p21.2-p21.2	8:24750001-25250000
cancer[L]_normal	ESEC0023892	56	98	161491	783245	2.82035e-15	2.71583e-12	+	Xq22.3-q22.3	X:107250001-107750000
cancer[H]_normal	ESEC0005848	75	138	181789	783245	2.94257e-15	2.82819e-12	+	13q22.3-q22.3	13:77250001-77750000
cancer[L]_normal	ESEC0023949	51	85	161491	783245	3.05082e-15	2.92673e-12	-	Xq23-q23	X:114500001-115000000
cancer[L]_normal	ESEC0002651	72	143	161491	783245	3.14518e-15	3.01161e-12	-	10q23.1-q23.1	10:82000001-82500000
cancer[L]_normal	ESEC0000931	45	70	161491	783245	3.22183e-15	3.07923e-12	-	1p13.1-p13.1	1:116250001-116750000
cancer[L]_normal	ESEC0012141	75	152	161491	783245	3.4399e-15	3.28152e-12	-	2q37.1-q37.1	2:231000001-231500000
cancer[L]_normal	ESEC0004930	104	242	161491	783245	3.4718e-15	3.30578e-12	+	12q23.1-q23.1	12:96250001-96750000
cancer[L]_normal	ESEC0003916	80	167	161491	783245	3.56002e-15	3.3772e-12	+	11q22.3-q22.3	11:104500001-105000000
cancer[L]_normal	ESEC0010732	35	47	161491	783245	3.55948e-15	3.3772e-12	+	2p16.2-p16.1	2:54750001-55250000
cancer[H]_normal	ESEC0006451	50	76	181789	783245	3.61802e-15	3.42587e-12	-	14q13.3-q21.1	14:37750001-38250000
cancer[H]_normal	ESEC0013859	97	199	181789	783245	3.6251e-15	3.42623e-12	-	3p22.1-p22.1	3:40500001-41000000
cancer[H]_normal	ESEC0023649	105	222	181789	783245	3.65427e-15	3.44742e-12	-	Xq21.1-q21.1	X:77000001-77500000
cancer[H]_normal	ESEC0013713	40	54	181789	783245	3.78434e-15	3.56355e-12	-	3p24.3-p24.3	3:22250001-22750000
cancer[L]_normal	ESEC0021132	27	31	161491	783245	3.95398e-15	3.71646e-12	+	8q11.21-q11.21	8:49750001-50250000
cancer[H]_normal	ESEC0011342	155	374	181789	783245	4.05483e-15	3.80426e-12	+	2q21.1-q21.1	2:131000001-131500000
cancer[H]_normal	ESEC0003355	39	52	181789	783245	4.13237e-15	3.8699e-12	-	11p13-p13	11:34500001-35000000
cancer[L]_normal	ESEC0006011	44	68	161491	783245	4.57164e-15	4.27344e-12	-	13q32.1-q32.2	13:97750001-98250000
cancer[H]_normal	ESEC0023297	36	46	181789	783245	4.6034e-15	4.29528e-12	-	Xp21.1-p21.1	X:33000001-33500000
cancer[H]_normal	ESEC0001765	72	131	181789	783245	4.76325e-15	4.4358e-12	-	1q41-q41	1:220500001-221000000
cancer[L]_normal	ESEC0006335	115	279	161491	783245	4.77135e-15	4.4358e-12	-	14q11.2-q11.2	14:23250001-23750000
cancer[L]_normal	ESEC0011029	48	78	161491	783245	4.83986e-15	4.49132e-12	-	2p11.1-p11.1	2:92000001-92500000
cancer[H]_normal	ESEC0013926	168	416	181789	783245	5.00776e-15	4.63871e-12	+	3p21.31-p21.31	3:48750001-49250000
cancer[L]_normal	ESEC0021569	38	54	161491	783245	5.11052e-15	4.72534e-12	-	8q22.3-q22.3	8:104500001-105000000
cancer[L]_normal	ESEC0015911	32	41	161491	783245	5.35383e-15	4.94138e-12	-	4q23-q23	4:99000001-99500000
cancer[L]_normal	ESEC0017517	29	35	161491	783245	5.54756e-15	5.11096e-12	-	5q21.3-q21.3	5:108750001-109250000
cancer[L]_normal	ESEC0008000	151	403	161491	783245	6.1429e-15	5.64926e-12	+	16p12.2-p12.2	16:21500001-22000000
cancer[H]_normal	ESEC0000945	51	79	181789	783245	6.15533e-15	5.65054e-12	-	1p12-p12	1:118000001-118500000
cancer[L]_normal	ESEC0018945	57	102	161491	783245	6.18928e-15	5.67152e-12	-	6q21-q21	6:106500001-107000000
cancer[L]_normal	ESEC0022651	37	52	161491	783245	6.60453e-15	6.0412e-12	-	9q22.2-q22.31	9:93500001-94000000
cancer[L]_normal	ESEC0014895	49	81	161491	783245	6.67835e-15	6.09782e-12	-	3q26.2-q26.2	3:170000001-170500000
cancer[L]_normal	ESEC0013922	197	569	161491	783245	6.81402e-15	6.21061e-12	+	3p21.31-p21.31	3:48250001-48750000
cancer[H]_normal	ESEC0005058	89	178	181789	783245	7.00424e-15	6.37262e-12	+	12q24.12-q24.13	12:112250001-112750000
cancer[H]_normal	ESEC0013963	58	96	181789	783245	7.05016e-15	6.40301e-12	-	3p21.1-p21.1	3:53500001-54000000
cancer[L]_normal	ESEC0017088	69	136	161491	783245	7.1238e-15	6.45841e-12	+	5q11.2-q11.2	5:55000001-55500000
cancer[H]_normal	ESEC0000806	62	106	181789	783245	7.26932e-15	6.54851e-12	+	1p21.2-p21.2	1:100500001-101000000
cancer[H]_normal	ESEC0001342	62	106	181789	783245	7.26932e-15	6.54851e-12	+	1q24.2-q24.2	1:167500001-168000000
cancer[L]_normal	ESEC0011833	24	26	161491	783245	7.27441e-15	6.54851e-12	-	2q32.3-q32.3	2:192500001-193000000
cancer[L]_normal	ESEC0018689	24	26	161491	783245	7.27441e-15	6.54851e-12	-	6q13-q13	6:74500001-75000000
cancer[L]_normal	ESEC0011030	40	59	161491	783245	7.30856e-15	6.56769e-12	+	2p11.1-p11.1	2:92000001-92500000
cancer[L]_normal	ESEC0007977	83	178	161491	783245	7.70499e-15	6.91179e-12	-	16p12.3-p12.3	16:18750001-19250000
cancer[L]_normal	ESEC0023356	50	84	161491	783245	8.91466e-15	7.98292e-12	+	Xp11.4-p11.4	X:40250001-40750000
cancer[H]_normal	ESEC0000421	100	210	181789	783245	9.37085e-15	8.37676e-12	-	1p32.3-p32.3	1:52500001-53000000
cancer[L]_normal	ESEC0024444	56	100	161491	783245	9.40465e-15	8.3923e-12	+	Yq11.222-q11.222	Y:21000001-21500000
cancer[L]_normal	ESEC0018468	48	79	161491	783245	9.85235e-15	8.7765e-12	+	6p12.3-p12.3	6:46750001-47250000
cancer[H]_normal	ESEC0013964	52	82	181789	783245	9.99203e-15	8.88544e-12	+	3p21.1-p21.1	3:53500001-54000000
cancer[L]_normal	ESEC0000758	44	69	161491	783245	1.00831e-14	8.95087e-12	+	1p22.1-p21.3	1:94500001-95000000
cancer[H]_normal	ESEC0001978	135	315	181789	783245	1.03451e-14	9.16753e-12	+	1q44-q44	1:247000001-247500000
cancer[H]_normal	ESEC0013711	40	55	181789	783245	1.07427e-14	9.50343e-12	-	3p24.3-p24.3	3:22000001-22500000
cancer[L]_normal	ESEC0013500	57	103	161491	783245	1.10627e-14	9.76962e-12	+	22q13.31-q13.31	22:46750001-47250000
cancer[H]_normal	ESEC0021960	45	66	181789	783245	1.14474e-14	1.00919e-11	+	9p24.1-p24.1	9:7000001-7500000
cancer[L]_normal	ESEC0019702	51	87	161491	783245	1.15536e-14	1.0168e-11	+	7p14.3-p14.3	7:30000001-30500000
cancer[L]_normal	ESEC0000936	70	140	161491	783245	1.18731e-14	1.04041e-11	+	1p13.1-p13.1	1:116750001-117250000
cancer[L]_normal	ESEC0010731	54	95	161491	783245	1.18829e-14	1.04041e-11	-	2p16.2-p16.1	2:54750001-55250000
cancer[L]_normal	ESEC0014627	54	95	161491	783245	1.18829e-14	1.04041e-11	-	3q22.3-q22.3	3:136500001-137000000
cancer[L]_normal	ESEC0004736	41	62	161491	783245	1.26469e-14	1.1054e-11	+	12q21.1-q21.1	12:72000001-72500000
cancer[H]_normal	ESEC0023905	32	39	181789	783245	1.29782e-14	1.13243e-11	-	Xq23-q23	X:109000001-109500000
cancer[H]_normal	ESEC0005016	48	73	181789	783245	1.32134e-14	1.14983e-11	+	12q23.3-q23.3	12:107000001-107500000
cancer[L]_normal	ESEC0012004	38	55	161491	783245	1.32226e-14	1.14983e-11	+	2q34-q34	2:213750001-214250000
cancer[H]_normal	ESEC0006861	62	107	181789	783245	1.33535e-14	1.15924e-11	-	14q31.3-q31.3	14:89000001-89500000
cancer[H]_normal	ESEC0015647	38	51	181789	783245	1.33917e-14	1.16059e-11	-	4q13.1-q13.1	4:66000001-66500000
cancer[H]_normal	ESEC0001351	27	30	181789	783245	1.41599e-14	1.22508e-11	-	1q24.2-q24.2	1:168750001-169250000
cancer[L]_normal	ESEC0012138	55	98	161491	783245	1.42845e-14	1.23378e-11	+	2q36.3-q36.3	2:230500001-231000000
cancer[H]_normal	ESEC0014441	79	152	181789	783245	1.46779e-14	1.26562e-11	-	3q13.2-q13.31	3:113250001-113750000
cancer[H]_normal	ESEC0008211	36	47	181789	783245	1.52381e-14	1.31171e-11	-	16q12.1-q12.1	16:48000001-48500000
cancer[H]_normal	ESEC0008928	73	136	181789	783245	1.61849e-14	1.39087e-11	+	17q21.32-q21.33	17:47250001-47750000
cancer[H]_normal	ESEC0004150	84	166	181789	783245	1.63395e-14	1.4018e-11	+	11q25-q25	11:133750001-134250000
cancer[H]_normal	ESEC0013925	106	229	181789	783245	1.64819e-14	1.41165e-11	-	3p21.31-p21.31	3:48750001-49250000
cancer[L]_normal	ESEC0009684	67	132	161491	783245	1.68598e-14	1.4416e-11	+	18q21.33-q21.33	18:60750001-61250000
cancer[H]_normal	ESEC0003822	43	62	181789	783245	1.71821e-14	1.4667e-11	+	11q14.3-q21	11:92750001-93250000
cancer[L]_normal	ESEC0017177	37	53	161491	783245	1.74987e-14	1.49124e-11	-	5q12.3-q13.1	5:66250001-66750000
cancer[H]_normal	ESEC0011343	122	277	181789	783245	1.76996e-14	1.50585e-11	-	2q21.1-q21.1	2:131250001-131750000
cancer[H]_normal	ESEC0001389	85	169	181789	783245	1.79813e-14	1.52728e-11	-	1q25.1-q25.1	1:173500001-174000000
cancer[H]_normal	ESEC0006876	68	123	181789	783245	1.81831e-14	1.54185e-11	+	14q32.11-q32.11	14:90750001-91250000
cancer[H]_normal	ESEC0023651	57	95	181789	783245	1.84303e-14	1.56023e-11	-	Xq21.1-q21.1	X:77250001-77750000
cancer[L]_normal	ESEC0015669	71	144	161491	783245	1.92389e-14	1.62491e-11	-	4q13.2-q13.2	4:68750001-69250000
cancer[L]_normal	ESEC0016262	20	20	161491	783245	1.92579e-14	1.62491e-11	+	4q31.21-q31.21	4:142750001-143250000
cancer[L]_normal	ESEC0019448	27	32	161491	783245	2.02815e-14	1.70846e-11	+	6q27-q27	6:169250001-169750000
cancer[L]_normal	ESEC0004265	31	40	161491	783245	2.03167e-14	1.70861e-11	-	12p13.1-p13.1	12:13250001-13750000
cancer[H]_normal	ESEC0002927	52	83	181789	783245	2.06844e-14	1.73668e-11	-	10q25.3-q25.3	10:116500001-117000000
cancer[H]_normal	ESEC0022538	42	60	181789	783245	2.07337e-14	1.73796e-11	+	9q21.2-q21.2	9:79250001-79750000
cancer[H]_normal	ESEC0000414	82	161	181789	783245	2.0813e-14	1.74175e-11	+	1p32.3-p32.3	1:51500001-52000000
cancer[L]_normal	ESEC0000066	87	193	161491	783245	2.09087e-14	1.7469e-11	+	1p36.23-p36.23	1:8000001-8500000
cancer[L]_normal	ESEC0002017	51	88	161491	783245	2.19456e-14	1.82459e-11	-	10p15.3-p15.2	10:2750001-3250000
cancer[L]_normal	ESEC0008007	86	190	161491	783245	2.19449e-14	1.82459e-11	-	16p12.2-p12.2	16:22500001-23000000
cancer[L]_normal	ESEC0011827	51	88	161491	783245	2.19456e-14	1.82459e-11	-	2q32.2-q32.3	2:191750001-192250000
cancer[H]_normal	ESEC0004585	153	374	181789	783245	2.21653e-14	1.83986e-11	-	12q13.13-q13.13	12:53250001-53750000
cancer[L]_normal	ESEC0019792	28	34	161491	783245	2.23378e-14	1.85118e-11	+	7p14.1-p14.1	7:41250001-41750000
cancer[H]_normal	ESEC0007721	64	113	181789	783245	2.25278e-14	1.8639e-11	-	15q26.1-q26.1	15:89250001-89750000
cancer[L]_normal	ESEC0019285	29	36	161491	783245	2.28545e-14	1.8818e-11	-	6q25.1-q25.1	6:149000001-149500000
cancer[L]_normal	ESEC0019794	29	36	161491	783245	2.28545e-14	1.8818e-11	+	7p14.1-p14.1	7:41500001-42000000
cancer[L]_normal	ESEC0022507	29	36	161491	783245	2.28545e-14	1.8818e-11	-	9q21.13-q21.13	9:75500001-76000000
cancer[L]_normal	ESEC0010157	111	271	161491	783245	2.33417e-14	1.91883e-11	-	19q13.2-q13.2	19:42000001-42500000
cancer[L]_normal	ESEC0003433	39	58	161491	783245	2.41164e-14	1.97933e-11	-	11p11.2-p11.2	11:44250001-44750000
cancer[L]_normal	ESEC0010153	119	298	161491	783245	2.45432e-14	2.01113e-11	-	19q13.2-q13.2	19:41500001-42000000
cancer[H]_normal	ESEC0023910	41	58	181789	783245	2.47291e-14	2.02312e-11	+	Xq23-q23	X:109500001-110000000
cancer[H]_normal	ESEC0021962	45	67	181789	783245	2.69744e-14	2.20329e-11	+	9p24.1-p24.1	9:7250001-7750000
cancer[L]_normal	ESEC0019114	52	91	161491	783245	2.71739e-14	2.21604e-11	+	6q22.33-q22.33	6:127500001-128000000
cancer[L]_normal	ESEC0017700	69	139	161491	783245	2.8938e-14	2.3524e-11	+	5q31.1-q31.1	5:131500001-132000000
cancer[L]_normal	ESEC0018361	69	139	161491	783245	2.8938e-14	2.3524e-11	-	6p21.31-p21.31	6:33500001-34000000
cancer[L]_normal	ESEC0012163	78	166	161491	783245	2.90116e-14	2.35464e-11	-	2q37.1-q37.1	2:233750001-234250000
cancer[H]_normal	ESEC0018560	48	74	181789	783245	2.90887e-14	2.35715e-11	+	6p11.2-p11.1	6:58250001-58750000
cancer[L]_normal	ESEC0007819	35	49	161491	783245	2.9447e-14	2.37865e-11	-	15q26.3-q26.3	15:101500001-102000000
cancer[L]_normal	ESEC0022280	35	49	161491	783245	2.9447e-14	2.37865e-11	+	9p11.2-p11.1	9:47000001-47500000
cancer[L]_normal	ESEC0019363	61	116	161491	783245	3.05866e-14	2.4668e-11	-	6q25.3-q25.3	6:158750001-159250000
cancer[L]_normal	ESEC0010590	108	262	161491	783245	3.11686e-14	2.50979e-11	+	2p22.2-p22.2	2:37000001-37500000
cancer[H]_normal	ESEC0009636	29	34	181789	783245	3.13989e-14	2.52039e-11	+	18q21.31-q21.31	18:54750001-55250000
cancer[H]_normal	ESEC0015835	29	34	181789	783245	3.13989e-14	2.52039e-11	-	4q22.1-q22.1	4:89500001-90000000
cancer[H]_normal	ESEC0001698	87	176	181789	783245	3.26455e-14	2.61635e-11	+	1q32.3-q32.3	1:212000001-212500000
cancer[L]_normal	ESEC0014884	38	56	161491	783245	3.28998e-14	2.62849e-11	+	3q26.2-q26.2	3:168500001-169000000
cancer[L]_normal	ESEC0018740	38	56	161491	783245	3.28998e-14	2.62849e-11	+	6q14.1-q14.1	6:80750001-81250000
cancer[H]_normal	ESEC0014722	44	65	181789	783245	3.37505e-14	2.69225e-11	+	3q24-q24	3:148250001-148750000
cancer[L]_normal	ESEC0010186	121	306	161491	783245	3.44721e-14	2.74553e-11	+	19q13.32-q13.32	19:45500001-46000000
cancer[H]_normal	ESEC0003470	59	101	181789	783245	3.48427e-14	2.77073e-11	+	11p11.2-p11.12	11:48750001-49250000
cancer[H]_normal	ESEC0011351	95	199	181789	783245	3.51623e-14	2.7918e-11	-	2q21.1-q21.2	2:132250001-132750000
cancer[L]_normal	ESEC0019359	63	122	161491	783245	3.56246e-14	2.82412e-11	-	6q25.3-q25.3	6:158250001-158750000
cancer[L]_normal	ESEC0012632	83	182	161491	783245	3.65816e-14	2.8955e-11	+	20q13.13-q13.13	20:49250001-49750000
cancer[H]_normal	ESEC0015649	38	52	181789	783245	3.85242e-14	3.04455e-11	-	4q13.1-q13.2	4:66250001-66750000
cancer[L]_normal	ESEC0003848	54	97	161491	783245	3.90623e-14	3.08231e-11	+	11q21-q21	11:96000001-96500000
cancer[L]_normal	ESEC0012630	80	173	161491	783245	4.09499e-14	3.22628e-11	+	20q13.13-q13.13	20:49000001-49500000
cancer[H]_normal	ESEC0003791	43	63	181789	783245	4.18888e-14	3.29517e-11	-	11q14.3-q14.3	11:89000001-89500000
cancer[H]_normal	ESEC0013927	150	367	181789	783245	4.30308e-14	3.37462e-11	-	3p21.31-p21.31	3:49000001-49500000
cancer[L]_normal	ESEC0001228	189	549	161491	783245	4.2994e-14	3.37462e-11	+	1q21.3-q21.3	1:153250001-153750000
cancer[L]_normal	ESEC0013755	46	76	161491	783245	4.31186e-14	3.37633e-11	-	3p24.1-p24.1	3:27500001-28000000
cancer[L]_normal	ESEC0010203	101	240	161491	783245	4.32261e-14	3.37957e-11	-	19q13.32-q13.33	19:47750001-48250000
cancer[H]_normal	ESEC0012228	70	130	181789	783245	4.4827e-14	3.49939e-11	+	2q37.3-q37.3	2:241750001-242250000
cancer[L]_normal	ESEC0004734	42	66	161491	783245	4.50026e-14	3.50774e-11	+	12q21.1-q21.1	12:71750001-72250000
cancer[L]_normal	ESEC0002841	69	140	161491	783245	4.55223e-14	3.53746e-11	-	10q24.33-q25.1	10:105750001-106250000
cancer[L]_normal	ESEC0019660	69	140	161491	783245	4.55223e-14	3.53746e-11	+	7p15.3-p15.3	7:24750001-25250000
cancer[H]_normal	ESEC0021553	31	38	181789	783245	4.59822e-14	3.56686e-11	-	8q22.3-q22.3	8:102500001-103000000
cancer[L]_normal	ESEC0013426	113	280	161491	783245	4.60401e-14	3.56686e-11	+	22q12.3-q13.1	22:37500001-38000000
cancer[L]_normal	ESEC0017788	33	45	161491	783245	4.63526e-14	3.58564e-11	+	5q31.3-q31.3	5:142500001-143000000
cancer[L]_normal	ESEC0000695	73	152	161491	783245	4.68323e-14	3.61727e-11	-	1p22.3-p22.3	1:86750001-87250000
cancer[H]_normal	ESEC0023536	34	44	181789	783245	5.2289e-14	4.03265e-11	+	Xq11.1-q11.2	X:62750001-63250000
cancer[L]_normal	ESEC0018359	133	349	161491	783245	5.44981e-14	4.19668e-11	-	6p21.32-p21.31	6:33250001-33750000
cancer[L]_normal	ESEC0014728	62	120	161491	783245	5.47898e-14	4.2128e-11	+	3q25.1-q25.1	3:149000001-149500000
cancer[L]_normal	ESEC0008005	139	370	161491	783245	5.52945e-14	4.24523e-11	-	16p12.2-p12.2	16:22250001-22750000
cancer[H]_normal	ESEC0000355	144	349	181789	783245	5.5812e-14	4.27854e-11	-	1p34.1-p34.1	1:44250001-44750000
cancer[H]_normal	ESEC0001691	103	224	181789	783245	6.4875e-14	4.96585e-11	-	1q32.2-q32.3	1:211250001-211750000
cancer[L]_normal	ESEC0023135	77	165	161491	783245	6.64701e-14	5.08035e-11	-	Xp22.2-p22.2	X:12750001-13250000
cancer[L]_normal	ESEC0006022	54	98	161491	783245	6.94715e-14	5.29392e-11	+	13q32.2-q32.3	13:99000001-99500000
cancer[L]_normal	ESEC0019035	54	98	161491	783245	6.94715e-14	5.29392e-11	-	6q22.1-q22.1	6:117750001-118250000
cancer[L]_normal	ESEC0000258	90	206	161491	783245	7.32302e-14	5.57204e-11	+	1p35.2-p35.1	1:32000001-32500000
cancer[L]_normal	ESEC0018098	48	82	161491	783245	7.43372e-14	5.64787e-11	+	6p25.3-p25.3	6:500001-1000000
cancer[H]_normal	ESEC0006377	40	57	181789	783245	7.55783e-14	5.73364e-11	-	14q12-q12	14:28500001-29000000
cancer[L]_normal	ESEC0014820	30	39	161491	783245	7.65668e-14	5.80003e-11	+	3q25.33-q26.1	3:160500001-161000000
cancer[L]_normal	ESEC0004579	55	101	161491	783245	7.98178e-14	6.02843e-11	-	12q13.13-q13.13	12:52500001-53000000
cancer[L]_normal	ESEC0020306	55	101	161491	783245	7.98178e-14	6.02843e-11	+	7q22.3-q22.3	7:105500001-106000000
cancer[H]_normal	ESEC0001249	141	341	181789	783245	8.28074e-14	6.24501e-11	-	1q22-q22	1:156000001-156500000
cancer[L]_normal	ESEC0004489	26	31	161491	783245	8.31532e-14	6.25264e-11	-	12q12-q12	12:41250001-41750000
cancer[L]_normal	ESEC0016538	26	31	161491	783245	8.31532e-14	6.25264e-11	+	4q34.2-q34.3	4:177250001-177750000
cancer[H]_normal	ESEC0019147	71	134	181789	783245	8.68592e-14	6.52172e-11	-	6q23.2-q23.2	6:131750001-132250000
cancer[L]_normal	ESEC0011190	27	33	161491	783245	8.94093e-14	6.68065e-11	+	2q13-q13	2:112000001-112500000
cancer[L]_normal	ESEC0016540	28	35	161491	783245	8.94986e-14	6.68065e-11	+	4q34.3-q34.3	4:177500001-178000000
cancer[L]_normal	ESEC0021712	27	33	161491	783245	8.94093e-14	6.68065e-11	+	8q24.12-q24.13	8:122250001-122750000
cancer[L]_normal	ESEC0022509	28	35	161491	783245	8.94986e-14	6.68065e-11	-	9q21.13-q21.13	9:75750001-76250000
cancer[H]_normal	ESEC0015737	39	55	181789	783245	8.98964e-14	6.70056e-11	-	4q21.1-q21.1	4:77250001-77750000
cancer[L]_normal	ESEC0002019	44	72	161491	783245	9.36988e-14	6.97381e-11	-	10p15.2-p15.2	10:3000001-3500000
cancer[H]_normal	ESEC0015127	105	231	181789	783245	9.44448e-14	7.01912e-11	-	4p16.3-p16.3	4:1000001-1500000
cancer[H]_normal	ESEC0018082	106	234	181789	783245	9.52117e-14	7.06585e-11	+	5q35.3-q35.3	5:179250001-179750000
cancer[H]_normal	ESEC0009155	107	237	181789	783245	9.57747e-14	7.09733e-11	-	17q25.3-q25.3	17:75750001-76250000
cancer[H]_normal	ESEC0004607	186	487	181789	783245	9.74554e-14	7.21143e-11	-	12q13.2-q13.2	12:56000001-56500000
cancer[H]_normal	ESEC0001636	85	173	181789	783245	9.85895e-14	7.2848e-11	+	1q32.1-q32.1	1:204250001-204750000
cancer[L]_normal	ESEC0018254	64	127	161491	783245	9.88234e-14	7.29155e-11	+	6p22.3-p22.3	6:20000001-20500000
cancer[H]_normal	ESEC0003702	80	159	181789	783245	1.0064e-13	7.39693e-11	+	11q14.1-q14.1	11:77750001-78250000
cancer[H]_normal	ESEC0023845	80	159	181789	783245	1.0064e-13	7.39693e-11	-	Xq22.1-q22.1	X:101500001-102000000
cancer[L]_normal	ESEC0016759	57	107	161491	783245	1.00686e-13	7.39693e-11	-	5p15.2-p15.2	5:14000001-14500000
cancer[L]_normal	ESEC0004372	66	133	161491	783245	1.05444e-13	7.73542e-11	+	12p11.23-p11.23	12:26500001-27000000
cancer[H]_normal	ESEC0013966	61	108	181789	783245	1.06871e-13	7.82884e-11	+	3p21.1-p21.1	3:53750001-54250000
cancer[H]_normal	ESEC0000306	147	361	181789	783245	1.08608e-13	7.94467e-11	+	1p34.3-p34.3	1:38000001-38500000
cancer[L]_normal	ESEC0002805	72	151	161491	783245	1.09673e-13	8.01119e-11	-	10q24.2-q24.2	10:101250001-101750000
cancer[L]_normal	ESEC0014702	58	110	161491	783245	1.10823e-13	8.08364e-11	+	3q24-q24	3:145750001-146250000
cancer[L]_normal	ESEC0012724	107	263	161491	783245	1.13386e-13	8.25881e-11	+	20q13.33-q13.33	20:60750001-61250000
cancer[H]_normal	ESEC0001282	122	283	181789	783245	1.14231e-13	8.30849e-11	+	1q23.2-q23.2	1:160000001-160500000
cancer[H]_normal	ESEC0014138	121	280	181789	783245	1.16654e-13	8.4727e-11	+	3p12.3-p12.3	3:75250001-75750000
cancer[H]_normal	ESEC0004504	24	26	181789	783245	1.17109e-13	8.49363e-11	+	12q12-q12	12:43000001-43500000
cancer[H]_normal	ESEC0016349	64	116	181789	783245	1.19121e-13	8.62733e-11	-	4q31.3-q31.3	4:153750001-154250000
cancer[L]_normal	ESEC0021280	59	113	161491	783245	1.20525e-13	8.71667e-11	+	8q13.2-q13.2	8:68250001-68750000
cancer[L]_normal	ESEC0002756	81	179	161491	783245	1.2398e-13	8.95386e-11	+	10q23.33-q23.33	10:95000001-95500000
cancer[L]_normal	ESEC0013666	60	116	161491	783245	1.29631e-13	9.34883e-11	+	3p25.1-p24.3	3:16250001-16750000
cancer[H]_normal	ESEC0023982	103	226	181789	783245	1.30799e-13	9.41977e-11	+	Xq24-q24	X:118500001-119000000
cancer[H]_normal	ESEC0023295	36	49	181789	783245	1.3792e-13	9.91861e-11	-	Xp21.1-p21.1	X:32750001-33250000
cancer[L]_normal	ESEC0014906	41	65	161491	783245	1.39468e-13	1.00158e-10	+	3q26.31-q26.31	3:171250001-171750000
cancer[L]_normal	ESEC0013100	78	170	161491	783245	1.41061e-13	1.0116e-10	+	21q22.3-q22.3	21:44750001-45250000
cancer[H]_normal	ESEC0023565	29	35	181789	783245	1.4214e-13	1.01791e-10	-	Xq12-q12	X:66500001-67000000
cancer[L]_normal	ESEC0014196	22	24	161491	783245	1.45613e-13	1.03842e-10	+	3p12.2-p12.2	3:82500001-83000000
cancer[L]_normal	ESEC0015842	22	24	161491	783245	1.45613e-13	1.03842e-10	+	4q22.1-q22.1	4:90250001-90750000
cancer[L]_normal	ESEC0020102	22	24	161491	783245	1.45613e-13	1.03842e-10	+	7q21.11-q21.11	7:80000001-80500000
cancer[L]_normal	ESEC0001607	64	128	161491	783245	1.57729e-13	1.1217e-10	-	1q32.1-q32.1	1:200750001-201250000
cancer[L]_normal	ESEC0004374	64	128	161491	783245	1.57729e-13	1.1217e-10	+	12p11.23-p11.23	12:26750001-27250000
cancer[L]_normal	ESEC0012199	112	281	161491	783245	1.59441e-13	1.1323e-10	-	2q37.3-q37.3	2:238250001-238750000
cancer[H]_normal	ESEC0012016	30	37	181789	783245	1.62e-13	1.14729e-10	+	2q34-q35	2:215250001-215750000
cancer[H]_normal	ESEC0016390	30	37	181789	783245	1.62e-13	1.14729e-10	+	4q32.1-q32.1	4:158750001-159250000
cancer[H]_normal	ESEC0022610	52	86	181789	783245	1.63542e-13	1.1566e-10	+	9q21.33-q21.33	9:88250001-88750000
cancer[L]_normal	ESEC0011023	32	44	161491	783245	1.6538e-13	1.16637e-10	-	2p11.1-p11.1	2:91250001-91750000
cancer[L]_normal	ESEC0023116	32	44	161491	783245	1.6538e-13	1.16637e-10	+	Xp22.2-p22.2	X:10250001-10750000
cancer[H]_normal	ESEC0001250	137	331	181789	783245	1.67903e-13	1.18254e-10	+	1q22-q22	1:156000001-156500000
cancer[H]_normal	ESEC0020321	31	39	181789	783245	1.73873e-13	1.2229e-10	-	7q31.1-q31.1	7:107500001-108000000
cancer[H]_normal	ESEC0000607	32	41	181789	783245	1.77755e-13	1.24677e-10	-	1p31.1-p31.1	1:75750001-76250000
cancer[H]_normal	ESEC0005668	32	41	181789	783245	1.77755e-13	1.24677e-10	+	13q14.3-q14.3	13:54750001-55250000
cancer[L]_normal	ESEC0010740	87	199	161491	783245	1.79406e-13	1.25663e-10	+	2p16.1-p16.1	2:55750001-56250000
cancer[H]_normal	ESEC0002551	90	189	181789	783245	1.94354e-13	1.35947e-10	-	10q21.3-q21.3	10:69500001-70000000
cancer[L]_normal	ESEC0014886	42	68	161491	783245	2.01584e-13	1.40812e-10	+	3q26.2-q26.2	3:168750001-169250000
cancer[H]_normal	ESEC0020573	59	104	181789	783245	2.06383e-13	1.43967e-10	-	7q34-q34	7:139000001-139500000
cancer[H]_normal	ESEC0007723	79	158	181789	783245	2.1933e-13	1.5279e-10	-	15q26.1-q26.1	15:89500001-90000000
cancer[H]_normal	ESEC0014443	75	147	181789	783245	2.31837e-13	1.61283e-10	-	3q13.31-q13.31	3:113500001-114000000
cancer[L]_normal	ESEC0010162	116	296	161491	783245	2.33987e-13	1.62498e-10	+	19q13.2-q13.2	19:42500001-43000000
cancer[L]_normal	ESEC0020202	62	123	161491	783245	2.34219e-13	1.62498e-10	+	7q21.2-q21.3	7:92500001-93000000
cancer[L]_normal	ESEC0002212	88	203	161491	783245	2.35699e-13	1.63303e-10	+	10p12.1-p12.1	10:27000001-27500000
cancer[H]_normal	ESEC0014640	68	128	181789	783245	2.42104e-13	1.67514e-10	+	3q22.3-q22.3	3:138000001-138500000
cancer[H]_normal	ESEC0017748	98	213	181789	783245	2.4595e-13	1.69945e-10	+	5q31.2-q31.2	5:137500001-138000000
cancer[L]_normal	ESEC0005583	45	76	161491	783245	2.49094e-13	1.71885e-10	-	13q14.11-q14.11	13:44250001-44750000
cancer[L]_normal	ESEC0005822	37	56	161491	783245	2.56234e-13	1.76573e-10	+	13q22.1-q22.1	13:74000001-74500000
cancer[L]_normal	ESEC0009930	68	141	161491	783245	2.61554e-13	1.79997e-10	+	19p13.2-p13.13	19:13500001-14000000
cancer[L]_normal	ESEC0022546	48	84	161491	783245	2.62555e-13	1.80443e-10	+	9q21.2-q21.2	9:80250001-80750000
cancer[H]_normal	ESEC0021446	48	77	181789	783245	2.69555e-13	1.85005e-10	+	8q21.3-q21.3	8:89000001-89500000
cancer[L]_normal	ESEC0022820	52	95	161491	783245	2.85188e-13	1.95472e-10	+	9q31.3-q32	9:114500001-115000000
cancer[L]_normal	ESEC0002024	39	61	161491	783245	2.88257e-13	1.97312e-10	+	10p15.2-p15.1	10:3500001-4000000
cancer[L]_normal	ESEC0003893	85	194	161491	783245	2.90459e-13	1.98553e-10	-	11q22.1-q22.2	11:101750001-102250000
cancer[L]_normal	ESEC0018824	24	28	161491	783245	2.94983e-13	2.01376e-10	+	6q15-q15	6:91250001-91750000
cancer[H]_normal	ESEC0021551	45	70	181789	783245	2.97471e-13	2.02804e-10	-	8q22.3-q22.3	8:102250001-102750000
cancer[H]_normal	ESEC0004261	129	308	181789	783245	2.99907e-13	2.04193e-10	-	12p13.2-p13.1	12:12750001-13250000
cancer[H]_normal	ESEC0009134	147	365	181789	783245	3.04541e-13	2.07072e-10	+	17q25.1-q25.1	17:73000001-73500000
cancer[L]_normal	ESEC0016038	28	36	161491	783245	3.22753e-13	2.18873e-10	+	4q26-q26	4:114750001-115250000
cancer[L]_normal	ESEC0021714	28	36	161491	783245	3.22753e-13	2.18873e-10	+	8q24.13-q24.13	8:122500001-123000000
cancer[L]_normal	ESEC0004047	53	98	161491	783245	3.24507e-13	2.19771e-10	-	11q23.3-q24.1	11:121000001-121500000
cancer[L]_normal	ESEC0019807	59	115	161491	783245	3.26926e-13	2.21116e-10	-	7p14.1-p13	7:43250001-43750000
cancer[L]_normal	ESEC0018114	99	240	161491	783245	3.34263e-13	2.2578e-10	+	6p25.2-p25.2	6:2500001-3000000
cancer[H]_normal	ESEC0019024	96	208	181789	783245	3.3854e-13	2.28031e-10	+	6q22.1-q22.1	6:116250001-116750000
cancer[L]_normal	ESEC0012174	25	30	161491	783245	3.38933e-13	2.28031e-10	+	2q37.1-q37.1	2:235000001-235500000
cancer[L]_normal	ESEC0012176	25	30	161491	783245	3.38933e-13	2.28031e-10	+	2q37.1-q37.2	2:235250001-235750000
cancer[H]_normal	ESEC0014551	64	118	181789	783245	3.42999e-13	2.30463e-10	-	3q21.3-q21.3	3:127000001-127500000
cancer[H]_normal	ESEC0017719	111	253	181789	783245	3.49024e-13	2.34203e-10	-	5q31.1-q31.1	5:134000001-134500000
cancer[L]_normal	ESEC0002234	36	54	161491	783245	3.55946e-13	2.38535e-10	+	10p11.23-p11.23	10:29750001-30250000
cancer[H]_normal	ESEC0008213	41	61	181789	783245	3.62313e-13	2.42484e-10	-	16q12.1-q12.1	16:48250001-48750000
cancer[L]_normal	ESEC0015755	54	101	161491	783245	3.63582e-13	2.43016e-10	-	4q21.21-q21.21	4:79500001-80000000
cancer[L]_normal	ESEC0007581	44	74	161491	783245	3.7167e-13	2.48097e-10	-	15q23-q23	15:71750001-72250000
cancer[L]_normal	ESEC0015430	71	151	161491	783245	3.84048e-13	2.56026e-10	+	4p14-p14	4:38750001-39250000
cancer[L]_normal	ESEC0012284	70	148	161491	783245	3.91297e-13	2.60519e-10	+	20p12.3-p12.3	20:5750001-6250000
cancer[L]_normal	ESEC0016079	68	142	161491	783245	4.00474e-13	2.66282e-10	-	4q26-q26	4:120000001-120500000
cancer[L]_normal	ESEC0009618	42	69	161491	783245	4.11856e-13	2.73494e-10	+	18q21.2-q21.2	18:52500001-53000000
cancer[H]_normal	ESEC0004979	35	48	181789	783245	4.38041e-13	2.90129e-10	-	12q23.2-q23.2	12:102500001-103000000
cancer[L]_normal	ESEC0018237	56	107	161491	783245	4.38035e-13	2.90129e-10	-	6p22.3-p22.3	6:18000001-18500000
cancer[L]_normal	ESEC0002379	96	231	161491	783245	4.42729e-13	2.92854e-10	-	10q11.22-q11.22	10:48000001-48500000
cancer[H]_normal	ESEC0000391	60	108	181789	783245	4.54465e-13	3.00229e-10	-	1p33-p33	1:48750001-49250000
cancer[L]_normal	ESEC0002333	32	45	161491	783245	4.58369e-13	3.02418e-10	-	10q11.1-q11.21	10:42250001-42750000
cancer[H]_normal	ESEC0020152	23	25	181789	783245	4.66267e-13	3.07232e-10	+	7q21.11-q21.12	7:86250001-86750000
cancer[L]_normal	ESEC0004931	48	85	161491	783245	4.81921e-13	3.17138e-10	-	12q23.1-q23.1	12:96500001-97000000
cancer[H]_normal	ESEC0001755	28	34	181789	783245	5.08582e-13	3.33823e-10	-	1q41-q41	1:219250001-219750000
cancer[H]_normal	ESEC0014112	28	34	181789	783245	5.08582e-13	3.33823e-10	+	3p13-p13	3:72000001-72500000
cancer[L]_normal	ESEC0010129	140	383	161491	783245	5.09239e-13	3.33826e-10	-	19q13.13-q13.2	19:38500001-39000000
cancer[H]_normal	ESEC0013956	120	282	181789	783245	5.3239e-13	3.48556e-10	+	3p21.1-p21.1	3:52500001-53000000
cancer[L]_normal	ESEC0013262	103	255	161491	783245	5.46555e-13	3.57372e-10	+	22q11.1-q11.1	22:17000001-17500000
cancer[H]_normal	ESEC0007392	39	57	181789	783245	5.62504e-13	3.67331e-10	+	15q21.1-q21.1	15:48000001-48500000
cancer[H]_normal	ESEC0017564	88	186	181789	783245	5.64184e-13	3.67958e-10	+	5q22.3-q22.3	5:114500001-115000000
cancer[H]_normal	ESEC0016481	29	36	181789	783245	5.67344e-13	3.69548e-10	-	4q33-q33	4:170250001-170750000
cancer[L]_normal	ESEC0014579	49	88	161491	783245	5.72193e-13	3.72231e-10	-	3q22.1-q22.1	3:130500001-131000000
cancer[H]_normal	ESEC0017219	32	42	181789	783245	5.78996e-13	3.76179e-10	-	5q13.2-q13.2	5:71500001-72000000
cancer[H]_normal	ESEC0021431	50	83	181789	783245	5.81845e-13	3.7755e-10	-	8q21.3-q21.3	8:87250001-87750000
cancer[L]_normal	ESEC0005396	70	149	161491	783245	5.88831e-13	3.81599e-10	+	13q12.11-q12.11	13:20750001-21250000
cancer[H]_normal	ESEC0016392	30	38	181789	783245	5.97068e-13	3.85471e-10	+	4q32.1-q32.1	4:159000001-159500000
cancer[H]_normal	ESEC0017468	30	38	181789	783245	5.97068e-13	3.85471e-10	+	5q21.1-q21.2	5:102500001-103000000
cancer[H]_normal	ESEC0023794	30	38	181789	783245	5.97068e-13	3.85471e-10	+	Xq21.33-q21.33	X:95000001-95500000
cancer[L]_normal	ESEC0001463	63	128	161491	783245	6.04464e-13	3.89754e-10	-	1q25.3-q25.3	1:182750001-183250000
cancer[L]_normal	ESEC0015915	41	67	161491	783245	6.06587e-13	3.90139e-10	-	4q23-q23	4:99500001-100000000
cancer[L]_normal	ESEC0019365	41	67	161491	783245	6.06587e-13	3.90139e-10	-	6q25.3-q25.3	6:159000001-159500000
cancer[L]_normal	ESEC0010975	99	242	161491	783245	6.09943e-13	3.91805e-10	-	2p11.2-p11.2	2:85250001-85750000
cancer[L]_normal	ESEC0009361	66	137	161491	783245	6.17994e-13	3.96478e-10	-	18q11.2-q11.2	18:20500001-21000000
cancer[H]_normal	ESEC0020565	42	64	181789	783245	6.4676e-13	4.14413e-10	-	7q33-q34	7:138000001-138500000
cancer[L]_normal	ESEC0020916	77	171	161491	783245	6.67854e-13	4.27394e-10	+	8p21.3-p21.3	8:22750001-23250000
cancer[L]_normal	ESEC0021489	55	105	161491	783245	6.73564e-13	4.30509e-10	-	8q22.1-q22.1	8:94500001-95000000
cancer[L]_normal	ESEC0007996	151	424	161491	783245	7.08586e-13	4.52328e-10	+	16p12.3-p12.2	16:21000001-21500000
cancer[H]_normal	ESEC0000305	102	228	181789	783245	7.10097e-13	4.52727e-10	-	1p34.3-p34.3	1:38000001-38500000
cancer[L]_normal	ESEC0011111	56	108	161491	783245	7.26445e-13	4.62573e-10	-	2q11.2-q12.1	2:102250001-102750000
cancer[L]_normal	ESEC0008530	47	83	161491	783245	7.31282e-13	4.65074e-10	+	16q24.2-q24.2	16:87750001-88250000
cancer[L]_normal	ESEC0019450	30	41	161491	783245	7.32451e-13	4.65239e-10	+	6q27-q27	6:169500001-170000000
cancer[L]_normal	ESEC0018077	199	602	161491	783245	7.54742e-13	4.78803e-10	-	5q35.3-q35.3	5:178750001-179250000
cancer[L]_normal	ESEC0023904	51	94	161491	783245	7.61046e-13	4.82204e-10	+	Xq23-q23	X:108750001-109250000
cancer[H]_normal	ESEC0017286	79	161	181789	783245	7.77972e-13	4.92318e-10	+	5q14.1-q14.1	5:79750001-80250000
cancer[H]_normal	ESEC0020569	53	91	181789	783245	8.02853e-13	5.07435e-10	-	7q34-q34	7:138500001-139000000
cancer[H]_normal	ESEC0004808	24	27	181789	783245	8.19379e-13	5.17241e-10	+	12q21.31-q21.31	12:81000001-81500000
cancer[L]_normal	ESEC0015844	29	39	161491	783245	8.95127e-13	5.64361e-10	+	4q22.1-q22.1	4:90500001-91000000
cancer[L]_normal	ESEC0012352	33	48	161491	783245	9.03922e-13	5.69161e-10	+	20p12.1-p12.1	20:14250001-14750000
cancer[L]_normal	ESEC0020824	45	78	161491	783245	9.04966e-13	5.69161e-10	+	8p23.1-p23.1	8:11250001-11750000
cancer[H]_normal	ESEC0005123	92	199	181789	783245	9.15821e-13	5.7528e-10	-	12q24.23-q24.31	12:120500001-121000000
cancer[L]_normal	ESEC0011718	66	138	161491	783245	9.45262e-13	5.93045e-10	+	2q31.2-q31.2	2:178000001-178500000
cancer[L]_normal	ESEC0012020	53	100	161491	783245	9.47848e-13	5.93212e-10	+	2q35-q35	2:215750001-216250000
cancer[L]_normal	ESEC0021945	53	100	161491	783245	9.47848e-13	5.93212e-10	-	9p24.1-p24.1	9:5250001-5750000
cancer[H]_normal	ESEC0007843	198	538	181789	783245	9.56141e-13	5.97671e-10	-	16p13.3-p13.3	16:2000001-2500000
cancer[H]_normal	ESEC0000077	83	173	181789	783245	9.82706e-13	6.13526e-10	-	1p36.22-p36.22	1:9500001-10000000
cancer[H]_normal	ESEC0012230	85	179	181789	783245	1.07466e-12	6.70114e-10	+	2q37.3-q37.3	2:242000001-242500000
cancer[L]_normal	ESEC0020391	43	73	161491	783245	1.07699e-12	6.70751e-10	-	7q31.2-q31.2	7:116250001-116750000
cancer[L]_normal	ESEC0002192	55	106	161491	783245	1.11797e-12	6.95427e-10	+	10p12.2-p12.1	10:24500001-25000000
cancer[H]_normal	ESEC0007530	130	316	181789	783245	1.14092e-12	7.08839e-10	+	15q22.31-q22.31	15:65250001-65750000
cancer[L]_normal	ESEC0002035	80	182	161491	783245	1.15215e-12	7.14952e-10	-	10p15.1-p15.1	10:5000001-5500000
cancer[L]_normal	ESEC0002232	35	53	161491	783245	1.15559e-12	7.16214e-10	+	10p12.1-p11.23	10:29500001-30000000
cancer[L]_normal	ESEC0020104	27	35	161491	783245	1.22094e-12	7.55801e-10	+	7q21.11-q21.11	7:80250001-80750000
cancer[H]_normal	ESEC0020255	128	310	181789	783245	1.24121e-12	7.67422e-10	-	7q22.1-q22.1	7:99250001-99750000
cancer[L]_normal	ESEC0008547	115	299	161491	783245	1.27351e-12	7.86442e-10	-	16q24.3-q24.3	16:90000001-90354753
cancer[L]_normal	ESEC0003170	58	115	161491	783245	1.31761e-12	8.12689e-10	+	11p15.3-p15.3	11:11250001-11750000
cancer[L]_normal	ESEC0023282	47	84	161491	783245	1.32669e-12	8.17308e-10	+	Xp21.2-p21.2	X:31000001-31500000
cancer[H]_normal	ESEC0013741	39	58	181789	783245	1.33004e-12	8.18383e-10	-	3p24.2-p24.2	3:25750001-26250000
cancer[H]_normal	ESEC0022238	95	209	181789	783245	1.36034e-12	8.36023e-10	+	9p12-p12	9:41750001-42250000
cancer[L]_normal	ESEC0010729	59	118	161491	783245	1.36583e-12	8.38385e-10	-	2p16.2-p16.2	2:54500001-55000000
cancer[L]_normal	ESEC0015051	24	29	161491	783245	1.37284e-12	8.39669e-10	-	3q28-q28	3:189500001-190000000
cancer[L]_normal	ESEC0017786	24	29	161491	783245	1.37284e-12	8.39669e-10	+	5q31.3-q31.3	5:142250001-142750000
cancer[L]_normal	ESEC0023675	24	29	161491	783245	1.37284e-12	8.39669e-10	-	Xq21.1-q21.1	X:80250001-80750000
cancer[H]_normal	ESEC0003837	42	65	181789	783245	1.41516e-12	8.64518e-10	-	11q21-q21	11:94750001-95250000
cancer[L]_normal	ESEC0008053	114	296	161491	783245	1.43222e-12	8.73892e-10	-	16p11.2-p11.2	16:28250001-28750000
cancer[H]_normal	ESEC0005018	49	82	181789	783245	1.51757e-12	9.24466e-10	+	12q23.3-q23.3	12:107250001-107750000
cancer[H]_normal	ESEC0013965	51	87	181789	783245	1.52052e-12	9.24466e-10	-	3p21.1-p21.1	3:53750001-54250000
cancer[H]_normal	ESEC0016347	51	87	181789	783245	1.52052e-12	9.24466e-10	-	4q31.3-q31.3	4:153500001-154000000
cancer[H]_normal	ESEC0009716	26	31	181789	783245	1.54283e-12	9.34696e-10	+	18q22.1-q22.1	18:64750001-65250000
cancer[H]_normal	ESEC0014980	26	31	181789	783245	1.54283e-12	9.34696e-10	+	3q26.33-q26.33	3:180500001-181000000
cancer[H]_normal	ESEC0016312	26	31	181789	783245	1.54283e-12	9.34696e-10	+	4q31.23-q31.23	4:149000001-149500000
cancer[L]_normal	ESEC0010306	53	101	161491	783245	1.59298e-12	9.6393e-10	+	2p25.3-p25.3	2:1500001-2000000
cancer[L]_normal	ESEC0016036	34	51	161491	783245	1.60734e-12	9.70324e-10	+	4q26-q26	4:114500001-115000000
cancer[L]_normal	ESEC0018239	34	51	161491	783245	1.60734e-12	9.70324e-10	-	6p22.3-p22.3	6:18250001-18750000
cancer[L]_normal	ESEC0000445	42	71	161491	783245	1.61144e-12	9.71652e-10	-	1p32.3-p32.3	1:55500001-56000000
cancer[H]_normal	ESEC0011879	87	186	181789	783245	1.67733e-12	1.0102e-09	-	2q33.1-q33.1	2:198250001-198750000
cancer[L]_normal	ESEC0010670	49	90	161491	783245	1.78397e-12	1.07315e-09	+	2p21-p21	2:47000001-47500000
cancer[L]_normal	ESEC0011562	40	66	161491	783245	1.80881e-12	1.08682e-09	+	2q24.1-q24.1	2:158500001-159000000
cancer[L]_normal	ESEC0018936	55	107	161491	783245	1.83713e-12	1.10254e-09	+	6q16.3-q21	6:105250001-105750000
cancer[H]_normal	ESEC0016310	22	24	181789	783245	1.85041e-12	1.1092e-09	+	4q31.23-q31.23	4:148750001-149250000
cancer[H]_normal	ESEC0020832	102	231	181789	783245	1.89173e-12	1.13265e-09	+	8p23.1-p22	8:12250001-12750000
cancer[L]_normal	ESEC0010213	122	325	161491	783245	1.90971e-12	1.14208e-09	-	19q13.33-q13.33	19:49000001-49500000
cancer[L]_normal	ESEC0013098	56	110	161491	783245	1.94062e-12	1.1592e-09	+	21q22.3-q22.3	21:44500001-45000000
cancer[H]_normal	ESEC0004810	28	35	181789	783245	1.97435e-12	1.17798e-09	+	12q21.31-q21.31	12:81250001-81750000
cancer[H]_normal	ESEC0001307	30	39	181789	783245	2.00772e-12	1.19649e-09	-	1q23.3-q23.3	1:163250001-163750000
cancer[L]_normal	ESEC0008528	50	93	161491	783245	2.01347e-12	1.19852e-09	+	16q24.2-q24.2	16:87500001-88000000
cancer[L]_normal	ESEC0019386	46	82	161491	783245	2.01884e-12	1.20032e-09	+	6q26-q26	6:161500001-162000000
cancer[H]_normal	ESEC0001689	75	152	181789	783245	2.03832e-12	1.21049e-09	-	1q32.2-q32.2	1:211000001-211500000
cancer[H]_normal	ESEC0016604	66	127	181789	783245	2.04803e-12	1.21485e-09	+	4q35.1-q35.1	4:185500001-186000000
cancer[L]_normal	ESEC0000657	30	42	161491	783245	2.05371e-12	1.2168e-09	-	1p31.1-p31.1	1:82000001-82500000
cancer[H]_normal	ESEC0021383	50	85	181789	783245	2.08891e-12	1.23623e-09	-	8q21.13-q21.13	8:81250001-81750000
cancer[L]_normal	ESEC0004876	59	119	161491	783245	2.16276e-12	1.27551e-09	+	12q21.33-q21.33	12:89500001-90000000
cancer[L]_normal	ESEC0012627	59	119	161491	783245	2.16276e-12	1.27551e-09	-	20q13.13-q13.13	20:48750001-49250000
cancer[L]_normal	ESEC0017406	59	119	161491	783245	2.16276e-12	1.27551e-09	+	5q15-q15	5:94750001-95250000
cancer[L]_normal	ESEC0006560	64	134	161491	783245	2.23167e-12	1.31327e-09	+	14q22.1-q22.1	14:51250001-51750000
cancer[L]_normal	ESEC0010665	75	168	161491	783245	2.23193e-12	1.31327e-09	-	2p21-p21	2:46500001-47000000
cancer[H]_normal	ESEC0023646	43	68	181789	783245	2.28417e-12	1.34247e-09	+	Xq21.1-q21.1	X:76500001-77000000
cancer[H]_normal	ESEC0009829	214	597	181789	783245	2.30852e-12	1.35522e-09	-	19p13.3-p13.3	19:1000001-1500000
cancer[L]_normal	ESEC0003168	47	85	161491	783245	2.37154e-12	1.39062e-09	+	11p15.3-p15.3	11:11000001-11500000
cancer[H]_normal	ESEC0008063	167	439	181789	783245	2.45795e-12	1.43963e-09	-	16p11.2-p11.2	16:29500001-30000000
cancer[L]_normal	ESEC0010196	107	274	161491	783245	2.47384e-12	1.44728e-09	+	19q13.32-q13.32	19:46750001-47250000
cancer[H]_normal	ESEC0001580	64	122	181789	783245	2.53108e-12	1.47908e-09	+	1q31.3-q31.3	1:197250001-197750000
cancer[L]_normal	ESEC0006835	29	40	161491	783245	2.60826e-12	1.5207e-09	-	14q31.3-q31.3	14:85750001-86250000
cancer[L]_normal	ESEC0012608	29	40	161491	783245	2.60826e-12	1.5207e-09	+	20q13.12-q13.13	20:46250001-46750000
cancer[H]_normal	ESEC0003064	45	73	181789	783245	2.61814e-12	1.52473e-09	+	10q26.3-q26.3	10:133500001-134000000
cancer[H]_normal	ESEC0004071	101	229	181789	783245	2.63207e-12	1.53109e-09	-	11q24.2-q24.2	11:124000001-124500000
cancer[L]_normal	ESEC0016380	39	64	161491	783245	2.67189e-12	1.55249e-09	+	4q32.1-q32.1	4:157500001-158000000
cancer[H]_normal	ESEC0004715	94	208	181789	783245	2.68002e-12	1.55545e-09	-	12q15-q15	12:69500001-70000000
cancer[L]_normal	ESEC0003689	48	88	161491	783245	2.73076e-12	1.5831e-09	-	11q13.5-q13.5	11:76250001-76750000
cancer[L]_normal	ESEC0004056	37	59	161491	783245	2.77008e-12	1.60408e-09	+	11q24.1-q24.1	11:122000001-122500000
cancer[H]_normal	ESEC0006455	47	78	181789	783245	2.81232e-12	1.62302e-09	-	14q21.1-q21.1	14:38250001-38750000
cancer[H]_normal	ESEC0014498	47	78	181789	783245	2.81232e-12	1.62302e-09	+	3q13.33-q13.33	3:120250001-120750000
cancer[H]_normal	ESEC0022823	47	78	181789	783245	2.81232e-12	1.62302e-09	-	9q32-q32	9:115000001-115500000
cancer[L]_normal	ESEC0007304	54	105	161491	783245	2.8294e-12	1.63104e-09	+	15q14-q14	15:37000001-37500000
cancer[L]_normal	ESEC0014198	20	22	161491	783245	2.87355e-12	1.65462e-09	+	3p12.2-p12.2	3:82750001-83250000
cancer[H]_normal	ESEC0017211	81	170	181789	783245	2.87809e-12	1.65537e-09	-	5q13.2-q13.2	5:70500001-71000000
cancer[L]_normal	ESEC0010159	103	261	161491	783245	2.95788e-12	1.69936e-09	-	19q13.2-q13.2	19:42250001-42750000
cancer[L]_normal	ESEC0008002	135	373	161491	783245	2.96246e-12	1.70008e-09	+	16p12.2-p12.2	16:21750001-22250000
cancer[L]_normal	ESEC0008682	92	224	161491	783245	2.96842e-12	1.70158e-09	+	17p11.2-p11.2	17:16500001-17000000
cancer[H]_normal	ESEC0004186	56	101	181789	783245	2.99306e-12	1.71379e-09	+	12p13.33-p13.32	12:3250001-3750000
cancer[L]_normal	ESEC0012165	76	172	161491	783245	3.0113e-12	1.7223e-09	-	2q37.1-q37.1	2:234000001-234500000
cancer[L]_normal	ESEC0003174	32	47	161491	783245	3.026e-12	1.72492e-09	+	11p15.3-p15.3	11:11750001-12250000
cancer[L]_normal	ESEC0004785	32	47	161491	783245	3.026e-12	1.72492e-09	-	12q21.2-q21.2	12:78250001-78750000
cancer[L]_normal	ESEC0016995	32	47	161491	783245	3.026e-12	1.72492e-09	-	5p12-p12	5:43500001-44000000
cancer[L]_normal	ESEC0015497	45	80	161491	783245	3.0706e-12	1.7484e-09	-	4p12-p12	4:47250001-47750000
cancer[L]_normal	ESEC0006021	42	72	161491	783245	3.09235e-12	1.75882e-09	-	13q32.2-q32.3	13:99000001-99500000
cancer[H]_normal	ESEC0003971	118	282	181789	783245	3.17686e-12	1.80488e-09	-	11q23.1-q23.1	11:111500001-112000000
cancer[L]_normal	ESEC0010131	149	424	161491	783245	3.21679e-12	1.82554e-09	-	19q13.2-q13.2	19:38750001-39250000
cancer[L]_normal	ESEC0012660	28	38	161491	783245	3.23894e-12	1.83404e-09	+	20q13.2-q13.2	20:52750001-53250000
cancer[L]_normal	ESEC0022812	28	38	161491	783245	3.23894e-12	1.83404e-09	+	9q31.3-q31.3	9:113500001-114000000
cancer[L]_normal	ESEC0020993	91	221	161491	783245	3.26962e-12	1.84936e-09	-	8p12-p12	8:32500001-33000000
cancer[L]_normal	ESEC0011574	59	120	161491	783245	3.39696e-12	1.91926e-09	+	2q24.2-q24.2	2:160000001-160500000
cancer[L]_normal	ESEC0016447	63	132	161491	783245	3.42932e-12	1.93541e-09	-	4q32.3-q32.3	4:166000001-166500000
cancer[L]_normal	ESEC0015022	50	94	161491	783245	3.43668e-12	1.93743e-09	+	3q27.2-q27.3	3:185750001-186250000
cancer[L]_normal	ESEC0007584	61	126	161491	783245	3.45666e-12	1.94654e-09	+	15q23-q23	15:72000001-72500000
cancer[L]_normal	ESEC0011707	119	317	161491	783245	3.52049e-12	1.98031e-09	-	2q31.1-q31.1	2:176750001-177250000
cancer[L]_normal	ESEC0004106	40	67	161491	783245	3.58989e-12	2.01713e-09	+	11q24.3-q24.3	11:128250001-128750000
cancer[H]_normal	ESEC0000622	34	48	181789	783245	3.67116e-12	2.06053e-09	+	1p31.1-p31.1	1:77500001-78000000
cancer[L]_normal	ESEC0004113	34	52	161491	783245	3.71713e-12	2.08404e-09	-	11q24.3-q24.3	11:129250001-129750000
cancer[H]_normal	ESEC0023222	96	215	181789	783245	3.75717e-12	2.10418e-09	+	Xp22.11-p22.11	X:23500001-24000000
cancer[H]_normal	ESEC0002920	46	76	181789	783245	3.81755e-12	2.13566e-09	+	10q25.3-q25.3	10:115500001-116000000
cancer[H]_normal	ESEC0001767	79	165	181789	783245	3.87642e-12	2.16622e-09	-	1q41-q41	1:220750001-221250000
cancer[L]_normal	ESEC0006837	27	36	161491	783245	3.9155e-12	2.18329e-09	-	14q31.3-q31.3	14:86000001-86500000
cancer[L]_normal	ESEC0019456	27	36	161491	783245	3.9155e-12	2.18329e-09	+	6q27-q27	6:170250001-170750000
cancer[H]_normal	ESEC0013252	48	81	181789	783245	3.92709e-12	2.18736e-09	+	22q11.1-q11.1	22:15750001-16250000
cancer[L]_normal	ESEC0013785	36	57	161491	783245	4.01248e-12	2.2325e-09	-	3p23-p23	3:31250001-31750000
cancer[H]_normal	ESEC0022230	68	134	181789	783245	4.06465e-12	2.25907e-09	+	9p13.1-p12	9:40750001-41250000
cancer[L]_normal	ESEC0021562	70	154	161491	783245	4.1701e-12	2.31515e-09	+	8q22.3-q22.3	8:103500001-104000000
cancer[H]_normal	ESEC0008909	117	280	181789	783245	4.36069e-12	2.41572e-09	-	17q21.32-q21.32	17:45000001-45500000
cancer[L]_normal	ESEC0014577	53	103	161491	783245	4.35818e-12	2.41572e-09	-	3q22.1-q22.1	3:130250001-130750000
cancer[H]_normal	ESEC0011347	171	455	181789	783245	4.39752e-12	2.43086e-09	-	2q21.1-q21.1	2:131750001-132250000
cancer[L]_normal	ESEC0009544	94	232	161491	783245	4.39589e-12	2.43086e-09	+	18q12.3-q21.1	18:43250001-43750000
cancer[H]_normal	ESEC0000436	106	246	181789	783245	4.52647e-12	2.49674e-09	+	1p32.3-p32.3	1:54250001-54750000
cancer[H]_normal	ESEC0017747	106	246	181789	783245	4.52647e-12	2.49674e-09	-	5q31.2-q31.2	5:137500001-138000000
cancer[L]_normal	ESEC0006642	26	34	161491	783245	4.58189e-12	2.52459e-09	+	14q23.1-q23.1	14:61500001-62000000
cancer[L]_normal	ESEC0007325	44	78	161491	783245	4.66783e-12	2.56917e-09	-	15q14-q15.1	15:39750001-40250000
cancer[H]_normal	ESEC0001644	102	234	181789	783245	4.8885e-12	2.68492e-09	+	1q32.1-q32.1	1:205250001-205750000
cancer[H]_normal	ESEC0001790	37	55	181789	783245	4.88863e-12	2.68492e-09	+	1q41-q41	1:223500001-224000000
cancer[L]_normal	ESEC0010185	131	361	161491	783245	4.96079e-12	2.72162e-09	-	19q13.32-q13.32	19:45500001-46000000
cancer[L]_normal	ESEC0006116	65	139	161491	783245	4.98931e-12	2.73141e-09	+	13q34-q34	13:110750001-111250000
cancer[L]_normal	ESEC0016082	65	139	161491	783245	4.98931e-12	2.73141e-09	+	4q26-q26	4:120250001-120750000
cancer[L]_normal	ESEC0014318	22	26	161491	783245	5.0863e-12	2.78153e-09	+	3q11.2-q11.2	3:97750001-98250000
cancer[L]_normal	ESEC0009254	57	115	161491	783245	5.1328e-12	2.80396e-09	+	18p11.31-p11.23	18:7000001-7500000
cancer[H]_normal	ESEC0020576	40	62	181789	783245	5.17377e-12	2.82332e-09	+	7q34-q34	7:139250001-139750000
cancer[H]_normal	ESEC0007844	239	688	181789	783245	5.18351e-12	2.82562e-09	+	16p13.3-p13.3	16:2000001-2500000
cancer[L]_normal	ESEC0007421	59	121	161491	783245	5.29331e-12	2.8824e-09	-	15q21.2-q21.2	15:51750001-52250000
cancer[L]_normal	ESEC0011624	39	65	161491	783245	5.34325e-12	2.9065e-09	+	2q24.3-q24.3	2:166250001-166750000
cancer[L]_normal	ESEC0003140	89	216	161491	783245	5.36343e-12	2.91438e-09	+	11p15.4-p15.4	11:7500001-8000000
cancer[L]_normal	ESEC0024060	30	43	161491	783245	5.44237e-12	2.95414e-09	+	Xq25-q26.1	X:128250001-128750000
cancer[L]_normal	ESEC0005194	45	81	161491	783245	5.52261e-12	2.99169e-09	+	12q24.32-q24.33	12:129250001-129750000
cancer[L]_normal	ESEC0017985	23	28	161491	783245	5.52325e-12	2.99169e-09	-	5q34-q34	5:167250001-167750000
cancer[L]_normal	ESEC0007313	35	55	161491	783245	5.7859e-12	3.12402e-09	-	15q14-q14	15:38250001-38750000
cancer[L]_normal	ESEC0009304	35	55	161491	783245	5.7859e-12	3.12402e-09	+	18p11.21-p11.21	18:13250001-13750000
cancer[L]_normal	ESEC0009726	37	60	161491	783245	5.78215e-12	3.12402e-09	+	18q22.1-q22.1	18:66000001-66500000
cancer[L]_normal	ESEC0013490	50	95	161491	783245	5.79676e-12	3.12658e-09	+	22q13.31-q13.31	22:45500001-46000000
cancer[L]_normal	ESEC0005394	70	155	161491	783245	6.068e-12	3.26944e-09	+	13q12.11-q12.11	13:20500001-21000000
cancer[H]_normal	ESEC0007991	73	149	181789	783245	6.1541e-12	3.31234e-09	-	16p12.3-p12.3	16:20500001-21000000
cancer[H]_normal	ESEC0015695	29	38	181789	783245	6.67558e-12	3.58924e-09	-	4q13.3-q13.3	4:72000001-72500000
cancer[H]_normal	ESEC0001753	28	36	181789	783245	6.89888e-12	3.7054e-09	-	1q41-q41	1:219000001-219500000
cancer[L]_normal	ESEC0018781	40	68	161491	783245	6.97318e-12	3.74137e-09	-	6q14.3-q14.3	6:86000001-86500000
cancer[L]_normal	ESEC0001493	29	41	161491	783245	7.14147e-12	3.81565e-09	-	1q31.1-q31.1	1:186500001-187000000
cancer[L]_normal	ESEC0001495	29	41	161491	783245	7.14147e-12	3.81565e-09	-	1q31.1-q31.1	1:186750001-187250000
cancer[L]_normal	ESEC0003157	29	41	161491	783245	7.14147e-12	3.81565e-09	-	11p15.4-p15.4	11:9750001-10250000
cancer[L]_normal	ESEC0016955	29	41	161491	783245	7.14147e-12	3.81565e-09	-	5p13.1-p13.1	5:38500001-39000000
cancer[H]_normal	ESEC0013951	124	304	181789	783245	7.35265e-12	3.92438e-09	-	3p21.2-p21.1	3:52000001-52500000
cancer[L]_normal	ESEC0018356	156	454	161491	783245	7.57749e-12	4.04017e-09	+	6p21.32-p21.32	6:32750001-33250000
cancer[L]_normal	ESEC0022794	55	110	161491	783245	7.69886e-12	4.10061e-09	+	9q31.2-q31.3	9:111250001-111750000
cancer[L]_normal	ESEC0010781	88	214	161491	783245	7.99159e-12	4.25209e-09	-	2p16.1-p15	2:61000001-61500000
cancer[H]_normal	ESEC0015516	41	65	181789	783245	8.30183e-12	4.40799e-09	+	4p11-p11	4:49500001-50000000
cancer[L]_normal	ESEC0016350	34	53	161491	783245	8.30093e-12	4.40799e-09	+	4q31.3-q31.3	4:153750001-154250000
cancer[L]_normal	ESEC0004538	44	79	161491	783245	8.42312e-12	4.46776e-09	+	12q13.11-q13.11	12:47250001-47750000
cancer[H]_normal	ESEC0009965	136	343	181789	783245	8.47582e-12	4.49105e-09	-	19p13.11-p13.11	19:18000001-18500000
cancer[H]_normal	ESEC0016934	80	170	181789	783245	8.66971e-12	4.58903e-09	+	5p13.2-p13.2	5:35750001-36250000
cancer[H]_normal	ESEC0001152	56	103	181789	783245	8.69559e-12	4.59797e-09	+	1q21.1-q21.1	1:143750001-144250000
cancer[L]_normal	ESEC0003918	87	211	161491	783245	8.7994e-12	4.64805e-09	+	11q22.3-q22.3	11:104750001-105250000
cancer[H]_normal	ESEC0001814	67	133	181789	783245	8.94032e-12	4.71762e-09	+	1q42.12-q42.12	1:226500001-227000000
cancer[H]_normal	ESEC0021326	51	90	181789	783245	9.04691e-12	4.76894e-09	+	8q21.11-q21.11	8:74000001-74500000
cancer[L]_normal	ESEC0011764	28	39	161491	783245	9.205e-12	4.84728e-09	+	2q32.1-q32.1	2:183750001-184250000
cancer[L]_normal	ESEC0010663	50	96	161491	783245	9.66607e-12	5.08484e-09	-	2p21-p21	2:46250001-46750000
cancer[H]_normal	ESEC0022067	49	85	181789	783245	9.72253e-12	5.10404e-09	-	9p21.3-p21.3	9:20500001-21000000
cancer[L]_normal	ESEC0000165	68	150	161491	783245	9.71424e-12	5.10404e-09	-	1p36.12-p36.12	1:20500001-21000000
cancer[H]_normal	ESEC0007672	182	496	181789	783245	1.0102e-11	5.29778e-09	+	15q25.2-q25.2	15:83000001-83500000
cancer[H]_normal	ESEC0007635	94	212	181789	783245	1.01337e-11	5.30898e-09	-	15q25.1-q25.1	15:78500001-79000000
cancer[L]_normal	ESEC0003554	110	290	161491	783245	1.05666e-11	5.53011e-09	+	11q12.1-q12.1	11:59250001-59750000
cancer[H]_normal	ESEC0009132	158	416	181789	783245	1.0717e-11	5.60308e-09	+	17q25.1-q25.1	17:72750001-73250000
cancer[H]_normal	ESEC0000875	121	296	181789	783245	1.09856e-11	5.73765e-09	-	1p13.3-p13.3	1:109250001-109750000
cancer[H]_normal	ESEC0020290	33	47	181789	783245	1.12493e-11	5.8694e-09	+	7q22.1-q22.2	7:103500001-104000000
cancer[L]_normal	ESEC0018079	201	626	161491	783245	1.14039e-11	5.94397e-09	-	5q35.3-q35.3	5:179000001-179500000
cancer[L]_normal	ESEC0001950	27	37	161491	783245	1.16161e-11	6.03614e-09	+	1q43-q44	1:243500001-244000000
cancer[L]_normal	ESEC0013030	27	37	161491	783245	1.16161e-11	6.03614e-09	+	21q22.12-q22.12	21:36000001-36500000
cancer[L]_normal	ESEC0015363	27	37	161491	783245	1.16161e-11	6.03614e-09	-	4p15.1-p15.1	4:30500001-31000000
cancer[L]_normal	ESEC0002026	37	61	161491	783245	1.176e-11	6.10469e-09	+	10p15.2-p15.1	10:3750001-4250000
cancer[L]_normal	ESEC0009269	80	189	161491	783245	1.21315e-11	6.29117e-09	-	18p11.22-p11.22	18:9000001-9500000
cancer[H]_normal	ESEC0006766	55	101	181789	783245	1.22085e-11	6.32466e-09	+	14q24.3-q24.3	14:77000001-77500000
cancer[L]_normal	ESEC0011027	61	129	161491	783245	1.22671e-11	6.34858e-09	-	2p11.1-p11.1	2:91750001-92250000
cancer[L]_normal	ESEC0015499	47	88	161491	783245	1.24625e-11	6.44321e-09	-	4p12-p12	4:47500001-48000000
cancer[L]_normal	ESEC0022953	122	333	161491	783245	1.25462e-11	6.47993e-09	-	9q34.11-q34.11	9:131250001-131750000
cancer[L]_normal	ESEC0011270	70	157	161491	783245	1.26491e-11	6.52647e-09	+	2q14.2-q14.3	2:122000001-122500000
cancer[L]_normal	ESEC0003080	140	398	161491	783245	1.29747e-11	6.68776e-09	+	11p15.5-p15.5	11:1-500000
cancer[L]_normal	ESEC0001265	97	246	161491	783245	1.30829e-11	6.73671e-09	-	1q23.1-q23.1	1:158000001-158500000
cancer[L]_normal	ESEC0010808	40	69	161491	783245	1.3271e-11	6.82669e-09	+	2p14-p14	2:64250001-64750000
cancer[H]_normal	ESEC0005670	32	45	181789	783245	1.34073e-11	6.88987e-09	+	13q14.3-q21.1	13:55000001-55500000
cancer[L]_normal	ESEC0002372	99	253	161491	783245	1.37036e-11	7.0286e-09	+	10q11.22-q11.22	10:47000001-47500000
cancer[L]_normal	ESEC0018601	30	44	161491	783245	1.37047e-11	7.0286e-09	-	6q12-q12	6:63500001-64000000
cancer[H]_normal	ESEC0016821	53	96	181789	783245	1.41057e-11	7.21528e-09	-	5p14.3-p14.3	5:21750001-22250000
cancer[H]_normal	ESEC0023464	59	112	181789	783245	1.41111e-11	7.21528e-09	+	Xp11.22-p11.22	X:53750001-54250000
cancer[L]_normal	ESEC0019366	68	151	161491	783245	1.41046e-11	7.21528e-09	+	6q25.3-q25.3	6:159000001-159500000
cancer[H]_normal	ESEC0007591	36	54	181789	783245	1.42335e-11	7.26336e-09	-	15q24.1-q24.1	15:73000001-73500000
cancer[H]_normal	ESEC0022804	36	54	181789	783245	1.42335e-11	7.26336e-09	+	9q31.3-q31.3	9:112500001-113000000
cancer[L]_normal	ESEC0004487	26	35	161491	783245	1.42913e-11	7.27109e-09	-	12q12-q12	12:41000001-41500000
cancer[L]_normal	ESEC0004870	26	35	161491	783245	1.42913e-11	7.27109e-09	+	12q21.32-q21.33	12:88750001-89250000
cancer[L]_normal	ESEC0013777	26	35	161491	783245	1.42913e-11	7.27109e-09	-	3p24.1-p24.1	3:30250001-30750000
cancer[L]_normal	ESEC0007722	44	80	161491	783245	1.49651e-11	7.60632e-09	+	15q26.1-q26.1	15:89250001-89750000
cancer[L]_normal	ESEC0022253	77	180	161491	783245	1.55272e-11	7.88419e-09	-	9p11.2-p11.2	9:43750001-44250000
cancer[H]_normal	ESEC0005855	31	43	181789	783245	1.57055e-11	7.96679e-09	-	13q22.3-q22.3	13:78250001-78750000
cancer[H]_normal	ESEC0011657	60	115	181789	783245	1.61741e-11	8.19636e-09	-	2q31.1-q31.1	2:170500001-171000000
cancer[H]_normal	ESEC0017444	23	27	181789	783245	1.65048e-11	8.35571e-09	+	5q21.1-q21.1	5:99500001-100000000
cancer[H]_normal	ESEC0017763	102	238	181789	783245	1.65641e-11	8.3774e-09	-	5q31.3-q31.3	5:139500001-140000000
cancer[H]_normal	ESEC0015512	41	66	181789	783245	1.6975e-11	8.57674e-09	+	4p11-p11	4:49000001-49500000
cancer[L]_normal	ESEC0009037	25	33	161491	783245	1.70487e-11	8.60547e-09	-	17q23.2-q23.3	17:61000001-61500000
cancer[H]_normal	ESEC0009248	57	107	181789	783245	1.71387e-11	8.64239e-09	+	18p11.31-p11.31	18:6250001-6750000
cancer[L]_normal	ESEC0012201	112	299	161491	783245	1.72586e-11	8.69424e-09	-	2q37.3-q37.3	2:238500001-239000000
cancer[L]_normal	ESEC0007543	36	59	161491	783245	1.7381e-11	8.73872e-09	-	15q22.31-q22.33	15:67000001-67500000
cancer[L]_normal	ESEC0019899	36	59	161491	783245	1.7381e-11	8.73872e-09	-	7p11.2-p11.2	7:54750001-55250000
cancer[L]_normal	ESEC0002808	83	200	161491	783245	1.74406e-11	8.76006e-09	+	10q24.2-q24.31	10:101500001-102000000
cancer[H]_normal	ESEC0018193	49	86	181789	783245	1.74859e-11	8.77421e-09	-	6p24.1-p24.1	6:12500001-13000000
cancer[L]_normal	ESEC0017651	52	103	161491	783245	1.76544e-11	8.85008e-09	-	5q23.2-q23.2	5:125500001-126000000
cancer[L]_normal	ESEC0001668	20	23	161491	783245	1.77098e-11	8.86914e-09	+	1q32.2-q32.2	1:208250001-208750000
cancer[H]_normal	ESEC0002495	30	41	181789	783245	1.80301e-11	9.02071e-09	-	10q21.2-q21.2	10:62500001-63000000
cancer[H]_normal	ESEC0007460	61	118	181789	783245	1.83382e-11	9.16588e-09	+	15q21.3-q21.3	15:56500001-57000000
cancer[H]_normal	ESEC0005491	71	146	181789	783245	1.84516e-11	9.21358e-09	-	13q13.1-q13.1	13:32750001-33250000
cancer[H]_normal	ESEC0011489	43	71	181789	783245	1.84974e-11	9.2274e-09	-	2q23.1-q23.2	2:149500001-150000000
cancer[H]_normal	ESEC0015320	45	76	181789	783245	1.8992e-11	9.46491e-09	+	4p15.2-p15.2	4:25000001-25500000
cancer[L]_normal	ESEC0005548	46	86	161491	783245	1.9147e-11	9.4959e-09	+	13q13.3-q14.11	13:39750001-40250000
cancer[L]_normal	ESEC0009573	55	112	161491	783245	1.91291e-11	9.4959e-09	-	18q21.1-q21.1	18:47000001-47500000
cancer[L]_normal	ESEC0009873	82	197	161491	783245	1.91343e-11	9.4959e-09	-	19p13.3-p13.2	19:6500001-7000000
cancer[L]_normal	ESEC0010544	46	86	161491	783245	1.9147e-11	9.4959e-09	+	2p23.1-p23.1	2:31250001-31750000
cancer[L]_normal	ESEC0023133	82	197	161491	783245	1.91343e-11	9.4959e-09	-	Xp22.2-p22.2	X:12500001-13000000
cancer[H]_normal	ESEC0014967	84	184	181789	783245	1.94981e-11	9.66065e-09	-	3q26.33-q26.33	3:179000001-179500000
cancer[H]_normal	ESEC0021419	66	132	181789	783245	1.95248e-11	9.66453e-09	-	8q21.2-q21.2	8:85750001-86250000
cancer[L]_normal	ESEC0015019	24	31	161491	783245	1.95787e-11	9.68179e-09	-	3q27.2-q27.2	3:185500001-186000000
cancer[H]_normal	ESEC0022955	138	353	181789	783245	1.96582e-11	9.71172e-09	-	9q34.11-q34.11	9:131500001-132000000
cancer[H]_normal	ESEC0008791	91	205	181789	783245	1.98046e-11	9.77461e-09	-	17q11.2-q11.2	17:30250001-30750000
cancer[H]_normal	ESEC0021500	58	110	181789	783245	1.98998e-11	9.81215e-09	+	8q22.1-q22.1	8:95750001-96250000
cancer[L]_normal	ESEC0005868	39	67	161491	783245	2.00017e-11	9.85286e-09	+	13q31.1-q31.1	13:79750001-80250000
cancer[H]_normal	ESEC0003258	29	39	181789	783245	2.02124e-11	9.94708e-09	+	11p14.3-p14.3	11:22250001-22750000
cancer[L]_normal	ESEC0015925	21	25	161491	783245	2.09195e-11	1.02654e-08	-	4q23-q24	4:100750001-101250000
cancer[L]_normal	ESEC0016303	21	25	161491	783245	2.09195e-11	1.02654e-08	-	4q31.22-q31.22	4:148000001-148500000
cancer[L]_normal	ESEC0021571	21	25	161491	783245	2.09195e-11	1.02654e-08	-	8q22.3-q22.3	8:104750001-105250000
cancer[L]_normal	ESEC0002370	104	272	161491	783245	2.17416e-11	1.06586e-08	+	10q11.22-q11.22	10:46750001-47250000
cancer[H]_normal	ESEC0000674	28	37	181789	783245	2.20256e-11	1.07772e-08	+	1p31.1-p31.1	1:84000001-84500000
cancer[H]_normal	ESEC0016985	28	37	181789	783245	2.20256e-11	1.07772e-08	-	5p13.1-p12	5:42250001-42750000
cancer[H]_normal	ESEC0000437	50	89	181789	783245	2.22147e-11	1.08593e-08	-	1p32.3-p32.3	1:54500001-55000000
cancer[H]_normal	ESEC0004609	210	596	181789	783245	2.22756e-11	1.08787e-08	-	12q13.2-q13.3	12:56250001-56750000
cancer[H]_normal	ESEC0017574	25	31	181789	783245	2.24435e-11	1.09502e-08	+	5q23.1-q23.1	5:115750001-116250000
cancer[H]_normal	ESEC0000620	34	50	181789	783245	2.25341e-11	1.09839e-08	+	1p31.1-p31.1	1:77250001-77750000
cancer[H]_normal	ESEC0002744	59	113	181789	783245	2.28292e-11	1.11172e-08	+	10q23.32-q23.32	10:93500001-94000000
cancer[L]_normal	ESEC0003361	43	78	161491	783245	2.28844e-11	1.11334e-08	-	11p13-p13	11:35250001-35750000
cancer[L]_normal	ESEC0013645	48	92	161491	783245	2.29256e-11	1.11429e-08	-	3p25.1-p25.1	3:13750001-14250000
cancer[H]_normal	ESEC0014763	27	35	181789	783245	2.31941e-11	1.12627e-08	-	3q25.2-q25.2	3:153500001-154000000
cancer[L]_normal	ESEC0004080	37	62	161491	783245	2.3339e-11	1.13223e-08	+	11q24.2-q24.2	11:125000001-125500000
cancer[H]_normal	ESEC0014771	26	33	181789	783245	2.34212e-11	1.13299e-08	-	3q25.2-q25.2	3:154500001-155000000
cancer[H]_normal	ESEC0014773	26	33	181789	783245	2.34212e-11	1.13299e-08	-	3q25.2-q25.31	3:154750001-155250000
cancer[H]_normal	ESEC0023567	26	33	181789	783245	2.34212e-11	1.13299e-08	-	Xq12-q12	X:66750001-67250000
cancer[L]_normal	ESEC0010189	83	201	161491	783245	2.36959e-11	1.1452e-08	-	19q13.32-q13.32	19:46000001-46500000
cancer[L]_normal	ESEC0010215	153	449	161491	783245	2.42737e-11	1.17201e-08	-	19q13.33-q13.33	19:49250001-49750000
cancer[H]_normal	ESEC0013723	69	141	181789	783245	2.44705e-11	1.1804e-08	-	3p24.3-p24.2	3:23500001-24000000
cancer[H]_normal	ESEC0016389	42	69	181789	783245	2.50656e-11	1.20797e-08	-	4q32.1-q32.1	4:158750001-159250000
cancer[H]_normal	ESEC0019973	64	127	181789	783245	2.52344e-11	1.21496e-08	-	7q11.21-q11.21	7:64000001-64500000
cancer[L]_normal	ESEC0005010	35	57	161491	783245	2.56149e-11	1.23212e-08	+	12q23.3-q23.3	12:106250001-106750000
cancer[H]_normal	ESEC0009050	113	274	181789	783245	2.66564e-11	1.27981e-08	+	17q23.3-q24.1	17:62500001-63000000
cancer[H]_normal	ESEC0021893	124	309	181789	783245	2.66532e-11	1.27981e-08	-	8q24.3-q24.3	8:145000001-145500000
cancer[H]_normal	ESEC0003608	157	417	181789	783245	2.70083e-11	1.29549e-08	+	11q13.2-q13.2	11:66000001-66500000
cancer[L]_normal	ESEC0013488	51	101	161491	783245	2.72233e-11	1.30458e-08	+	22q13.31-q13.31	22:45250001-45750000
cancer[L]_normal	ESEC0008251	61	131	161491	783245	2.75726e-11	1.32008e-08	-	16q12.2-q12.2	16:53000001-53500000
cancer[H]_normal	ESEC0002197	33	48	181789	783245	2.79213e-11	1.33552e-08	-	10p12.1-p12.1	10:25250001-25750000
cancer[L]_normal	ESEC0008062	121	333	161491	783245	2.8091e-11	1.34239e-08	+	16p11.2-p11.2	16:29250001-29750000
cancer[L]_normal	ESEC0009273	60	128	161491	783245	2.83177e-11	1.35196e-08	-	18p11.22-p11.22	18:9500001-10000000
cancer[L]_normal	ESEC0010164	97	249	161491	783245	2.93745e-11	1.4011e-08	+	19q13.2-q13.2	19:42750001-43250000
cancer[L]_normal	ESEC0008502	58	122	161491	783245	2.94108e-11	1.40153e-08	+	16q24.1-q24.1	16:84250001-84750000
cancer[L]_normal	ESEC0019843	57	119	161491	783245	2.97195e-11	1.41492e-08	-	7p12.3-p12.3	7:47750001-48250000
cancer[L]_normal	ESEC0011901	55	113	161491	783245	2.97689e-11	1.41595e-08	-	2q33.1-q33.1	2:201000001-201500000
cancer[H]_normal	ESEC0009043	66	133	181789	783245	2.99514e-11	1.42331e-08	-	17q23.3-q23.3	17:61750001-62250000
cancer[L]_normal	ESEC0014164	38	65	161491	783245	3.01082e-11	1.42943e-08	+	3p12.3-p12.3	3:78500001-79000000
cancer[H]_normal	ESEC0014311	36	55	181789	783245	3.19396e-11	1.51497e-08	-	3q11.2-q11.2	3:97000001-97500000
cancer[L]_normal	ESEC0003957	27	38	161491	783245	3.21783e-11	1.52488e-08	-	11q22.3-q22.3	11:109750001-110250000
cancer[L]_normal	ESEC0010416	46	87	161491	783245	3.24782e-11	1.53767e-08	+	2p24.3-p24.3	2:15250001-15750000
cancer[L]_normal	ESEC0012002	30	45	161491	783245	3.29446e-11	1.55686e-08	+	2q34-q34	2:213500001-214000000
cancer[L]_normal	ESEC0016588	30	45	161491	783245	3.29446e-11	1.55686e-08	+	4q35.1-q35.1	4:183500001-184000000
cancer[H]_normal	ESEC0003212	52	95	181789	783245	3.37526e-11	1.5921e-08	+	11p15.1-p15.1	11:16500001-17000000
cancer[H]_normal	ESEC0022693	52	95	181789	783245	3.37526e-11	1.5921e-08	-	9q22.32-q22.32	9:98750001-99250000
cancer[L]_normal	ESEC0004382	42	76	161491	783245	3.49849e-11	1.64719e-08	+	12p11.23-p11.22	12:27750001-28250000
cancer[L]_normal	ESEC0022005	42	76	161491	783245	3.49849e-11	1.64719e-08	-	9p23-p23	9:12750001-13250000
cancer[H]_normal	ESEC0010056	45	77	181789	783245	3.53791e-11	1.66422e-08	+	19q12-q12	19:29250001-29750000
cancer[H]_normal	ESEC0007846	156	415	181789	783245	3.57503e-11	1.68013e-08	+	16p13.3-p13.3	16:2250001-2750000
cancer[H]_normal	ESEC0002745	69	142	181789	783245	3.67784e-11	1.72686e-08	-	10q23.32-q23.33	10:93750001-94250000
cancer[L]_normal	ESEC0023670	32	50	161491	783245	3.73412e-11	1.75168e-08	+	Xq21.1-q21.1	X:79500001-80000000
cancer[L]_normal	ESEC0019597	39	68	161491	783245	3.75228e-11	1.75859e-08	-	7p21.1-p21.1	7:17000001-17500000
cancer[L]_normal	ESEC0015913	34	55	161491	783245	3.76281e-11	1.7603e-08	-	4q23-q23	4:99250001-99750000
cancer[L]_normal	ESEC0021130	34	55	161491	783245	3.76281e-11	1.7603e-08	+	8q11.21-q11.21	8:49500001-50000000
cancer[H]_normal	ESEC0009870	131	333	181789	783245	3.77462e-11	1.76421e-08	+	19p13.3-p13.3	19:6000001-6500000
cancer[H]_normal	ESEC0008690	90	204	181789	783245	3.81273e-11	1.78039e-08	+	17p11.2-p11.2	17:17500001-18000000
cancer[H]_normal	ESEC0002970	50	90	181789	783245	3.86744e-11	1.80264e-08	+	10q26.12-q26.12	10:121750001-122250000
cancer[H]_normal	ESEC0004213	238	697	181789	783245	3.86554e-11	1.80264e-08	-	12p13.31-p13.31	12:6750001-7250000
cancer[H]_normal	ESEC0019649	85	189	181789	783245	3.89416e-11	1.81344e-08	-	7p15.3-p15.3	7:23500001-24000000
cancer[L]_normal	ESEC0002722	49	96	161491	783245	4.01014e-11	1.86576e-08	+	10q23.31-q23.31	10:90750001-91250000
cancer[L]_normal	ESEC0012601	43	79	161491	783245	4.01575e-11	1.86667e-08	-	20q13.12-q13.12	20:45500001-46000000
cancer[H]_normal	ESEC0015680	60	117	181789	783245	4.11012e-11	1.9088e-08	+	4q13.2-q13.2	4:70000001-70500000
cancer[L]_normal	ESEC0017540	26	36	161491	783245	4.12684e-11	1.91483e-08	+	5q22.2-q22.2	5:111500001-112000000
cancer[H]_normal	ESEC0001238	100	235	181789	783245	4.24938e-11	1.9699e-08	+	1q21.3-q21.3	1:154500001-155000000
cancer[L]_normal	ESEC0012114	58	123	161491	783245	4.44467e-11	2.05856e-08	+	2q36.3-q36.3	2:227500001-228000000
cancer[H]_normal	ESEC0001236	73	154	181789	783245	4.46538e-11	2.06628e-08	+	1q21.3-q21.3	1:154250001-154750000
cancer[L]_normal	ESEC0011180	76	180	161491	783245	4.47895e-11	2.07069e-08	+	2q13-q13	2:110750001-111250000
cancer[L]_normal	ESEC0014547	44	82	161491	783245	4.51951e-11	2.08755e-08	-	3q21.3-q21.3	3:126500001-127000000
cancer[H]_normal	ESEC0014923	21	24	181789	783245	4.55873e-11	2.10376e-08	-	3q26.31-q26.31	3:173500001-174000000
cancer[L]_normal	ESEC0022727	56	117	161491	783245	4.57217e-11	2.10806e-08	-	9q31.1-q31.1	9:103000001-103500000
cancer[H]_normal	ESEC0006585	46	80	181789	783245	4.67321e-11	2.15077e-08	-	14q22.2-q22.2	14:54500001-55000000
cancer[H]_normal	ESEC0013640	46	80	181789	783245	4.67321e-11	2.15077e-08	+	3p25.2-p25.1	3:13000001-13500000
cancer[L]_normal	ESEC0000215	117	321	161491	783245	4.69866e-11	2.16054e-08	-	1p36.11-p36.11	1:26750001-27250000
cancer[H]_normal	ESEC0009643	44	75	181789	783245	4.87244e-11	2.23643e-08	-	18q21.31-q21.32	18:55750001-56250000
cancer[H]_normal	ESEC0021444	44	75	181789	783245	4.87244e-11	2.23643e-08	+	8q21.3-q21.3	8:88750001-89250000
cancer[L]_normal	ESEC0006690	45	85	161491	783245	4.99773e-11	2.28982e-08	+	14q23.3-q24.1	14:67500001-68000000
cancer[L]_normal	ESEC0010818	45	85	161491	783245	4.99773e-11	2.28982e-08	+	2p14-p14	2:65500001-66000000
cancer[L]_normal	ESEC0010851	78	187	161491	783245	5.14563e-11	2.35548e-08	-	2p13.3-p13.3	2:69750001-70250000
cancer[L]_normal	ESEC0016477	35	58	161491	783245	5.17113e-11	2.36503e-08	-	4q32.3-q33	4:169750001-170250000
cancer[H]_normal	ESEC0008896	144	377	181789	783245	5.26031e-11	2.40367e-08	+	17q21.31-q21.31	17:43250001-43750000
cancer[L]_normal	ESEC0006117	74	174	161491	783245	5.30289e-11	2.42096e-08	-	13q34-q34	13:111000001-111500000
cancer[H]_normal	ESEC0012663	49	88	181789	783245	5.40926e-11	2.46512e-08	-	20q13.2-q13.2	20:53250001-53750000
cancer[H]_normal	ESEC0022535	49	88	181789	783245	5.40926e-11	2.46512e-08	-	9q21.13-q21.2	9:79000001-79500000
cancer[H]_normal	ESEC0010229	83	184	181789	783245	5.43043e-11	2.47256e-08	-	19q13.33-q13.41	19:51000001-51500000
cancer[H]_normal	ESEC0015942	18	19	181789	783245	5.65851e-11	2.57412e-08	+	4q24-q24	4:102750001-103250000
cancer[H]_normal	ESEC0000947	29	40	181789	783245	5.70685e-11	2.5915e-08	-	1p12-p12	1:118250001-118750000
cancer[H]_normal	ESEC0016483	29	40	181789	783245	5.70685e-11	2.5915e-08	-	4q33-q33	4:170500001-171000000
cancer[L]_normal	ESEC0013416	98	255	161491	783245	5.72837e-11	2.59897e-08	+	22q12.3-q12.3	22:36250001-36750000
cancer[L]_normal	ESEC0001677	62	136	161491	783245	5.78956e-11	2.6244e-08	-	1q32.2-q32.2	1:209500001-210000000
cancer[H]_normal	ESEC0014969	59	115	181789	783245	5.80881e-11	2.62846e-08	-	3q26.33-q26.33	3:179250001-179750000
cancer[L]_normal	ESEC0012246	80	194	161491	783245	5.80379e-11	2.62846e-08	+	20p13-p13	20:1000001-1500000
cancer[L]_normal	ESEC0006748	83	204	161491	783245	5.82215e-11	2.63178e-08	+	14q24.3-q24.3	14:74750001-75250000
cancer[L]_normal	ESEC0009858	108	290	161491	783245	5.82642e-11	2.63178e-08	+	19p13.3-p13.3	19:4500001-5000000
cancer[L]_normal	ESEC0013432	93	238	161491	783245	6.06109e-11	2.73536e-08	+	22q13.1-q13.1	22:38250001-38750000
cancer[L]_normal	ESEC0004714	24	32	161491	783245	6.28603e-11	2.83188e-08	+	12q15-q15	12:69250001-69750000
cancer[L]_normal	ESEC0015049	24	32	161491	783245	6.28603e-11	2.83188e-08	-	3q28-q28	3:189250001-189750000
cancer[H]_normal	ESEC0019251	45	78	181789	783245	6.47423e-11	2.91409e-08	-	6q24.2-q24.2	6:144750001-145250000
cancer[L]_normal	ESEC0013573	59	127	161491	783245	6.4816e-11	2.91484e-08	-	3p26.1-p26.1	3:4750001-5250000
cancer[H]_normal	ESEC0000676	28	38	181789	783245	6.50056e-11	2.9208e-08	+	1p31.1-p31.1	1:84250001-84750000
cancer[H]_normal	ESEC0008065	205	585	181789	783245	6.57448e-11	2.95142e-08	-	16p11.2-p11.2	16:29750001-30250000
cancer[H]_normal	ESEC0012309	41	68	181789	783245	6.6101e-11	2.96221e-08	-	20p12.3-p12.2	20:9000001-9500000
cancer[H]_normal	ESEC0017717	104	249	181789	783245	6.6087e-11	2.96221e-08	-	5q31.1-q31.1	5:133750001-134250000
cancer[H]_normal	ESEC0000812	50	91	181789	783245	6.64208e-11	2.97133e-08	+	1p21.2-p21.2	1:101250001-101750000
cancer[H]_normal	ESEC0014799	50	91	181789	783245	6.64208e-11	2.97133e-08	-	3q25.32-q25.32	3:158000001-158500000
cancer[L]_normal	ESEC0010322	58	124	161491	783245	6.66918e-11	2.98085e-08	+	2p25.3-p25.3	2:3500001-4000000
cancer[H]_normal	ESEC0001326	43	73	181789	783245	6.70135e-11	2.99261e-08	+	1q24.1-q24.1	1:165500001-166000000
cancer[L]_normal	ESEC0017250	57	121	161491	783245	6.82722e-11	3.04616e-08	+	5q13.3-q13.3	5:75250001-75750000
cancer[H]_normal	ESEC0023391	36	56	181789	783245	6.93316e-11	3.09073e-08	-	Xp11.3-p11.3	X:44750001-45250000
cancer[L]_normal	ESEC0008477	52	106	161491	783245	7.00335e-11	3.1193e-08	-	16q23.2-q23.3	16:81250001-81750000
cancer[L]_normal	ESEC0002803	55	115	161491	783245	7.03466e-11	3.13052e-08	-	10q24.2-q24.2	10:101000001-101500000
cancer[H]_normal	ESEC0011838	16	16	181789	783245	7.0876e-11	3.1486e-08	+	2q32.3-q32.3	2:193000001-193500000
cancer[H]_normal	ESEC0016488	16	16	181789	783245	7.0876e-11	3.1486e-08	+	4q33-q33	4:171000001-171500000
cancer[H]_normal	ESEC0006438	61	121	181789	783245	7.12965e-11	3.16453e-08	+	14q13.2-q13.2	14:36000001-36500000
cancer[H]_normal	ESEC0000805	57	110	181789	783245	7.30108e-11	3.23781e-08	-	1p21.2-p21.2	1:100500001-101000000
cancer[L]_normal	ESEC0001716	23	30	161491	783245	7.37571e-11	3.26807e-08	+	1q32.3-q41	1:214250001-214750000
cancer[L]_normal	ESEC0022951	133	381	161491	783245	7.408e-11	3.27954e-08	-	9q34.11-q34.11	9:131000001-131500000
cancer[H]_normal	ESEC0008765	142	372	181789	783245	7.48563e-11	3.30817e-08	-	17q11.2-q11.2	17:27000001-27500000
cancer[L]_normal	ESEC0016070	19	22	161491	783245	7.48371e-11	3.30817e-08	+	4q26-q26	4:118750001-119250000
cancer[H]_normal	ESEC0010760	48	86	181789	783245	7.56281e-11	3.3394e-08	+	2p16.1-p16.1	2:58250001-58750000
cancer[L]_normal	ESEC0006013	30	46	161491	783245	7.59012e-11	3.34856e-08	-	13q32.1-q32.2	13:98000001-98500000
cancer[L]_normal	ESEC0019093	34	56	161491	783245	7.6694e-11	3.38062e-08	-	6q22.31-q22.31	6:125000001-125500000
cancer[H]_normal	ESEC0018043	26	34	181789	783245	7.73602e-11	3.40705e-08	-	5q35.2-q35.2	5:174500001-175000000
cancer[H]_normal	ESEC0009906	118	294	181789	783245	7.77041e-11	3.41925e-08	+	19p13.2-p13.2	19:10500001-11000000
cancer[H]_normal	ESEC0000374	62	124	181789	783245	7.79633e-11	3.42771e-08	+	1p34.1-p33	1:46500001-47000000
cancer[L]_normal	ESEC0022817	69	159	161491	783245	7.83369e-11	3.44117e-08	-	9q31.3-q31.3	9:114250001-114750000
cancer[L]_normal	ESEC0011759	40	72	161491	783245	8.16883e-11	3.58532e-08	-	2q32.1-q32.1	2:183250001-183750000
cancer[L]_normal	ESEC0019676	126	356	161491	783245	8.24467e-11	3.6155e-08	+	7p15.2-p15.2	7:26750001-27250000
cancer[L]_normal	ESEC0019198	22	28	161491	783245	8.26954e-11	3.6233e-08	+	6q23.3-q23.3	6:138000001-138500000
cancer[H]_normal	ESEC0020292	32	47	181789	783245	8.30895e-11	3.63745e-08	+	7q22.1-q22.2	7:103750001-104250000
cancer[L]_normal	ESEC0016124	20	24	161491	783245	8.54309e-11	3.73675e-08	+	4q28.1-q28.1	4:125500001-126000000
cancer[L]_normal	ESEC0019197	46	89	161491	783245	9.00154e-11	3.93391e-08	-	6q23.3-q23.3	6:138000001-138500000
cancer[H]_normal	ESEC0022957	93	216	181789	783245	9.23946e-11	4.03444e-08	-	9q34.11-q34.11	9:131750001-132250000
cancer[H]_normal	ESEC0002925	49	89	181789	783245	9.3143e-11	4.05327e-08	-	10q25.3-q25.3	10:116250001-116750000
cancer[H]_normal	ESEC0007620	49	89	181789	783245	9.3143e-11	4.05327e-08	+	15q24.2-q24.3	15:76500001-77000000
cancer[H]_normal	ESEC0010081	49	89	181789	783245	9.3143e-11	4.05327e-08	-	19q13.11-q13.11	19:32500001-33000000
cancer[H]_normal	ESEC0015673	49	89	181789	783245	9.3143e-11	4.05327e-08	-	4q13.2-q13.2	4:69250001-69750000
cancer[L]_normal	ESEC0002131	47	92	161491	783245	9.54081e-11	4.14831e-08	-	10p13-p12.33	10:17000001-17500000
cancer[H]_normal	ESEC0022276	75	162	181789	783245	9.94731e-11	4.32138e-08	+	9p11.2-p11.2	9:46500001-47000000
cancer[L]_normal	ESEC0023672	35	59	161491	783245	1.01776e-10	4.41769e-08	+	Xq21.1-q21.1	X:79750001-80250000
cancer[L]_normal	ESEC0018342	138	401	161491	783245	1.02083e-10	4.42723e-08	+	6p21.33-p21.33	6:31000001-31500000
cancer[H]_normal	ESEC0009760	31	45	181789	783245	1.02905e-10	4.45909e-08	+	18q22.3-q22.3	18:70250001-70750000
cancer[L]_normal	ESEC0013434	93	240	161491	783245	1.03012e-10	4.45995e-08	+	22q13.1-q13.1	22:38500001-39000000
cancer[L]_normal	ESEC0022819	49	98	161491	783245	1.03527e-10	4.47845e-08	-	9q31.3-q32	9:114500001-115000000
cancer[H]_normal	ESEC0006771	86	195	181789	783245	1.03939e-10	4.49247e-08	-	14q24.3-q24.3	14:77750001-78250000
cancer[L]_normal	ESEC0016077	56	119	161491	783245	1.04874e-10	4.52906e-08	-	4q26-q26	4:119750001-120250000
cancer[H]_normal	ESEC0012019	47	84	181789	783245	1.05693e-10	4.54908e-08	-	2q35-q35	2:215750001-216250000
cancer[H]_normal	ESEC0017364	47	84	181789	783245	1.05693e-10	4.54908e-08	+	5q14.3-q14.3	5:89500001-90000000
cancer[H]_normal	ESEC0022612	84	189	181789	783245	1.05588e-10	4.54908e-08	+	9q21.33-q21.33	9:88500001-89000000
cancer[L]_normal	ESEC0002375	95	247	161491	783245	1.0568e-10	4.54908e-08	-	10q11.22-q11.22	10:47500001-48000000
cancer[L]_normal	ESEC0004768	50	101	161491	783245	1.06204e-10	4.56724e-08	+	12q21.2-q21.2	12:76000001-76500000
cancer[L]_normal	ESEC0019364	42	78	161491	783245	1.06674e-10	4.58358e-08	+	6q25.3-q25.3	6:158750001-159250000
cancer[L]_normal	ESEC0000522	29	44	161491	783245	1.07031e-10	4.59507e-08	+	1p31.3-p31.3	1:65000001-65500000
cancer[L]_normal	ESEC0001478	53	110	161491	783245	1.08935e-10	4.6729e-08	+	1q25.3-q25.3	1:184500001-185000000
cancer[H]_normal	ESEC0015419	61	122	181789	783245	1.10241e-10	4.72494e-08	-	4p14-p14	4:37500001-38000000
cancer[L]_normal	ESEC0011667	26	37	161491	783245	1.11356e-10	4.76871e-08	-	2q31.1-q31.1	2:171750001-172250000
cancer[H]_normal	ESEC0011766	19	21	181789	783245	1.13079e-10	4.83442e-08	+	2q32.1-q32.1	2:184000001-184500000
cancer[H]_normal	ESEC0011768	19	21	181789	783245	1.13079e-10	4.83442e-08	+	2q32.1-q32.1	2:184250001-184750000
cancer[L]_normal	ESEC0018603	33	54	161491	783245	1.13427e-10	4.84121e-08	-	6q12-q12	6:63750001-64250000
cancer[L]_normal	ESEC0019840	33	54	161491	783245	1.13427e-10	4.84121e-08	+	7p12.3-p12.3	7:47250001-47750000
cancer[H]_normal	ESEC0012509	132	341	181789	783245	1.14363e-10	4.87707e-08	-	20q11.22-q11.23	20:34000001-34500000
cancer[L]_normal	ESEC0013350	62	138	161491	783245	1.22431e-10	5.2168e-08	+	22q12.1-q12.1	22:28000001-28500000
cancer[L]_normal	ESEC0001886	89	227	161491	783245	1.24951e-10	5.31976e-08	+	1q42.3-q42.3	1:235500001-236000000
cancer[H]_normal	ESEC0016938	30	43	181789	783245	1.25781e-10	5.34618e-08	+	5p13.2-p13.2	5:36250001-36750000
cancer[H]_normal	ESEC0023792	30	43	181789	783245	1.25781e-10	5.34618e-08	+	Xq21.33-q21.33	X:94750001-95250000
cancer[L]_normal	ESEC0007598	36	62	161491	783245	1.29665e-10	5.50667e-08	+	15q24.1-q24.1	15:73750001-74250000
cancer[H]_normal	ESEC0013959	48	87	181789	783245	1.30582e-10	5.541e-08	-	3p21.1-p21.1	3:53000001-53500000
cancer[H]_normal	ESEC0003620	117	293	181789	783245	1.35295e-10	5.73623e-08	+	11q13.2-q13.2	11:67500001-68000000
cancer[L]_normal	ESEC0007976	117	326	161491	783245	1.41947e-10	6.0133e-08	+	16p12.3-p12.3	16:18500001-19000000
cancer[H]_normal	ESEC0016484	75	163	181789	783245	1.42334e-10	6.02471e-08	+	4q33-q33	4:170500001-171000000
cancer[L]_normal	ESEC0005003	40	73	161491	783245	1.44572e-10	6.11434e-08	-	12q23.3-q23.3	12:105500001-106000000
cancer[H]_normal	ESEC0006693	83	187	181789	783245	1.47261e-10	6.21781e-08	-	14q24.1-q24.1	14:68000001-68500000
cancer[L]_normal	ESEC0005814	46	90	161491	783245	1.47204e-10	6.21781e-08	+	13q21.33-q22.1	13:73000001-73500000
cancer[L]_normal	ESEC0010434	28	42	161491	783245	1.49602e-10	6.30623e-08	+	2p24.2-p24.2	2:17500001-18000000
cancer[L]_normal	ESEC0017538	28	42	161491	783245	1.49602e-10	6.30623e-08	+	5q22.1-q22.2	5:111250001-111750000
cancer[H]_normal	ESEC0011573	29	41	181789	783245	1.51411e-10	6.37724e-08	-	2q24.2-q24.2	2:160000001-160500000
cancer[H]_normal	ESEC0008044	52	98	181789	783245	1.5661e-10	6.59076e-08	+	16p12.1-p12.1	16:27000001-27500000
cancer[L]_normal	ESEC0008942	56	120	161491	783245	1.57078e-10	6.60502e-08	+	17q21.33-q21.33	17:49000001-49500000
cancer[H]_normal	ESEC0015168	49	90	181789	783245	1.5824e-10	6.64841e-08	+	4p16.1-p16.1	4:6000001-6500000
cancer[L]_normal	ESEC0003002	37	65	161491	783245	1.59532e-10	6.6917e-08	+	10q26.13-q26.13	10:125750001-126250000
cancer[L]_normal	ESEC0019118	37	65	161491	783245	1.59532e-10	6.6917e-08	+	6q22.33-q22.33	6:128000001-128500000
cancer[H]_normal	ESEC0003835	67	140	181789	783245	1.62161e-10	6.7964e-08	-	11q21-q21	11:94500001-95000000
cancer[H]_normal	ESEC0021194	38	62	181789	783245	1.64659e-10	6.89546e-08	+	8q12.1-q12.1	8:57500001-58000000
cancer[L]_normal	ESEC0022460	63	142	161491	783245	1.66307e-10	6.95875e-08	+	9q21.11-q21.11	9:69500001-70000000
cancer[L]_normal	ESEC0013389	32	52	161491	783245	1.67226e-10	6.98579e-08	-	22q12.3-q12.3	22:33000001-33500000
cancer[L]_normal	ESEC0014320	32	52	161491	783245	1.67226e-10	6.98579e-08	+	3q11.2-q12.1	3:98000001-98500000
cancer[L]_normal	ESEC0012269	51	105	161491	783245	1.67775e-10	6.99729e-08	-	20p13-p13	20:4000001-4500000
cancer[L]_normal	ESEC0015715	52	108	161491	783245	1.67768e-10	6.99729e-08	-	4q13.3-q13.3	4:74500001-75000000
cancer[L]_normal	ESEC0012350	30	47	161491	783245	1.68174e-10	7.00822e-08	+	20p12.1-p12.1	20:14000001-14500000
cancer[H]_normal	ESEC0008431	42	72	181789	783245	1.7109e-10	7.12394e-08	-	16q23.1-q23.1	16:75500001-76000000
cancer[H]_normal	ESEC0003836	40	67	181789	783245	1.72717e-10	7.17997e-08	+	11q21-q21	11:94500001-95000000
cancer[H]_normal	ESEC0009631	40	67	181789	783245	1.72717e-10	7.17997e-08	-	18q21.31-q21.31	18:54250001-54750000
cancer[L]_normal	ESEC0006987	67	155	161491	783245	1.7922e-10	7.44426e-08	-	14q32.33-q32.33	14:104750001-105250000
cancer[L]_normal	ESEC0010521	71	168	161491	783245	1.80441e-10	7.48891e-08	-	2p23.2-p23.2	2:28500001-29000000
cancer[H]_normal	ESEC0012021	47	85	181789	783245	1.83016e-10	7.58961e-08	-	2q35-q35	2:216000001-216500000
cancer[L]_normal	ESEC0011266	24	33	161491	783245	1.85025e-10	7.66049e-08	+	2q14.2-q14.2	2:121500001-122000000
cancer[L]_normal	ESEC0021518	24	33	161491	783245	1.85025e-10	7.66049e-08	+	8q22.1-q22.1	8:98000001-98500000
cancer[H]_normal	ESEC0020046	88	203	181789	783245	1.89149e-10	7.82491e-08	+	7q11.23-q11.23	7:73000001-73500000
cancer[H]_normal	ESEC0007593	35	55	181789	783245	1.93064e-10	7.98041e-08	-	15q24.1-q24.1	15:73250001-73750000
cancer[L]_normal	ESEC0004208	94	246	161491	783245	1.98587e-10	8.20205e-08	+	12p13.31-p13.31	12:6000001-6500000
cancer[L]_normal	ESEC0007545	43	82	161491	783245	1.99041e-10	8.2142e-08	-	15q22.32-q23	15:67250001-67750000
cancer[L]_normal	ESEC0019678	130	375	161491	783245	2.01157e-10	8.29481e-08	+	7p15.2-p15.2	7:27000001-27500000
cancer[H]_normal	ESEC0010058	45	80	181789	783245	2.06139e-10	8.48656e-08	+	19q12-q12	19:29500001-30000000
cancer[H]_normal	ESEC0017259	54	104	181789	783245	2.05982e-10	8.48656e-08	-	5q13.3-q14.1	5:76500001-77000000
cancer[L]_normal	ESEC0010598	27	40	161491	783245	2.06969e-10	8.50703e-08	+	2p22.2-p22.2	2:38000001-38500000
cancer[L]_normal	ESEC0020855	27	40	161491	783245	2.06969e-10	8.50703e-08	-	8p22-p22	8:15250001-15750000
cancer[H]_normal	ESEC0001704	80	179	181789	783245	2.07358e-10	8.51619e-08	+	1q32.3-q32.3	1:212750001-213250000
cancer[H]_normal	ESEC0024258	126	324	181789	783245	2.09446e-10	8.59502e-08	+	Xq28-q28	X:153000001-153500000
cancer[L]_normal	ESEC0017175	39	71	161491	783245	2.21496e-10	9.07495e-08	-	5q12.3-q12.3	5:66000001-66500000
cancer[L]_normal	ESEC0017834	39	71	161491	783245	2.21496e-10	9.07495e-08	+	5q32-q32	5:148250001-148750000
cancer[H]_normal	ESEC0014247	21	25	181789	783245	2.21917e-10	9.08491e-08	-	3p11.1-p11.1	3:89000001-89500000
cancer[H]_normal	ESEC0019149	48	88	181789	783245	2.22368e-10	9.09612e-08	-	6q23.2-q23.2	6:132000001-132500000
cancer[L]_normal	ESEC0016600	57	124	161491	783245	2.25239e-10	9.20618e-08	+	4q35.1-q35.1	4:185000001-185500000
cancer[H]_normal	ESEC0017191	66	138	181789	783245	2.28797e-10	9.34414e-08	-	5q13.1-q13.2	5:68000001-68500000
cancer[L]_normal	ESEC0004685	23	31	161491	783245	2.2952e-10	9.36619e-08	-	12q14.3-q14.3	12:65750001-66250000
cancer[H]_normal	ESEC0021381	55	107	181789	783245	2.32006e-10	9.46007e-08	-	8q21.13-q21.13	8:81000001-81500000
cancer[L]_normal	ESEC0017698	56	121	161491	783245	2.33587e-10	9.51696e-08	+	5q31.1-q31.1	5:131250001-131750000
cancer[L]_normal	ESEC0009367	88	226	161491	783245	2.39368e-10	9.74475e-08	-	18q11.2-q11.2	18:21250001-21750000
cancer[L]_normal	ESEC0014483	36	63	161491	783245	2.42207e-10	9.85246e-08	-	3q13.32-q13.32	3:118500001-119000000
cancer[L]_normal	ESEC0012366	31	50	161491	783245	2.45664e-10	9.98515e-08	+	20p12.1-p12.1	20:16000001-16500000
cancer[H]_normal	ESEC0009140	177	496	181789	783245	2.48349e-10	1.00863e-07	+	17q25.1-q25.1	17:73750001-74250000
cancer[L]_normal	ESEC0002037	67	156	161491	783245	2.50781e-10	1.01769e-07	-	10p15.1-p15.1	10:5250001-5750000
cancer[L]_normal	ESEC0012368	40	74	161491	783245	2.51752e-10	1.02083e-07	+	20p12.1-p12.1	20:16250001-16750000
cancer[L]_normal	ESEC0001427	53	112	161491	783245	2.52662e-10	1.0237e-07	-	1q25.2-q25.2	1:178250001-178750000
cancer[H]_normal	ESEC0021807	25	33	181789	783245	2.55842e-10	1.03576e-07	-	8q24.22-q24.22	8:134250001-134750000
cancer[H]_normal	ESEC0019817	69	147	181789	783245	2.56323e-10	1.03625e-07	-	7p13-p13	7:44500001-45000000
cancer[L]_normal	ESEC0012286	52	109	161491	783245	2.56366e-10	1.03625e-07	+	20p12.3-p12.3	20:6000001-6500000
cancer[L]_normal	ESEC0001484	49	100	161491	783245	2.56775e-10	1.03708e-07	+	1q25.3-q25.3	1:185250001-185750000
cancer[H]_normal	ESEC0007668	167	462	181789	783245	2.57335e-10	1.0377e-07	+	15q25.2-q25.2	15:82500001-83000000
cancer[H]_normal	ESEC0023427	61	124	181789	783245	2.57325e-10	1.0377e-07	-	Xp11.23-p11.23	X:49250001-49750000
cancer[H]_normal	ESEC0014496	70	150	181789	783245	2.63752e-10	1.06274e-07	+	3q13.33-q13.33	3:120000001-120500000
cancer[L]_normal	ESEC0022892	87	223	161491	783245	2.68537e-10	1.08117e-07	+	9q33.2-q33.2	9:123500001-124000000
cancer[H]_normal	ESEC0019253	23	29	181789	783245	2.70476e-10	1.08812e-07	-	6q24.2-q24.2	6:145000001-145500000
cancer[L]_normal	ESEC0000064	66	153	161491	783245	2.7094e-10	1.08913e-07	+	1p36.23-p36.23	1:7750001-8250000
cancer[H]_normal	ESEC0012518	96	229	181789	783245	2.72445e-10	1.09432e-07	+	20q11.23-q11.23	20:35000001-35500000
cancer[L]_normal	ESEC0014424	22	29	161491	783245	2.75234e-10	1.10379e-07	+	3q13.13-q13.2	3:111000001-111500000
cancer[L]_normal	ESEC0016264	22	29	161491	783245	2.75234e-10	1.10379e-07	+	4q31.21-q31.21	4:143000001-143500000
cancer[H]_normal	ESEC0023425	83	189	181789	783245	2.80376e-10	1.1228e-07	-	Xp11.23-p11.23	X:49000001-49500000
cancer[L]_normal	ESEC0002653	41	77	161491	783245	2.80414e-10	1.1228e-07	-	10q23.1-q23.1	10:82250001-82750000
cancer[L]_normal	ESEC0005920	26	38	161491	783245	2.82907e-10	1.13101e-07	+	13q31.1-q31.1	13:86250001-86750000
cancer[L]_normal	ESEC0013779	26	38	161491	783245	2.82907e-10	1.13101e-07	-	3p24.1-p23	3:30500001-31000000
cancer[L]_normal	ESEC0012221	37	66	161491	783245	2.90617e-10	1.15911e-07	-	2q37.3-q37.3	2:241000001-241500000
cancer[L]_normal	ESEC0013801	37	66	161491	783245	2.90617e-10	1.15911e-07	-	3p22.3-p22.3	3:33250001-33750000
cancer[L]_normal	ESEC0014704	37	66	161491	783245	2.90617e-10	1.15911e-07	+	3q24-q24	3:146000001-146500000
cancer[H]_normal	ESEC0019815	36	58	181789	783245	2.98254e-10	1.18865e-07	-	7p13-p13	7:44250001-44750000
cancer[H]_normal	ESEC0017557	15	15	181789	783245	3.05391e-10	1.21614e-07	-	5q22.3-q22.3	5:113750001-114250000
cancer[H]_normal	ESEC0017470	30	44	181789	783245	3.06917e-10	1.22127e-07	+	5q21.1-q21.2	5:102750001-103250000
cancer[H]_normal	ESEC0023089	38	63	181789	783245	3.21629e-10	1.27782e-07	-	Xp22.31-p22.31	X:7000001-7500000
cancer[L]_normal	ESEC0020918	68	160	161491	783245	3.21583e-10	1.27782e-07	+	8p21.3-p21.2	8:23000001-23500000
cancer[H]_normal	ESEC0011341	187	532	181789	783245	3.25505e-10	1.29221e-07	-	2q21.1-q21.1	2:131000001-131500000
cancer[L]_normal	ESEC0019901	43	83	161491	783245	3.30332e-10	1.31036e-07	-	7p11.2-p11.2	7:55000001-55500000
cancer[L]_normal	ESEC0017248	57	125	161491	783245	3.30743e-10	1.31097e-07	+	5q13.3-q13.3	5:75000001-75500000
cancer[H]_normal	ESEC0004184	66	139	181789	783245	3.36738e-10	1.3337e-07	+	12p13.33-p13.32	12:3000001-3500000
cancer[H]_normal	ESEC0000778	59	119	181789	783245	3.38196e-10	1.33844e-07	+	1p21.3-p21.3	1:97000001-97500000
cancer[L]_normal	ESEC0002980	28	43	161491	783245	3.43888e-10	1.35991e-07	+	10q26.12-q26.13	10:123000001-123500000
cancer[L]_normal	ESEC0004059	74	180	161491	783245	3.48631e-10	1.37761e-07	-	11q24.1-q24.1	11:122500001-123000000
cancer[L]_normal	ESEC0005619	44	86	161491	783245	3.50634e-10	1.38445e-07	-	13q14.2-q14.2	13:48750001-49250000
cancer[H]_normal	ESEC0024265	87	202	181789	783245	3.55836e-10	1.4039e-07	-	Xq28-q28	X:154000001-154500000
cancer[H]_normal	ESEC0000818	55	108	181789	783245	3.65718e-10	1.44067e-07	+	1p21.2-p21.1	1:102000001-102500000
cancer[H]_normal	ESEC0023952	55	108	181789	783245	3.65718e-10	1.44067e-07	+	Xq23-q23	X:114750001-115250000
cancer[L]_normal	ESEC0001393	35	61	161491	783245	3.67402e-10	1.44397e-07	-	1q25.1-q25.1	1:174000001-174500000
cancer[L]_normal	ESEC0004536	35	61	161491	783245	3.67402e-10	1.44397e-07	+	12q13.11-q13.11	12:47000001-47500000
cancer[L]_normal	ESEC0019299	35	61	161491	783245	3.67402e-10	1.44397e-07	-	6q25.1-q25.1	6:150750001-151250000
cancer[L]_normal	ESEC0008512	54	116	161491	783245	3.69982e-10	1.45299e-07	+	16q24.1-q24.1	16:85500001-86000000
cancer[H]_normal	ESEC0007366	85	196	181789	783245	3.71258e-10	1.45577e-07	+	15q15.3-q21.1	15:44750001-45250000
cancer[H]_normal	ESEC0010275	85	196	181789	783245	3.71258e-10	1.45577e-07	-	19q13.43-q13.43	19:56750001-57250000
cancer[H]_normal	ESEC0004708	84	193	181789	783245	3.78185e-10	1.48179e-07	+	12q15-q15	12:68500001-69000000
cancer[L]_normal	ESEC0010610	53	113	161491	783245	3.80232e-10	1.48867e-07	+	2p22.1-p22.1	2:39500001-40000000
cancer[L]_normal	ESEC0009275	46	92	161491	783245	3.80599e-10	1.48897e-07	-	18p11.22-p11.22	18:9750001-10250000
cancer[H]_normal	ESEC0013949	94	224	181789	783245	3.8822e-10	1.51657e-07	-	3p21.2-p21.2	3:51750001-52250000
cancer[L]_normal	ESEC0008796	52	110	161491	783245	3.88545e-10	1.51657e-07	+	17q11.2-q11.2	17:30750001-31250000
cancer[L]_normal	ESEC0023217	52	110	161491	783245	3.88545e-10	1.51657e-07	-	Xp22.11-p22.11	X:23000001-23500000
cancer[H]_normal	ESEC0023728	43	76	181789	783245	4.01172e-10	1.56466e-07	+	Xq21.31-q21.31	X:86750001-87250000
cancer[L]_normal	ESEC0010736	88	228	161491	783245	4.05046e-10	1.57737e-07	+	2p16.1-p16.1	2:55250001-55750000
cancer[L]_normal	ESEC0010853	88	228	161491	783245	4.05046e-10	1.57737e-07	-	2p13.3-p13.3	2:70000001-70500000
cancer[L]_normal	ESEC0010500	69	164	161491	783245	4.07295e-10	1.58492e-07	+	2p23.3-p23.3	2:25750001-26250000
cancer[L]_normal	ESEC0019287	65	151	161491	783245	4.09453e-10	1.59211e-07	-	6q25.1-q25.1	6:149250001-149750000
cancer[L]_normal	ESEC0024442	72	174	161491	783245	4.22753e-10	1.64257e-07	+	Yq11.222-q11.222	Y:20750001-21250000
cancer[H]_normal	ESEC0001613	114	288	181789	783245	4.2784e-10	1.66107e-07	-	1q32.1-q32.1	1:201500001-202000000
cancer[H]_normal	ESEC0003761	49	92	181789	783245	4.39453e-10	1.70487e-07	-	11q14.1-q14.2	11:85250001-85750000
cancer[L]_normal	ESEC0005021	64	148	161491	783245	4.41901e-10	1.71307e-07	-	12q23.3-q23.3	12:107750001-108250000
cancer[L]_normal	ESEC0021293	36	64	161491	783245	4.43225e-10	1.71689e-07	-	8q13.2-q13.2	8:70000001-70500000
cancer[L]_normal	ESEC0006558	80	201	161491	783245	4.47562e-10	1.73238e-07	+	14q22.1-q22.1	14:51000001-51500000
cancer[L]_normal	ESEC0000188	74	181	161491	783245	4.70665e-10	1.82043e-07	+	1p36.12-p36.12	1:23250001-23750000
cancer[L]_normal	ESEC0012599	41	78	161491	783245	4.72937e-10	1.82783e-07	-	20q13.12-q13.12	20:45250001-45750000
cancer[L]_normal	ESEC0015086	63	145	161491	783245	4.75803e-10	1.83752e-07	+	3q29-q29	3:193750001-194250000
cancer[L]_normal	ESEC0009823	119	339	161491	783245	4.76577e-10	1.83912e-07	-	19p13.3-p13.3	19:250001-750000
cancer[H]_normal	ESEC0012226	58	117	181789	783245	4.78385e-10	1.84471e-07	+	2q37.3-q37.3	2:241500001-242000000
cancer[L]_normal	ESEC0019403	27	41	161491	783245	4.86176e-10	1.87334e-07	-	6q26-q26	6:163750001-164250000
cancer[L]_normal	ESEC0005192	31	51	161491	783245	5.01997e-10	1.93284e-07	+	12q24.32-q24.33	12:129000001-129500000
cancer[L]_normal	ESEC0001185	24	34	161491	783245	5.05056e-10	1.94169e-07	-	1q21.2-q21.2	1:148000001-148500000
cancer[L]_normal	ESEC0018757	24	34	161491	783245	5.05056e-10	1.94169e-07	-	6q14.1-q14.1	6:83000001-83500000
cancer[H]_normal	ESEC0007528	111	279	181789	783245	5.06276e-10	1.94492e-07	+	15q22.31-q22.31	15:65000001-65500000
cancer[L]_normal	ESEC0005866	37	67	161491	783245	5.19553e-10	1.99293e-07	+	13q31.1-q31.1	13:79500001-80000000
cancer[L]_normal	ESEC0009728	37	67	161491	783245	5.19553e-10	1.99293e-07	+	18q22.1-q22.1	18:66250001-66750000
cancer[H]_normal	ESEC0013725	69	149	181789	783245	5.3418e-10	2.04751e-07	-	3p24.3-p24.2	3:23750001-24250000
cancer[H]_normal	ESEC0001214	122	315	181789	783245	5.37092e-10	2.05654e-07	+	1q21.3-q21.3	1:151500001-152000000
cancer[L]_normal	ESEC0010160	92	243	161491	783245	5.3734e-10	2.05654e-07	+	19q13.2-q13.2	19:42250001-42750000
cancer[L]_normal	ESEC0004367	43	84	161491	783245	5.41325e-10	2.07024e-07	-	12p12.1-p12.1	12:26000001-26500000
cancer[H]_normal	ESEC0018289	71	155	181789	783245	5.52525e-10	2.11149e-07	-	6p22.3-p22.3	6:24500001-25000000
cancer[H]_normal	ESEC0001466	31	47	181789	783245	5.58531e-10	2.13285e-07	+	1q25.3-q25.3	1:183000001-183500000
cancer[H]_normal	ESEC0001703	75	167	181789	783245	5.67205e-10	2.16177e-07	-	1q32.3-q32.3	1:212750001-213250000
cancer[H]_normal	ESEC0009018	75	167	181789	783245	5.67205e-10	2.16177e-07	+	17q23.2-q23.2	17:58500001-59000000
cancer[L]_normal	ESEC0019623	44	87	161491	783245	5.67374e-10	2.16177e-07	-	7p21.1-p21.1	7:20250001-20750000
cancer[L]_normal	ESEC0016001	53	114	161491	783245	5.67833e-10	2.16191e-07	-	4q25-q25	4:110250001-110750000
cancer[H]_normal	ESEC0020044	131	345	181789	783245	5.81084e-10	2.21072e-07	+	7q11.23-q11.23	7:72750001-73250000
cancer[H]_normal	ESEC0002972	51	98	181789	783245	5.81646e-10	2.21121e-07	+	10q26.12-q26.12	10:122000001-122500000
cancer[L]_normal	ESEC0021950	52	111	161491	783245	5.8418e-10	2.21919e-07	+	9p24.1-p24.1	9:5750001-6250000
cancer[L]_normal	ESEC0000213	122	351	161491	783245	5.85779e-10	2.22362e-07	-	1p36.11-p36.11	1:26500001-27000000
cancer[L]_normal	ESEC0006717	45	90	161491	783245	5.87661e-10	2.2291e-07	-	14q24.2-q24.2	14:71000001-71500000
cancer[H]_normal	ESEC0007832	137	365	181789	783245	5.88247e-10	2.22967e-07	+	16p13.3-p13.3	16:500001-1000000
cancer[H]_normal	ESEC0001207	124	322	181789	783245	5.93539e-10	2.24806e-07	-	1q21.3-q21.3	1:150750001-151250000
cancer[L]_normal	ESEC0004331	46	93	161491	783245	6.02182e-10	2.27911e-07	-	12p12.1-p12.1	12:21500001-22000000
cancer[L]_normal	ESEC0010320	64	149	161491	783245	6.18546e-10	2.33931e-07	+	2p25.3-p25.3	2:3250001-3750000
cancer[H]_normal	ESEC0009921	102	251	181789	783245	6.2687e-10	2.36904e-07	-	19p13.2-p13.2	19:12500001-13000000
cancer[H]_normal	ESEC0014925	19	22	181789	783245	6.46681e-10	2.44211e-07	-	3q26.31-q26.31	3:173750001-174250000
cancer[H]_normal	ESEC0009052	87	204	181789	783245	6.47424e-10	2.44311e-07	+	17q24.1-q24.1	17:62750001-63250000
cancer[H]_normal	ESEC0009718	26	36	181789	783245	6.54417e-10	2.46586e-07	+	18q22.1-q22.1	18:65000001-65500000
cancer[H]_normal	ESEC0021676	26	36	181789	783245	6.54417e-10	2.46586e-07	+	8q24.11-q24.11	8:117750001-118250000
cancer[L]_normal	ESEC0002552	63	146	161491	783245	6.68358e-10	2.51653e-07	+	10q21.3-q21.3	10:69500001-70000000
cancer[L]_normal	ESEC0010795	26	39	161491	783245	6.80984e-10	2.56219e-07	-	2p15-p15	2:62750001-63250000
cancer[H]_normal	ESEC0012311	43	77	181789	783245	7.03768e-10	2.64402e-07	-	20p12.2-p12.2	20:9250001-9750000
cancer[H]_normal	ESEC0022069	43	77	181789	783245	7.03768e-10	2.64402e-07	-	9p21.3-p21.3	9:20750001-21250000
cancer[H]_normal	ESEC0015209	33	52	181789	783245	7.06511e-10	2.65237e-07	-	4p16.1-p15.33	4:11250001-11750000
cancer[L]_normal	ESEC0010176	62	143	161491	783245	7.205e-10	2.70291e-07	+	19q13.31-q13.31	19:44250001-44750000
cancer[L]_normal	ESEC0011379	40	76	161491	783245	7.29167e-10	2.72942e-07	-	2q21.3-q21.3	2:135750001-136250000
cancer[L]_normal	ESEC0019357	40	76	161491	783245	7.29167e-10	2.72942e-07	-	6q25.3-q25.3	6:158000001-158500000
cancer[L]_normal	ESEC0022226	40	76	161491	783245	7.29167e-10	2.72942e-07	+	9p13.1-p13.1	9:40250001-40750000
cancer[H]_normal	ESEC0008591	53	104	181789	783245	7.32131e-10	2.73851e-07	-	17p13.2-p13.2	17:5250001-5750000
cancer[H]_normal	ESEC0000776	59	121	181789	783245	7.7658e-10	2.90264e-07	+	1p21.3-p21.3	1:96750001-97250000
cancer[L]_normal	ESEC0014485	65	153	161491	783245	7.92965e-10	2.95956e-07	-	3q13.32-q13.33	3:118750001-119250000
cancer[L]_normal	ESEC0019033	65	153	161491	783245	7.92965e-10	2.95956e-07	-	6q22.1-q22.1	6:117500001-118000000
cancer[L]_normal	ESEC0002427	36	65	161491	783245	7.95396e-10	2.96646e-07	-	10q21.1-q21.1	10:54000001-54500000
cancer[H]_normal	ESEC0009966	96	233	181789	783245	8.24375e-10	3.0723e-07	+	19p13.11-p13.11	19:18000001-18500000
cancer[L]_normal	ESEC0023220	42	82	161491	783245	8.35913e-10	3.11303e-07	+	Xp22.11-p22.11	X:23250001-23750000
cancer[H]_normal	ESEC0004755	24	32	181789	783245	8.38466e-10	3.118e-07	-	12q21.1-q21.1	12:74500001-75000000
cancer[H]_normal	ESEC0005004	24	32	181789	783245	8.38466e-10	3.118e-07	+	12q23.3-q23.3	12:105500001-106000000
cancer[L]_normal	ESEC0013413	53	115	161491	783245	8.41669e-10	3.12764e-07	-	22q12.3-q12.3	22:36000001-36500000
cancer[L]_normal	ESEC0018116	98	266	161491	783245	8.43214e-10	3.1311e-07	+	6p25.2-p25.2	6:2750001-3250000
cancer[H]_normal	ESEC0022841	44	80	181789	783245	8.65515e-10	3.21158e-07	-	9q32-q33.1	9:117250001-117750000
cancer[H]_normal	ESEC0004152	61	127	181789	783245	8.66735e-10	3.21377e-07	+	11q25-q25	11:134000001-134500000
cancer[L]_normal	ESEC0023902	52	112	161491	783245	8.71495e-10	3.22908e-07	+	Xq22.3-q23	X:108500001-109000000
cancer[H]_normal	ESEC0020206	47	88	181789	783245	8.74295e-10	3.23711e-07	+	7q21.3-q21.3	7:93000001-93500000
cancer[L]_normal	ESEC0020320	59	134	161491	783245	8.88701e-10	3.28807e-07	+	7q22.3-q31.1	7:107250001-107750000
cancer[H]_normal	ESEC0001398	23	30	181789	783245	9.02184e-10	3.33072e-07	+	1q25.1-q25.1	1:174500001-175000000
cancer[H]_normal	ESEC0002199	23	30	181789	783245	9.02184e-10	3.33072e-07	-	10p12.1-p12.1	10:25500001-26000000
cancer[H]_normal	ESEC0017144	23	30	181789	783245	9.02184e-10	3.33072e-07	+	5q12.1-q12.1	5:62000001-62500000
cancer[H]_normal	ESEC0020869	62	130	181789	783245	9.07271e-10	3.34468e-07	-	8p22-p22	8:17000001-17500000
cancer[H]_normal	ESEC0023887	62	130	181789	783245	9.07271e-10	3.34468e-07	-	Xq22.3-q22.3	X:106750001-107250000
cancer[L]_normal	ESEC0003784	37	68	161491	783245	9.12347e-10	3.35854e-07	+	11q14.2-q14.3	11:88000001-88500000
cancer[L]_normal	ESEC0011812	37	68	161491	783245	9.12347e-10	3.35854e-07	+	2q32.2-q32.2	2:189750001-190250000
cancer[H]_normal	ESEC0020559	22	28	181789	783245	9.27502e-10	3.41188e-07	-	7q33-q33	7:137250001-137750000
cancer[L]_normal	ESEC0003237	48	100	161491	783245	9.45037e-10	3.47388e-07	-	11p15.1-p15.1	11:19750001-20250000
cancer[L]_normal	ESEC0002843	47	97	161491	783245	9.47894e-10	3.48188e-07	-	10q25.1-q25.1	10:106000001-106500000
cancer[L]_normal	ESEC0002924	57	128	161491	783245	1.00716e-09	3.69693e-07	+	10q25.3-q25.3	10:116000001-116500000
cancer[L]_normal	ESEC0013881	62	144	161491	783245	1.01049e-09	3.7065e-07	-	3p22.1-p21.33	3:43250001-43750000
cancer[L]_normal	ESEC0021795	21	28	161491	783245	1.01661e-09	3.72627e-07	-	8q24.22-q24.22	8:132750001-133250000
cancer[L]_normal	ESEC0005851	38	71	161491	783245	1.02298e-09	3.74423e-07	-	13q22.3-q22.3	13:77750001-78250000
cancer[L]_normal	ESEC0014783	38	71	161491	783245	1.02298e-09	3.74423e-07	-	3q25.31-q25.31	3:156000001-156500000
cancer[H]_normal	ESEC0011100	52	102	181789	783245	1.03611e-09	3.78959e-07	+	2q11.2-q11.2	2:100750001-101250000
cancer[L]_normal	ESEC0012003	29	47	161491	783245	1.09593e-09	4.00553e-07	-	2q34-q34	2:213750001-214250000
cancer[H]_normal	ESEC0023389	71	157	181789	783245	1.1056e-09	4.03796e-07	-	Xp11.3-p11.3	X:44500001-45000000
cancer[H]_normal	ESEC0017714	73	163	181789	783245	1.109e-09	4.04751e-07	+	5q31.1-q31.1	5:133250001-133750000
cancer[L]_normal	ESEC0016589	39	74	161491	783245	1.12439e-09	4.10073e-07	-	4q35.1-q35.1	4:183750001-184250000
cancer[H]_normal	ESEC0004821	28	41	181789	783245	1.13597e-09	4.13708e-07	-	12q21.31-q21.31	12:82750001-83250000
cancer[H]_normal	ESEC0016987	28	41	181789	783245	1.13597e-09	4.13708e-07	-	5p12-p12	5:42500001-43000000
cancer[L]_normal	ESEC0022186	106	296	161491	783245	1.14613e-09	4.17111e-07	+	9p13.3-p13.3	9:35250001-35750000
cancer[L]_normal	ESEC0003123	127	373	161491	783245	1.16362e-09	4.23176e-07	-	11p15.4-p15.4	11:5500001-6000000
cancer[L]_normal	ESEC0005647	60	138	161491	783245	1.17429e-09	4.2652e-07	-	13q14.3-q14.3	13:52250001-52750000
cancer[L]_normal	ESEC0009874	99	271	161491	783245	1.17449e-09	4.2652e-07	+	19p13.3-p13.2	19:6500001-7000000
cancer[L]_normal	ESEC0013019	64	151	161491	783245	1.19405e-09	4.33315e-07	-	21q22.11-q22.11	21:34750001-35250000
cancer[L]_normal	ESEC0009670	20	26	161491	783245	1.197e-09	4.3408e-07	+	18q21.33-q21.33	18:59000001-59500000
cancer[L]_normal	ESEC0010838	121	351	161491	783245	1.21039e-09	4.38624e-07	+	2p14-p14	2:68000001-68500000
cancer[L]_normal	ESEC0007323	35	63	161491	783245	1.21729e-09	4.40812e-07	-	15q14-q14	15:39500001-40000000
cancer[H]_normal	ESEC0000304	99	244	181789	783245	1.22111e-09	4.41569e-07	+	1p34.3-p34.3	1:37750001-38250000
cancer[H]_normal	ESEC0023984	99	244	181789	783245	1.22111e-09	4.41569e-07	+	Xq24-q24	X:118750001-119250000
cancer[H]_normal	ESEC0001358	108	273	181789	783245	1.25005e-09	4.51626e-07	+	1q24.2-q24.2	1:169500001-170000000
cancer[H]_normal	ESEC0016996	54	108	181789	783245	1.25069e-09	4.51626e-07	+	5p12-p12	5:43500001-44000000
cancer[L]_normal	ESEC0016618	32	55	161491	783245	1.27409e-09	4.59752e-07	+	4q35.2-q35.2	4:187250001-187750000
cancer[L]_normal	ESEC0023677	17	20	161491	783245	1.30909e-09	4.72047e-07	-	Xq21.1-q21.1	X:80500001-81000000
cancer[L]_normal	ESEC0010380	51	110	161491	783245	1.33756e-09	4.81973e-07	+	2p25.1-p25.1	2:10750001-11250000
cancer[L]_normal	ESEC0009683	42	83	161491	783245	1.35382e-09	4.87492e-07	-	18q21.33-q21.33	18:60750001-61250000
cancer[H]_normal	ESEC0000820	55	111	181789	783245	1.35511e-09	4.8761e-07	+	1p21.1-p21.1	1:102250001-102750000
cancer[L]_normal	ESEC0000050	96	261	161491	783245	1.37173e-09	4.93244e-07	+	1p36.31-p36.31	1:6000001-6500000
cancer[H]_normal	ESEC0020181	41	73	181789	783245	1.37655e-09	4.9463e-07	-	7q21.13-q21.13	7:90000001-90500000
cancer[H]_normal	ESEC0022942	63	134	181789	783245	1.37818e-09	4.94867e-07	+	9q33.3-q33.3	9:129750001-130250000
cancer[L]_normal	ESEC0005005	18	22	161491	783245	1.39104e-09	4.98785e-07	-	12q23.3-q23.3	12:105750001-106250000
cancer[L]_normal	ESEC0019067	18	22	161491	783245	1.39104e-09	4.98785e-07	-	6q22.31-q22.31	6:121750001-122250000
cancer[L]_normal	ESEC0007733	117	337	161491	783245	1.39515e-09	4.9991e-07	-	15q26.1-q26.1	15:90750001-91250000
cancer[L]_normal	ESEC0002987	72	178	161491	783245	1.39677e-09	5.00138e-07	-	10q26.13-q26.13	10:124000001-124500000
cancer[H]_normal	ESEC0004819	27	39	181789	783245	1.4052e-09	5.02454e-07	-	12q21.31-q21.31	12:82500001-83000000
cancer[H]_normal	ESEC0015728	27	39	181789	783245	1.4052e-09	5.02454e-07	+	4q13.3-q21.1	4:76000001-76500000
cancer[H]_normal	ESEC0021891	139	376	181789	783245	1.42322e-09	5.08542e-07	-	8q24.3-q24.3	8:144750001-145250000
cancer[L]_normal	ESEC0016474	44	89	161491	783245	1.43573e-09	5.12652e-07	+	4q32.3-q32.3	4:169250001-169750000
cancer[L]_normal	ESEC0002046	45	92	161491	783245	1.45547e-09	5.19337e-07	+	10p15.1-p14	10:6250001-6750000
cancer[H]_normal	ESEC0009157	105	264	181789	783245	1.48047e-09	5.2789e-07	-	17q25.3-q25.3	17:76000001-76500000
cancer[H]_normal	ESEC0007822	88	210	181789	783245	1.49306e-09	5.32007e-07	+	15q26.3-q26.3	15:101750001-102250000
cancer[H]_normal	ESEC0001833	39	68	181789	783245	1.50682e-09	5.36538e-07	-	1q42.13-q42.13	1:229000001-229500000
cancer[L]_normal	ESEC0000172	56	126	161491	783245	1.53423e-09	5.45918e-07	+	1p36.12-p36.12	1:21250001-21750000
cancer[H]_normal	ESEC0000366	69	152	181789	783245	1.54028e-09	5.47688e-07	+	1p34.1-p34.1	1:45500001-46000000
cancer[H]_normal	ESEC0001795	73	164	181789	783245	1.54448e-09	5.488e-07	-	1q42.11-q42.12	1:224250001-224750000
cancer[H]_normal	ESEC0018068	70	155	181789	783245	1.5485e-09	5.49846e-07	+	5q35.3-q35.3	5:177500001-178000000
cancer[H]_normal	ESEC0022257	57	117	181789	783245	1.55262e-09	5.50927e-07	-	9p11.2-p11.2	9:44250001-44750000
cancer[L]_normal	ESEC0007586	95	258	161491	783245	1.55837e-09	5.52583e-07	+	15q23-q24.1	15:72250001-72750000
cancer[H]_normal	ESEC0018059	116	300	181789	783245	1.56099e-09	5.5313e-07	-	5q35.2-q35.3	5:176500001-177000000
cancer[L]_normal	ESEC0018529	33	58	161491	783245	1.56638e-09	5.54655e-07	-	6p12.1-p12.1	6:54500001-55000000
cancer[L]_normal	ESEC0015510	37	69	161491	783245	1.57496e-09	5.57308e-07	+	4p11-p11	4:48750001-49250000
cancer[H]_normal	ESEC0003569	98	242	181789	783245	1.6628e-09	5.87577e-07	-	11q12.2-q12.3	11:61250001-61750000
cancer[H]_normal	ESEC0019647	98	242	181789	783245	1.6628e-09	5.87577e-07	-	7p15.3-p15.3	7:23250001-23750000
cancer[H]_normal	ESEC0001620	84	198	181789	783245	1.70617e-09	6.02486e-07	+	1q32.1-q32.1	1:202250001-202750000
cancer[H]_normal	ESEC0002422	26	37	181789	783245	1.71142e-09	6.03922e-07	+	10q21.1-q21.1	10:53250001-53750000
cancer[H]_normal	ESEC0004806	17	19	181789	783245	1.71528e-09	6.04869e-07	+	12q21.31-q21.31	12:80750001-81250000
cancer[H]_normal	ESEC0001895	59	123	181789	783245	1.72895e-09	6.09269e-07	-	1q43-q43	1:236750001-237250000
cancer[L]_normal	ESEC0019439	38	72	161491	783245	1.73409e-09	6.10657e-07	-	6q27-q27	6:168250001-168750000
cancer[L]_normal	ESEC0015914	23	33	161491	783245	1.73736e-09	6.11388e-07	+	4q23-q23	4:99250001-99750000
cancer[H]_normal	ESEC0001582	53	106	181789	783245	1.77049e-09	6.2262e-07	+	1q31.3-q31.3	1:197500001-198000000
cancer[L]_normal	ESEC0013799	59	136	161491	783245	1.7792e-09	6.25253e-07	-	3p22.3-p22.3	3:33000001-33500000
cancer[L]_normal	ESEC0021905	63	149	161491	783245	1.79715e-09	6.31126e-07	-	9p24.3-p24.3	9:250001-750000
cancer[L]_normal	ESEC0005023	53	117	161491	783245	1.80945e-09	6.3501e-07	-	12q23.3-q23.3	12:108000001-108500000
cancer[L]_normal	ESEC0007735	99	273	161491	783245	1.84259e-09	6.45753e-07	-	15q26.1-q26.1	15:91000001-91500000
cancer[L]_normal	ESEC0010889	99	273	161491	783245	1.84259e-09	6.45753e-07	-	2p13.1-p13.1	2:74500001-75000000
cancer[L]_normal	ESEC0012722	104	291	161491	783245	1.84865e-09	6.47434e-07	+	20q13.33-q13.33	20:60500001-61000000
cancer[L]_normal	ESEC0000762	39	75	161491	783245	1.87485e-09	6.55713e-07	+	1p21.3-p21.3	1:95000001-95500000
cancer[L]_normal	ESEC0012322	39	75	161491	783245	1.87485e-09	6.55713e-07	+	20p12.2-p12.2	20:10500001-11000000
cancer[H]_normal	ESEC0007205	61	129	181789	783245	1.8786e-09	6.56575e-07	-	15q11.2-q11.2	15:24750001-25250000
cancer[H]_normal	ESEC0011726	105	265	181789	783245	1.89255e-09	6.60996e-07	+	2q31.2-q31.2	2:179000001-179500000
cancer[L]_normal	ESEC0002720	52	114	161491	783245	1.8962e-09	6.61819e-07	+	10q23.31-q23.31	10:90500001-91000000
cancer[H]_normal	ESEC0000416	54	109	181789	783245	1.91794e-09	6.6895e-07	+	1p32.3-p32.3	1:51750001-52250000
cancer[L]_normal	ESEC0011179	31	53	161491	783245	1.92345e-09	6.6996e-07	-	2q13-q13	2:110750001-111250000
cancer[L]_normal	ESEC0020210	31	53	161491	783245	1.92345e-09	6.6996e-07	+	7q21.3-q21.3	7:93500001-94000000
cancer[L]_normal	ESEC0023280	51	111	161491	783245	1.97792e-09	6.88464e-07	+	Xp21.2-p21.2	X:30750001-31250000
cancer[L]_normal	ESEC0001271	74	186	161491	783245	1.99699e-09	6.94626e-07	-	1q23.1-q23.2	1:158750001-159250000
cancer[H]_normal	ESEC0021380	55	112	181789	783245	2.06017e-09	7.16116e-07	+	8q21.13-q21.13	8:80750001-81250000
cancer[H]_normal	ESEC0023726	43	79	181789	783245	2.06559e-09	7.17513e-07	+	Xq21.31-q21.31	X:86500001-87000000
cancer[H]_normal	ESEC0001901	65	141	181789	783245	2.08602e-09	7.24118e-07	-	1q43-q43	1:237500001-238000000
cancer[L]_normal	ESEC0003181	41	81	161491	783245	2.09206e-09	7.25721e-07	-	11p15.2-p15.2	11:12750001-13250000
cancer[L]_normal	ESEC0004992	49	105	161491	783245	2.1191e-09	7.34604e-07	+	12q23.3-q23.3	12:104000001-104500000
cancer[H]_normal	ESEC0008974	34	56	181789	783245	2.13629e-09	7.40059e-07	+	17q22-q22	17:53000001-53500000
cancer[L]_normal	ESEC0011669	35	64	161491	783245	2.15151e-09	7.4483e-07	-	2q31.1-q31.1	2:172000001-172500000
cancer[H]_normal	ESEC0000804	68	150	181789	783245	2.15909e-09	7.46443e-07	+	1p21.2-p21.2	1:100250001-100750000
cancer[H]_normal	ESEC0001299	68	150	181789	783245	2.15909e-09	7.46443e-07	-	1q23.3-q23.3	1:162250001-162750000
cancer[H]_normal	ESEC0014553	69	153	181789	783245	2.16855e-09	7.49206e-07	-	3q21.3-q21.3	3:127250001-127750000
cancer[L]_normal	ESEC0022844	48	102	161491	783245	2.1746e-09	7.50789e-07	+	9q32-q33.1	9:117500001-118000000
cancer[L]_normal	ESEC0004874	25	38	161491	783245	2.21382e-09	7.63814e-07	+	12q21.33-q21.33	12:89250001-89750000
cancer[L]_normal	ESEC0006643	47	99	161491	783245	2.21724e-09	7.63962e-07	-	14q23.1-q23.2	14:61750001-62250000
cancer[L]_normal	ESEC0007815	47	99	161491	783245	2.21724e-09	7.63962e-07	-	15q26.3-q26.3	15:101000001-101500000
cancer[L]_normal	ESEC0010805	29	48	161491	783245	2.22006e-09	7.64419e-07	-	2p15-p14	2:64000001-64500000
cancer[L]_normal	ESEC0004865	44	90	161491	783245	2.24692e-09	7.73148e-07	-	12q21.32-q21.32	12:88250001-88750000
cancer[L]_normal	ESEC0004867	45	93	161491	783245	2.25542e-09	7.75551e-07	-	12q21.32-q21.32	12:88500001-89000000
cancer[H]_normal	ESEC0007670	169	481	181789	783245	2.27863e-09	7.83005e-07	+	15q25.2-q25.2	15:82750001-83250000
cancer[H]_normal	ESEC0014534	84	199	181789	783245	2.28044e-09	7.831e-07	+	3q21.2-q21.2	3:124750001-125250000
cancer[L]_normal	ESEC0013623	60	140	161491	783245	2.30712e-09	7.91729e-07	-	3p25.3-p25.3	3:11000001-11500000
cancer[H]_normal	ESEC0002784	57	118	181789	783245	2.32347e-09	7.96807e-07	+	10q24.1-q24.1	10:98500001-99000000
cancer[L]_normal	ESEC0016780	75	190	161491	783245	2.3595e-09	8.08619e-07	+	5p15.1-p15.1	5:16500001-17000000
cancer[H]_normal	ESEC0020530	24	33	181789	783245	2.39213e-09	8.19253e-07	+	7q33-q33	7:133500001-134000000
cancer[H]_normal	ESEC0001696	90	218	181789	783245	2.40481e-09	8.23046e-07	+	1q32.3-q32.3	1:211750001-212250000
cancer[H]_normal	ESEC0014307	18	21	181789	783245	2.41229e-09	8.25052e-07	-	3q11.2-q11.2	3:96500001-97000000
cancer[L]_normal	ESEC0012098	36	67	161491	783245	2.4249e-09	8.2881e-07	+	2q36.2-q36.2	2:225500001-226000000
cancer[H]_normal	ESEC0021378	52	104	181789	783245	2.50675e-09	8.56215e-07	+	8q21.13-q21.13	8:80500001-81000000
cancer[L]_normal	ESEC0017847	53	118	161491	783245	2.62532e-09	8.96116e-07	-	5q33.1-q33.1	5:150000001-150500000
cancer[H]_normal	ESEC0015833	48	93	181789	783245	2.63073e-09	8.97362e-07	-	4q22.1-q22.1	4:89250001-89750000
cancer[L]_normal	ESEC0009932	118	344	161491	783245	2.6695e-09	9.09979e-07	+	19p13.2-p13.12	19:13750001-14250000
cancer[H]_normal	ESEC0017881	39	69	181789	783245	2.68663e-09	9.15208e-07	-	5q33.2-q33.2	5:154250001-154750000
cancer[H]_normal	ESEC0001811	78	181	181789	783245	2.70045e-09	9.19305e-07	-	1q42.12-q42.12	1:226250001-226750000
cancer[H]_normal	ESEC0005790	23	31	181789	783245	2.72132e-09	9.25793e-07	+	13q21.33-q21.33	13:70000001-70500000
cancer[H]_normal	ESEC0005033	77	178	181789	783245	2.76066e-09	9.38553e-07	-	12q24.11-q24.11	12:109250001-109750000
cancer[L]_normal	ESEC0014661	52	115	161491	783245	2.7666e-09	9.39946e-07	-	3q23-q23	3:140750001-141250000
cancer[H]_normal	ESEC0007853	148	410	181789	783245	2.81349e-09	9.55243e-07	-	16p13.3-p13.3	16:3250001-3750000
cancer[H]_normal	ESEC0002644	45	85	181789	783245	2.86293e-09	9.7074e-07	+	10q22.3-q22.3	10:81000001-81500000
cancer[H]_normal	ESEC0022637	45	85	181789	783245	2.86293e-09	9.7074e-07	-	9q22.1-q22.2	9:91750001-92250000
cancer[H]_normal	ESEC0003773	33	54	181789	783245	2.89941e-09	9.80508e-07	-	11q14.2-q14.2	11:86750001-87250000
cancer[H]_normal	ESEC0005775	33	54	181789	783245	2.89941e-09	9.80508e-07	-	13q21.32-q21.33	13:68250001-68750000
cancer[L]_normal	ESEC0017160	30	51	161491	783245	2.89913e-09	9.80508e-07	+	5q12.3-q12.3	5:64000001-64500000
cancer[L]_normal	ESEC0020428	38	73	161491	783245	2.89537e-09	9.80508e-07	+	7q31.31-q31.32	7:120750001-121250000
cancer[H]_normal	ESEC0006863	42	77	181789	783245	2.90668e-09	9.82318e-07	-	14q31.3-q31.3	14:89250001-89750000
cancer[H]_normal	ESEC0009193	65	142	181789	783245	2.97439e-09	1.00454e-06	-	17q25.3-q25.3	17:80500001-81000000
cancer[H]_normal	ESEC0007568	22	29	181789	783245	2.99244e-09	1.00892e-06	+	15q23-q23	15:70000001-70500000
cancer[H]_normal	ESEC0015513	35	59	181789	783245	2.99329e-09	1.00892e-06	-	4p11-p11	4:49250001-49750000
cancer[H]_normal	ESEC0017560	22	29	181789	783245	2.99244e-09	1.00892e-06	+	5q22.3-q22.3	5:114000001-114500000
cancer[H]_normal	ESEC0005401	71	160	181789	783245	3.01098e-09	1.01421e-06	-	13q12.11-q12.11	13:21500001-22000000
cancer[L]_normal	ESEC0008567	70	174	161491	783245	3.07326e-09	1.03451e-06	-	17p13.3-p13.3	17:2250001-2750000
cancer[L]_normal	ESEC0002425	39	76	161491	783245	3.08247e-09	1.03693e-06	-	10q21.1-q21.1	10:53750001-54250000
cancer[L]_normal	ESEC0011945	64	154	161491	783245	3.09005e-09	1.03879e-06	-	2q33.3-q33.3	2:206500001-207000000
cancer[H]_normal	ESEC0009492	21	27	181789	783245	3.1519e-09	1.05819e-06	+	18q12.2-q12.3	18:36750001-37250000
cancer[H]_normal	ESEC0011807	21	27	181789	783245	3.1519e-09	1.05819e-06	-	2q32.1-q32.2	2:189250001-189750000
cancer[L]_normal	ESEC0006905	60	141	161491	783245	3.20819e-09	1.07639e-06	-	14q32.12-q32.13	14:94500001-95000000
cancer[L]_normal	ESEC0008608	103	290	161491	783245	3.23064e-09	1.08321e-06	+	17p13.1-p13.1	17:7250001-7750000
cancer[L]_normal	ESEC0011323	40	79	161491	783245	3.23372e-09	1.08353e-06	-	2q14.3-q14.3	2:128750001-129250000
cancer[L]_normal	ESEC0022074	89	240	161491	783245	3.33909e-09	1.1181e-06	+	9p21.3-p21.3	9:21250001-21750000
cancer[L]_normal	ESEC0004765	41	82	161491	783245	3.3482e-09	1.12042e-06	-	12q21.2-q21.2	12:75750001-76250000
cancer[L]_normal	ESEC0015582	46	97	161491	783245	3.4147e-09	1.14193e-06	+	4q12-q12	4:57750001-58250000
cancer[L]_normal	ESEC0010734	66	161	161491	783245	3.45567e-09	1.15487e-06	+	2p16.1-p16.1	2:55000001-55500000
cancer[L]_normal	ESEC0005617	45	94	161491	783245	3.46071e-09	1.1558e-06	-	13q14.2-q14.2	13:48500001-49000000
cancer[L]_normal	ESEC0004115	43	88	161491	783245	3.46953e-09	1.15799e-06	-	11q24.3-q24.3	11:129500001-130000000
cancer[L]_normal	ESEC0017309	44	91	161491	783245	3.48005e-09	1.15999e-06	-	5q14.2-q14.3	5:82750001-83250000
cancer[L]_normal	ESEC0021491	44	91	161491	783245	3.48005e-09	1.15999e-06	-	8q22.1-q22.1	8:94750001-95250000
cancer[L]_normal	ESEC0007423	59	138	161491	783245	3.48391e-09	1.16052e-06	-	15q21.2-q21.2	15:52000001-52500000
cancer[L]_normal	ESEC0008766	136	413	161491	783245	3.58273e-09	1.19266e-06	+	17q11.2-q11.2	17:27000001-27500000
cancer[L]_normal	ESEC0012005	35	65	161491	783245	3.73365e-09	1.24209e-06	-	2q34-q34	2:214000001-214500000
cancer[H]_normal	ESEC0008563	92	226	181789	783245	3.75153e-09	1.24723e-06	-	17p13.3-p13.3	17:1750001-2250000
cancer[L]_normal	ESEC0006333	105	298	161491	783245	3.76591e-09	1.25119e-06	-	14q11.2-q11.2	14:23000001-23500000
cancer[L]_normal	ESEC0003706	53	119	161491	783245	3.7833e-09	1.25616e-06	+	11q14.1-q14.1	11:78250001-78750000
cancer[H]_normal	ESEC0010291	173	498	181789	783245	3.85289e-09	1.27843e-06	-	19q13.43-q13.43	19:58750001-59128983
cancer[L]_normal	ESEC0019504	84	223	161491	783245	3.8562e-09	1.2787e-06	+	7p22.1-p22.1	7:5250001-5750000
cancer[H]_normal	ESEC0017283	61	131	181789	783245	3.962e-09	1.31293e-06	-	5q14.1-q14.1	5:79500001-80000000
cancer[H]_normal	ESEC0021069	74	170	181789	783245	3.98693e-09	1.32034e-06	-	8p11.21-p11.21	8:42000001-42500000
cancer[H]_normal	ESEC0018556	44	83	181789	783245	4.04485e-09	1.33865e-06	+	6p11.2-p11.2	6:57750001-58250000
cancer[L]_normal	ESEC0005032	70	175	161491	783245	4.08949e-09	1.35255e-06	+	12q24.11-q24.11	12:109000001-109500000
cancer[H]_normal	ESEC0015934	34	57	181789	783245	4.10813e-09	1.35696e-06	+	4q24-q24	4:101750001-102250000
cancer[H]_normal	ESEC0020510	34	57	181789	783245	4.10813e-09	1.35696e-06	+	7q32.3-q32.3	7:131000001-131500000
cancer[L]_normal	ESEC0001948	36	68	161491	783245	4.12652e-09	1.36127e-06	+	1q43-q44	1:243250001-243750000
cancer[L]_normal	ESEC0008052	91	248	161491	783245	4.12512e-09	1.36127e-06	+	16p12.1-p11.2	16:28000001-28500000
cancer[H]_normal	ESEC0001816	48	94	181789	783245	4.16265e-09	1.37231e-06	+	1q42.12-q42.13	1:226750001-227250000
cancer[L]_normal	ESEC0018442	67	165	161491	783245	4.20418e-09	1.38511e-06	+	6p21.1-p21.1	6:43500001-44000000
cancer[H]_normal	ESEC0002420	26	38	181789	783245	4.21415e-09	1.38749e-06	+	10q21.1-q21.1	10:53000001-53500000
cancer[H]_normal	ESEC0012556	69	155	181789	783245	4.23129e-09	1.39224e-06	+	20q12-q12	20:39750001-40250000
cancer[H]_normal	ESEC0001247	111	288	181789	783245	4.25732e-09	1.39991e-06	-	1q22-q22	1:155750001-156250000
cancer[H]_normal	ESEC0001344	89	217	181789	783245	4.31212e-09	1.41702e-06	+	1q24.2-q24.2	1:167750001-168250000
cancer[L]_normal	ESEC0016720	29	49	161491	783245	4.36177e-09	1.43241e-06	+	5p15.31-p15.31	5:9000001-9500000
cancer[L]_normal	ESEC0013647	56	129	161491	783245	4.39853e-09	1.44355e-06	-	3p25.1-p25.1	3:14000001-14500000
cancer[L]_normal	ESEC0003895	60	142	161491	783245	4.43821e-09	1.45564e-06	-	11q22.1-q22.2	11:102000001-102500000
cancer[L]_normal	ESEC0012271	37	71	161491	783245	4.47239e-09	1.46404e-06	-	20p13-p13	20:4250001-4750000
cancer[L]_normal	ESEC0017266	37	71	161491	783245	4.47239e-09	1.46404e-06	+	5q14.1-q14.1	5:77250001-77750000
cancer[L]_normal	ESEC0017991	37	71	161491	783245	4.47239e-09	1.46404e-06	-	5q34-q34	5:168000001-168500000
cancer[H]_normal	ESEC0000012	158	447	181789	783245	4.58416e-09	1.49967e-06	+	1p36.33-p36.33	1:1250001-1750000
cancer[H]_normal	ESEC0002781	80	189	181789	783245	4.6293e-09	1.51346e-06	-	10q24.1-q24.1	10:98250001-98750000
cancer[L]_normal	ESEC0003844	66	162	161491	783245	4.65687e-09	1.5215e-06	+	11q21-q21	11:95500001-96000000
cancer[L]_normal	ESEC0018215	38	74	161491	783245	4.76473e-09	1.55575e-06	-	6p22.3-p22.3	6:15250001-15750000
cancer[L]_normal	ESEC0003829	48	104	161491	783245	4.8357e-09	1.57691e-06	-	11q21-q21	11:93750001-94250000
cancer[L]_normal	ESEC0006903	78	203	161491	783245	4.83543e-09	1.57691e-06	-	14q32.12-q32.13	14:94250001-94750000
cancer[L]_normal	ESEC0001749	27	44	161491	783245	4.88942e-09	1.59341e-06	-	1q41-q41	1:218500001-219000000
cancer[L]_normal	ESEC0017337	25	39	161491	783245	4.95103e-09	1.61143e-06	-	5q14.3-q14.3	5:86250001-86750000
cancer[L]_normal	ESEC0022160	25	39	161491	783245	4.95103e-09	1.61143e-06	+	9p21.1-p21.1	9:32000001-32500000
cancer[L]_normal	ESEC0022982	39	77	161491	783245	4.9998e-09	1.62627e-06	+	9q34.13-q34.13	9:134750001-135250000
cancer[L]_normal	ESEC0003641	33	60	161491	783245	5.07075e-09	1.64725e-06	-	11q13.3-q13.4	11:70250001-70750000
cancer[L]_normal	ESEC0017133	33	60	161491	783245	5.07075e-09	1.64725e-06	-	5q12.1-q12.1	5:60750001-61250000
cancer[L]_normal	ESEC0006718	40	80	161491	783245	5.17631e-09	1.67835e-06	+	14q24.2-q24.2	14:71000001-71500000
cancer[L]_normal	ESEC0010542	40	80	161491	783245	5.17631e-09	1.67835e-06	+	2p23.1-p23.1	2:31000001-31500000
cancer[L]_normal	ESEC0023215	40	80	161491	783245	5.17631e-09	1.67835e-06	-	Xp22.11-p22.11	X:22750001-23250000
cancer[H]_normal	ESEC0017194	76	177	181789	783245	5.18747e-09	1.6809e-06	+	5q13.1-q13.2	5:68250001-68750000
cancer[H]_normal	ESEC0011805	25	36	181789	783245	5.20896e-09	1.68679e-06	-	2q32.1-q32.2	2:189000001-189500000
cancer[L]_normal	ESEC0011025	45	95	161491	783245	5.25953e-09	1.70102e-06	-	2p11.1-p11.1	2:91500001-92000000
cancer[L]_normal	ESEC0021495	45	95	161491	783245	5.25953e-09	1.70102e-06	-	8q22.1-q22.1	8:95250001-95750000
cancer[L]_normal	ESEC0018354	133	404	161491	783245	5.37132e-09	1.73607e-06	+	6p21.32-p21.32	6:32500001-33000000
cancer[L]_normal	ESEC0004783	16	19	161491	783245	5.4111e-09	1.74783e-06	-	12q21.2-q21.2	12:78000001-78500000
cancer[L]_normal	ESEC0014912	53	120	161491	783245	5.41603e-09	1.74831e-06	+	3q26.31-q26.31	3:172000001-172500000
cancer[H]_normal	ESEC0020581	74	171	181789	783245	5.43187e-09	1.75232e-06	-	7q34-q34	7:140000001-140500000
cancer[L]_normal	ESEC0021291	30	52	161491	783245	5.49406e-09	1.77126e-06	-	8q13.2-q13.2	8:69750001-70250000
cancer[L]_normal	ESEC0005008	17	21	161491	783245	5.53758e-09	1.78305e-06	+	12q23.3-q23.3	12:106000001-106500000
cancer[L]_normal	ESEC0013769	17	21	161491	783245	5.53758e-09	1.78305e-06	-	3p24.1-p24.1	3:29250001-29750000
cancer[L]_normal	ESEC0000256	83	221	161491	783245	5.57545e-09	1.79368e-06	+	1p35.2-p35.2	1:31750001-32250000
cancer[L]_normal	ESEC0001573	61	146	161491	783245	5.57763e-09	1.79368e-06	-	1q31.3-q31.3	1:196500001-197000000
cancer[H]_normal	ESEC0001334	33	55	181789	783245	5.62601e-09	1.80697e-06	+	1q24.1-q24.1	1:166500001-167000000
cancer[H]_normal	ESEC0005773	33	55	181789	783245	5.62601e-09	1.80697e-06	-	13q21.32-q21.32	13:68000001-68500000
cancer[L]_normal	ESEC0010643	64	156	161491	783245	5.69288e-09	1.8273e-06	-	2p21-p21	2:43750001-44250000
cancer[H]_normal	ESEC0007363	61	132	181789	783245	5.69726e-09	1.82756e-06	-	15q15.3-q21.1	15:44500001-45000000
cancer[H]_normal	ESEC0002569	43	81	181789	783245	5.71507e-09	1.83097e-06	-	10q22.1-q22.1	10:71750001-72250000
cancer[H]_normal	ESEC0005493	43	81	181789	783245	5.71507e-09	1.83097e-06	-	13q13.1-q13.1	13:33000001-33500000
cancer[L]_normal	ESEC0002575	34	63	161491	783245	5.74893e-09	1.84067e-06	-	10q22.1-q22.1	10:72500001-73000000
cancer[H]_normal	ESEC0000372	52	106	181789	783245	5.84039e-09	1.86878e-06	+	1p34.1-p34.1	1:46250001-46750000
cancer[L]_normal	ESEC0013536	22	32	161491	783245	5.90337e-09	1.88657e-06	+	3p26.3-p26.3	3:1-500000
cancer[L]_normal	ESEC0021684	22	32	161491	783245	5.90337e-09	1.88657e-06	+	8q24.11-q24.12	8:118750001-119250000
cancer[L]_normal	ESEC0008933	88	239	161491	783245	6.05691e-09	1.93443e-06	-	17q21.33-q21.33	17:48000001-48500000
cancer[L]_normal	ESEC0013081	76	197	161491	783245	6.13259e-09	1.95738e-06	-	21q22.2-q22.3	21:42500001-43000000
cancer[H]_normal	ESEC0018065	92	228	181789	783245	6.30659e-09	2.01166e-06	-	5q35.3-q35.3	5:177250001-177750000
cancer[H]_normal	ESEC0003973	124	333	181789	783245	6.35431e-09	2.02562e-06	-	11q23.1-q23.1	11:111750001-112250000
cancer[L]_normal	ESEC0018670	50	111	161491	783245	6.46524e-09	2.05969e-06	+	6q13-q13	6:72000001-72500000
cancer[L]_normal	ESEC0019698	28	47	161491	783245	6.54865e-09	2.08497e-06	+	7p14.3-p14.3	7:29500001-30000000
cancer[L]_normal	ESEC0010724	73	187	161491	783245	6.68665e-09	2.12758e-06	+	2p16.2-p16.2	2:53750001-54250000
cancer[H]_normal	ESEC0006306	77	181	181789	783245	6.79823e-09	2.16174e-06	+	14q11.2-q11.2	14:19500001-20000000
cancer[H]_normal	ESEC0017262	55	115	181789	783245	6.8873e-09	2.1887e-06	+	5q13.3-q14.1	5:76750001-77250000
cancer[L]_normal	ESEC0004997	36	69	161491	783245	6.91003e-09	2.19456e-06	-	12q23.3-q23.3	12:104750001-105250000
cancer[L]_normal	ESEC0015117	62	150	161491	783245	6.9222e-09	2.19706e-06	-	3q29-q29	3:197750001-198022430
cancer[L]_normal	ESEC0008683	65	160	161491	783245	6.93019e-09	2.19823e-06	-	17p11.2-p11.2	17:16750001-17250000
cancer[L]_normal	ESEC0015361	24	37	161491	783245	7.10535e-09	2.251e-06	-	4p15.1-p15.1	4:30250001-30750000
cancer[L]_normal	ESEC0020377	24	37	161491	783245	7.10535e-09	2.251e-06	-	7q31.1-q31.2	7:114500001-115000000
cancer[H]_normal	ESEC0009142	128	347	181789	783245	7.1198e-09	2.25418e-06	+	17q25.1-q25.1	17:74000001-74500000
cancer[L]_normal	ESEC0009672	26	42	161491	783245	7.21569e-09	2.2803e-06	+	18q21.33-q21.33	18:59250001-59750000
cancer[L]_normal	ESEC0009788	26	42	161491	783245	7.21569e-09	2.2803e-06	+	18q23-q23	18:73750001-74250000
cancer[L]_normal	ESEC0013427	119	353	161491	783245	7.21428e-09	2.2803e-06	-	22q13.1-q13.1	22:37750001-38250000
cancer[H]_normal	ESEC0000624	45	87	181789	783245	7.46436e-09	2.35598e-06	+	1p31.1-p31.1	1:77750001-78250000
cancer[H]_normal	ESEC0002739	45	87	181789	783245	7.46436e-09	2.35598e-06	-	10q23.32-q23.32	10:93000001-93500000
cancer[H]_normal	ESEC0008964	23	32	181789	783245	7.53306e-09	2.37619e-06	+	17q22-q22	17:51750001-52250000
cancer[L]_normal	ESEC0012629	53	121	161491	783245	7.70336e-09	2.42841e-06	-	20q13.13-q13.13	20:49000001-49500000
cancer[L]_normal	ESEC0010175	117	346	161491	783245	7.86064e-09	2.47647e-06	-	19q13.31-q13.31	19:44250001-44750000
cancer[L]_normal	ESEC0010170	76	198	161491	783245	7.94473e-09	2.49988e-06	+	19q13.31-q13.31	19:43500001-44000000
cancer[L]_normal	ESEC0016122	21	30	161491	783245	7.94074e-09	2.49988e-06	+	4q28.1-q28.1	4:125250001-125750000
cancer[H]_normal	ESEC0001175	42	79	181789	783245	8.07542e-09	2.53788e-06	-	1q21.1-q21.2	1:146750001-147250000
cancer[H]_normal	ESEC0017536	42	79	181789	783245	8.07542e-09	2.53788e-06	+	5q22.1-q22.1	5:111000001-111500000
cancer[L]_normal	ESEC0021739	43	90	161491	783245	8.2286e-09	2.58443e-06	-	8q24.13-q24.13	8:125750001-126250000
cancer[L]_normal	ESEC0014646	52	118	161491	783245	8.24259e-09	2.58724e-06	+	3q23-q23	3:138750001-139250000
cancer[H]_normal	ESEC0001897	51	104	181789	783245	8.26849e-09	2.59377e-06	-	1q43-q43	1:237000001-237500000
cancer[L]_normal	ESEC0011104	29	50	161491	783245	8.32885e-09	2.6111e-06	+	2q11.2-q11.2	2:101250001-101750000
cancer[H]_normal	ESEC0002116	100	255	181789	783245	8.46364e-09	2.65173e-06	+	10p13-p13	10:15000001-15500000
cancer[H]_normal	ESEC0000438	52	107	181789	783245	8.79535e-09	2.75398e-06	+	1p32.3-p32.3	1:54500001-55000000
cancer[H]_normal	ESEC0022255	78	185	181789	783245	8.81134e-09	2.7573e-06	-	9p11.2-p11.2	9:44000001-44500000
cancer[L]_normal	ESEC0000371	68	171	161491	783245	8.93753e-09	2.79507e-06	-	1p34.1-p34.1	1:46250001-46750000
cancer[H]_normal	ESEC0017261	47	93	181789	783245	9.23201e-09	2.8854e-06	-	5q13.3-q14.1	5:76750001-77250000
cancer[L]_normal	ESEC0014726	55	128	161491	783245	9.3416e-09	2.91787e-06	+	3q24-q25.1	3:148750001-149250000
cancer[L]_normal	ESEC0000548	62	151	161491	783245	9.38179e-09	2.92685e-06	+	1p31.3-p31.3	1:68250001-68750000
cancer[L]_normal	ESEC0010234	140	434	161491	783245	9.37935e-09	2.92685e-06	+	19q13.41-q13.41	19:51500001-52000000
cancer[L]_normal	ESEC0018333	107	310	161491	783245	9.65747e-09	3.01101e-06	-	6p22.1-p21.33	6:30000001-30500000
cancer[H]_normal	ESEC0023882	75	176	181789	783245	9.67788e-09	3.01554e-06	+	Xq22.3-q22.3	X:106000001-106500000
cancer[H]_normal	ESEC0020557	40	74	181789	783245	9.70657e-09	3.02264e-06	-	7q33-q33	7:137000001-137500000
cancer[L]_normal	ESEC0007978	93	259	161491	783245	9.74229e-09	3.03191e-06	+	16p12.3-p12.3	16:18750001-19250000
cancer[H]_normal	ESEC0020163	21	28	181789	783245	9.82509e-09	3.04684e-06	-	7q21.12-q21.13	7:87750001-88250000
cancer[L]_normal	ESEC0001715	27	45	161491	783245	9.80849e-09	3.04684e-06	-	1q32.3-q41	1:214250001-214750000
cancer[L]_normal	ESEC0015056	34	64	161491	783245	9.82601e-09	3.04684e-06	+	3q28-q28	3:190000001-190500000
cancer[L]_normal	ESEC0020075	34	64	161491	783245	9.82601e-09	3.04684e-06	-	7q11.23-q11.23	7:76750001-77250000
cancer[L]_normal	ESEC0020730	34	64	161491	783245	9.82601e-09	3.04684e-06	+	7q36.3-q36.3	7:158500001-159000000
cancer[L]_normal	ESEC0023230	34	64	161491	783245	9.82601e-09	3.04684e-06	+	Xp22.11-p21.3	X:24500001-25000000
cancer[L]_normal	ESEC0010179	58	138	161491	783245	1.00434e-08	3.11238e-06	-	19q13.31-q13.32	19:44750001-45250000
cancer[L]_normal	ESEC0013682	23	35	161491	783245	1.01094e-08	3.13091e-06	+	3p24.3-p24.3	3:18250001-18750000
cancer[H]_normal	ESEC0009770	35	61	181789	783245	1.01461e-08	3.14038e-06	+	18q22.3-q22.3	18:71500001-72000000
cancer[H]_normal	ESEC0015932	18	22	181789	783245	1.03575e-08	3.20388e-06	+	4q24-q24	4:101500001-102000000
cancer[L]_normal	ESEC0013391	20	28	161491	783245	1.04563e-08	3.23247e-06	-	22q12.3-q12.3	22:33250001-33750000
cancer[H]_normal	ESEC0024267	87	214	181789	783245	1.04832e-08	3.23883e-06	-	Xq28-q28	X:154250001-154750000
cancer[L]_normal	ESEC0001446	25	40	161491	783245	1.06006e-08	3.27115e-06	+	1q25.3-q25.3	1:180500001-181000000
cancer[L]_normal	ESEC0004967	25	40	161491	783245	1.06006e-08	3.27115e-06	-	12q23.1-q23.1	12:101000001-101500000
cancer[L]_normal	ESEC0012055	112	329	161491	783245	1.06265e-08	3.27718e-06	-	2q35-q35	2:220250001-220750000
cancer[H]_normal	ESEC0002488	49	99	181789	783245	1.092e-08	3.36364e-06	+	10q21.2-q21.2	10:61500001-62000000
cancer[L]_normal	ESEC0012018	47	103	161491	783245	1.09178e-08	3.36364e-06	+	2q35-q35	2:215500001-216000000
cancer[L]_normal	ESEC0004370	57	135	161491	783245	1.09729e-08	3.3779e-06	+	12p12.1-p11.23	12:26250001-26750000
cancer[H]_normal	ESEC0015150	91	227	181789	783245	1.10566e-08	3.40162e-06	+	4p16.3-p16.3	4:3750001-4250000
cancer[H]_normal	ESEC0006436	59	128	181789	783245	1.12746e-08	3.46451e-06	+	14q13.2-q13.2	14:35750001-36250000
cancer[H]_normal	ESEC0008930	59	128	181789	783245	1.12746e-08	3.46451e-06	+	17q21.33-q21.33	17:47500001-48000000
cancer[L]_normal	ESEC0011872	45	97	161491	783245	1.18179e-08	3.62928e-06	+	2q32.3-q33.1	2:197250001-197750000
cancer[L]_normal	ESEC0010418	31	56	161491	783245	1.19408e-08	3.6648e-06	+	2p24.3-p24.3	2:15500001-16000000
cancer[L]_normal	ESEC0003357	37	73	161491	783245	1.19632e-08	3.66948e-06	-	11p13-p13	11:34750001-35250000
cancer[H]_normal	ESEC0001239	148	418	181789	783245	1.20596e-08	3.69682e-06	-	1q21.3-q22	1:154750001-155250000
cancer[L]_normal	ESEC0010546	38	76	161491	783245	1.2383e-08	3.78914e-06	+	2p23.1-p23.1	2:31500001-32000000
cancer[L]_normal	ESEC0013787	38	76	161491	783245	1.2383e-08	3.78914e-06	-	3p23-p23	3:31500001-32000000
cancer[L]_normal	ESEC0023829	38	76	161491	783245	1.2383e-08	3.78914e-06	-	Xq22.1-q22.1	X:99500001-100000000
cancer[H]_normal	ESEC0019619	51	105	181789	783245	1.24473e-08	3.80657e-06	-	7p21.1-p21.1	7:19750001-20250000
cancer[L]_normal	ESEC0020250	43	91	161491	783245	1.24825e-08	3.81504e-06	+	7q22.1-q22.1	7:98500001-99000000
cancer[L]_normal	ESEC0010294	51	116	161491	783245	1.25409e-08	3.82638e-06	+	2p25.3-p25.3	2:1-500000
cancer[L]_normal	ESEC0011874	59	142	161491	783245	1.25421e-08	3.82638e-06	+	2q33.1-q33.1	2:197500001-198000000
cancer[L]_normal	ESEC0016960	59	142	161491	783245	1.25421e-08	3.82638e-06	+	5p13.1-p13.1	5:39000001-39500000
cancer[H]_normal	ESEC0020586	28	44	181789	783245	1.26098e-08	3.84245e-06	+	7q34-q34	7:140500001-141000000
cancer[L]_normal	ESEC0013619	28	48	161491	783245	1.26087e-08	3.84245e-06	-	3p25.3-p25.3	3:10500001-11000000
cancer[L]_normal	ESEC0020097	39	79	161491	783245	1.26568e-08	3.85449e-06	-	7q21.11-q21.11	7:79500001-80000000
cancer[L]_normal	ESEC0016587	42	88	161491	783245	1.26917e-08	3.86281e-06	-	4q35.1-q35.1	4:183500001-184000000
cancer[L]_normal	ESEC0000443	55	129	161491	783245	1.30155e-08	3.95901e-06	-	1p32.3-p32.3	1:55250001-55750000
cancer[H]_normal	ESEC0001649	52	108	181789	783245	1.31312e-08	3.98945e-06	-	1q32.1-q32.1	1:206000001-206500000
cancer[H]_normal	ESEC0005106	52	108	181789	783245	1.31312e-08	3.98945e-06	+	12q24.23-q24.23	12:118250001-118750000
cancer[H]_normal	ESEC0000963	42	80	181789	783245	1.31764e-08	4.0008e-06	-	1p12-p11.2	1:120250001-120750000
cancer[L]_normal	ESEC0015795	19	26	161491	783245	1.3404e-08	4.06751e-06	-	4q21.23-q21.23	4:84500001-85000000
cancer[L]_normal	ESEC0017511	32	59	161491	783245	1.36305e-08	4.13378e-06	-	5q21.3-q21.3	5:108000001-108500000
cancer[H]_normal	ESEC0016274	53	111	181789	783245	1.37542e-08	4.16882e-06	+	4q31.21-q31.21	4:144250001-144750000
cancer[H]_normal	ESEC0015128	73	171	181789	783245	1.37756e-08	4.17035e-06	+	4p16.3-p16.3	4:1000001-1500000
cancer[H]_normal	ESEC0023466	73	171	181789	783245	1.37756e-08	4.17035e-06	+	Xp11.22-p11.22	X:54000001-54500000
cancer[H]_normal	ESEC0004825	34	59	181789	783245	1.41116e-08	4.26704e-06	-	12q21.31-q21.31	12:83250001-83750000
cancer[H]_normal	ESEC0023629	34	59	181789	783245	1.41116e-08	4.26704e-06	-	Xq13.3-q13.3	X:74500001-75000000
cancer[H]_normal	ESEC0003217	72	168	181789	783245	1.41532e-08	4.27709e-06	-	11p15.1-p15.1	11:17250001-17750000
cancer[L]_normal	ESEC0015076	22	33	161491	783245	1.42354e-08	4.29938e-06	+	3q29-q29	3:192500001-193000000
cancer[H]_normal	ESEC0024011	47	94	181789	783245	1.43014e-08	4.31675e-06	-	Xq25-q25	X:122250001-122750000
cancer[L]_normal	ESEC0010973	71	183	161491	783245	1.43652e-08	4.33345e-06	-	2p11.2-p11.2	2:85000001-85500000
cancer[H]_normal	ESEC0000368	99	254	181789	783245	1.44215e-08	4.34788e-06	+	1p34.1-p34.1	1:45750001-46250000
cancer[L]_normal	ESEC0001448	26	43	161491	783245	1.46505e-08	4.41432e-06	+	1q25.3-q25.3	1:180750001-181250000
cancer[L]_normal	ESEC0013420	165	534	161491	783245	1.48717e-08	4.47833e-06	+	22q12.3-q12.3	22:36750001-37250000
cancer[L]_normal	ESEC0010592	93	261	161491	783245	1.49973e-08	4.5135e-06	+	2p22.2-p22.2	2:37250001-37750000
cancer[H]_normal	ESEC0004029	176	517	181789	783245	1.50753e-08	4.53431e-06	-	11q23.3-q23.3	11:118750001-119250000
cancer[H]_normal	ESEC0022435	69	159	181789	783245	1.51657e-08	4.5588e-06	-	9q13-q13	9:66500001-67000000
cancer[L]_normal	ESEC0000933	53	123	161491	783245	1.52932e-08	4.59444e-06	-	1p13.1-p13.1	1:116500001-117000000
cancer[L]_normal	ESEC0010166	63	156	161491	783245	1.53135e-08	4.59783e-06	+	19q13.2-q13.31	19:43000001-43500000
cancer[H]_normal	ESEC0016146	48	97	181789	783245	1.54717e-08	4.63717e-06	+	4q28.1-q28.1	4:128250001-128750000
cancer[L]_normal	ESEC0008288	60	146	161491	783245	1.54668e-08	4.63717e-06	+	16q21-q21	16:57500001-58000000
cancer[L]_normal	ESEC0013625	60	146	161491	783245	1.54668e-08	4.63717e-06	-	3p25.3-p25.3	3:11250001-11750000
cancer[L]_normal	ESEC0002913	29	51	161491	783245	1.54862e-08	4.63879e-06	-	10q25.2-q25.3	10:114750001-115250000
cancer[L]_normal	ESEC0000140	68	173	161491	783245	1.55316e-08	4.64966e-06	+	1p36.13-p36.13	1:17250001-17750000
cancer[H]_normal	ESEC0004757	24	35	181789	783245	1.56746e-08	4.68974e-06	-	12q21.1-q21.1	12:74750001-75250000
cancer[H]_normal	ESEC0023167	66	150	181789	783245	1.59201e-08	4.76038e-06	-	Xp22.2-p22.13	X:16750001-17250000
cancer[L]_normal	ESEC0020077	47	104	161491	783245	1.59328e-08	4.76141e-06	-	7q11.23-q11.23	7:77000001-77500000
cancer[H]_normal	ESEC0005852	40	75	181789	783245	1.6126e-08	4.81632e-06	+	13q22.3-q22.3	13:77750001-78250000
cancer[L]_normal	ESEC0008375	70	180	161491	783245	1.61462e-08	4.81954e-06	-	16q22.1-q22.1	16:68500001-69000000
cancer[H]_normal	ESEC0000369	60	132	181789	783245	1.6225e-08	4.84023e-06	-	1p34.1-p34.1	1:46000001-46500000
cancer[H]_normal	ESEC0006428	93	235	181789	783245	1.62562e-08	4.84672e-06	+	14q13.1-q13.1	14:34750001-35250000
cancer[H]_normal	ESEC0010083	63	141	181789	783245	1.6309e-08	4.85963e-06	-	19q13.11-q13.11	19:32750001-33250000
cancer[L]_normal	ESEC0010502	56	133	161491	783245	1.65155e-08	4.91259e-06	+	2p23.3-p23.3	2:26000001-26500000
cancer[L]_normal	ESEC0010845	52	120	161491	783245	1.65116e-08	4.91259e-06	-	2p13.3-p13.3	2:69000001-69500000
cancer[L]_normal	ESEC0013990	56	133	161491	783245	1.65155e-08	4.91259e-06	+	3p14.3-p14.3	3:56750001-57250000
cancer[H]_normal	ESEC0001647	49	100	181789	783245	1.65813e-08	4.92927e-06	-	1q32.1-q32.1	1:205750001-206250000
cancer[H]_normal	ESEC0007462	44	86	181789	783245	1.67719e-08	4.98303e-06	+	15q21.3-q21.3	15:56750001-57250000
cancer[L]_normal	ESEC0010519	45	98	161491	783245	1.74819e-08	5.19097e-06	-	2p23.2-p23.2	2:28250001-28750000
cancer[L]_normal	ESEC0023955	35	68	161491	783245	1.76286e-08	5.23148e-06	-	Xq23-q23	X:115250001-115750000
cancer[H]_normal	ESEC0011119	35	62	181789	783245	1.80793e-08	5.35903e-06	-	2q12.1-q12.1	2:103250001-103750000
cancer[H]_normal	ESEC0017555	35	62	181789	783245	1.80793e-08	5.35903e-06	-	5q22.3-q22.3	5:113500001-114000000
cancer[H]_normal	ESEC0010241	106	278	181789	783245	1.81022e-08	5.36271e-06	-	19q13.41-q13.41	19:52500001-53000000
cancer[L]_normal	ESEC0012167	69	177	161491	783245	1.81373e-08	5.36998e-06	-	2q37.1-q37.1	2:234250001-234750000
cancer[H]_normal	ESEC0014537	99	255	181789	783245	1.82024e-08	5.38615e-06	-	3q21.2-q21.2	3:125250001-125750000
cancer[L]_normal	ESEC0002712	30	54	161491	783245	1.8316e-08	5.41662e-06	+	10q23.31-q23.31	10:89500001-90000000
cancer[L]_normal	ESEC0018379	64	160	161491	783245	1.83424e-08	5.42131e-06	-	6p21.31-p21.31	6:35750001-36250000
cancer[H]_normal	ESEC0007841	181	536	181789	783245	1.8516e-08	5.46629e-06	-	16p13.3-p13.3	16:1750001-2250000
cancer[L]_normal	ESEC0009818	36	71	161491	783245	1.85142e-08	5.46629e-06	+	18q23-q23	18:77500001-78000000
cancer[H]_normal	ESEC0013642	41	78	181789	783245	1.86483e-08	5.50216e-06	+	3p25.2-p25.1	3:13250001-13750000
cancer[H]_normal	ESEC0009087	29	47	181789	783245	1.92489e-08	5.67609e-06	-	17q24.3-q24.3	17:67250001-67750000
cancer[L]_normal	ESEC0004564	66	167	161491	783245	1.94663e-08	5.7369e-06	+	12q13.12-q13.12	12:50500001-51000000
cancer[L]_normal	ESEC0003780	41	86	161491	783245	1.9579e-08	5.7668e-06	+	11q14.2-q14.2	11:87500001-88000000
cancer[L]_normal	ESEC0004133	17	22	161491	783245	1.96358e-08	5.77687e-06	-	11q25-q25	11:131750001-132250000
cancer[L]_normal	ESEC0013786	17	22	161491	783245	1.96358e-08	5.77687e-06	+	3p23-p23	3:31250001-31750000
cancer[L]_normal	ESEC0018659	39	80	161491	783245	1.97724e-08	5.81037e-06	-	6q13-q13	6:70750001-71250000
cancer[L]_normal	ESEC0022120	39	80	161491	783245	1.97724e-08	5.81037e-06	+	9p21.2-p21.2	9:27000001-27500000
cancer[H]_normal	ESEC0017545	31	52	181789	783245	2.0139e-08	5.90792e-06	-	5q22.2-q22.2	5:112250001-112750000
cancer[H]_normal	ESEC0018844	31	52	181789	783245	2.0139e-08	5.90792e-06	+	6q16.1-q16.1	6:93750001-94250000
cancer[L]_normal	ESEC0018336	103	299	161491	783245	2.01307e-08	5.90792e-06	+	6p22.1-p21.33	6:30250001-30750000
cancer[H]_normal	ESEC0018191	53	112	181789	783245	2.02117e-08	5.92583e-06	-	6p24.1-p24.1	6:12250001-12750000
cancer[L]_normal	ESEC0003161	49	111	161491	783245	2.04008e-08	5.97785e-06	-	11p15.4-p15.3	11:10250001-10750000
cancer[L]_normal	ESEC0020316	31	57	161491	783245	2.0988e-08	6.14638e-06	+	7q22.3-q22.3	7:106750001-107250000
cancer[L]_normal	ESEC0008554	92	259	161491	783245	2.11815e-08	6.19949e-06	+	17p13.3-p13.3	17:500001-1000000
cancer[H]_normal	ESEC0001232	162	470	181789	783245	2.12842e-08	6.22599e-06	+	1q21.3-q21.3	1:153750001-154250000
cancer[L]_normal	ESEC0021741	53	124	161491	783245	2.13521e-08	6.24229e-06	-	8q24.13-q24.13	8:126000001-126500000
cancer[L]_normal	ESEC0018295	72	188	161491	783245	2.14612e-08	6.27061e-06	-	6p22.2-p22.2	6:25250001-25750000
cancer[L]_normal	ESEC0015140	65	164	161491	783245	2.17674e-08	6.35643e-06	+	4p16.3-p16.3	4:2500001-3000000
cancer[H]_normal	ESEC0012705	66	151	181789	783245	2.1871e-08	6.38304e-06	-	20q13.33-q13.33	20:58500001-59000000
cancer[H]_normal	ESEC0002473	47	95	181789	783245	2.1925e-08	6.39516e-06	-	10q21.1-q21.1	10:59750001-60250000
cancer[L]_normal	ESEC0004135	15	18	161491	783245	2.2166e-08	6.46177e-06	-	11q25-q25	11:132000001-132500000
cancer[H]_normal	ESEC0001360	65	148	181789	783245	2.21968e-08	6.46704e-06	+	1q24.2-q24.2	1:169750001-170250000
cancer[L]_normal	ESEC0013884	23	36	161491	783245	2.24956e-08	6.54664e-06	+	3p22.1-p21.33	3:43500001-44000000
cancer[L]_normal	ESEC0015881	23	36	161491	783245	2.24956e-08	6.54664e-06	-	4q22.3-q22.3	4:95250001-95750000
cancer[H]_normal	ESEC0008610	106	279	181789	783245	2.25378e-08	6.55147e-06	+	17p13.1-p13.1	17:7500001-8000000
cancer[H]_normal	ESEC0008924	106	279	181789	783245	2.25378e-08	6.55147e-06	+	17q21.32-q21.32	17:46750001-47250000
cancer[H]_normal	ESEC0009246	62	139	181789	783245	2.28152e-08	6.62835e-06	+	18p11.31-p11.31	18:6000001-6500000
cancer[H]_normal	ESEC0007570	22	31	181789	783245	2.34546e-08	6.81023e-06	+	15q23-q23	15:70250001-70750000
cancer[L]_normal	ESEC0003159	28	49	161491	783245	2.36046e-08	6.84989e-06	-	11p15.4-p15.4	11:10000001-10500000
cancer[H]_normal	ESEC0002641	43	84	181789	783245	2.3774e-08	6.89515e-06	-	10q22.3-q22.3	10:80750001-81250000
cancer[L]_normal	ESEC0004584	118	356	161491	783245	2.42674e-08	7.03424e-06	+	12q13.13-q13.13	12:53000001-53500000
cancer[H]_normal	ESEC0013899	80	195	181789	783245	2.47397e-08	7.16711e-06	-	3p21.31-p21.31	3:45500001-46000000
cancer[H]_normal	ESEC0012558	49	101	181789	783245	2.49418e-08	7.22154e-06	+	20q12-q12	20:40000001-40500000
cancer[L]_normal	ESEC0000141	84	231	161491	783245	2.53232e-08	7.32784e-06	-	1p36.13-p36.13	1:17500001-18000000
cancer[L]_normal	ESEC0002838	33	63	161491	783245	2.55255e-08	7.3822e-06	+	10q24.33-q24.33	10:105250001-105750000
cancer[H]_normal	ESEC0001343	50	104	181789	783245	2.62758e-08	7.59058e-06	-	1q24.2-q24.2	1:167750001-168250000
cancer[H]_normal	ESEC0009772	50	104	181789	783245	2.62758e-08	7.59058e-06	+	18q22.3-q22.3	18:71750001-72250000
cancer[H]_normal	ESEC0003474	40	76	181789	783245	2.63961e-08	7.62105e-06	+	11p11.12-p11.12	11:49250001-49750000
cancer[L]_normal	ESEC0010156	98	282	161491	783245	2.65826e-08	7.67057e-06	+	19q13.2-q13.2	19:41750001-42250000
cancer[L]_normal	ESEC0010840	131	406	161491	783245	2.67571e-08	7.71655e-06	+	2p14-p13.3	2:68250001-68750000
cancer[H]_normal	ESEC0005478	37	68	181789	783245	2.7212e-08	7.83892e-06	+	13q12.3-q12.3	13:31000001-31500000
cancer[H]_normal	ESEC0022643	32	55	181789	783245	2.72011e-08	7.83892e-06	-	9q22.2-q22.2	9:92500001-93000000
cancer[H]_normal	ESEC0011662	30	50	181789	783245	2.76244e-08	7.95322e-06	+	2q31.1-q31.1	2:171000001-171500000
cancer[H]_normal	ESEC0000601	21	29	181789	783245	2.77608e-08	7.9835e-06	-	1p31.1-p31.1	1:75000001-75500000
cancer[H]_normal	ESEC0011644	21	29	181789	783245	2.77608e-08	7.9835e-06	+	2q24.3-q24.3	2:168750001-169250000
cancer[L]_normal	ESEC0009149	43	93	161491	783245	2.79147e-08	8.01874e-06	-	17q25.2-q25.3	17:75000001-75500000
cancer[L]_normal	ESEC0010559	43	93	161491	783245	2.79147e-08	8.01874e-06	-	2p22.3-p22.3	2:33250001-33750000
cancer[H]_normal	ESEC0012592	144	409	181789	783245	2.80278e-08	8.04672e-06	+	20q13.12-q13.12	20:44250001-44750000
cancer[L]_normal	ESEC0005585	35	69	161491	783245	2.86623e-08	8.22427e-06	-	13q14.11-q14.11	13:44500001-45000000
cancer[L]_normal	ESEC0013644	26	44	161491	783245	2.87498e-08	8.24475e-06	+	3p25.1-p25.1	3:13500001-14000000
cancer[L]_normal	ESEC0010155	83	228	161491	783245	2.88379e-08	8.26536e-06	-	19q13.2-q13.2	19:41750001-42250000
cancer[L]_normal	ESEC0021640	42	90	161491	783245	2.88634e-08	8.26805e-06	+	8q23.3-q23.3	8:113250001-113750000
cancer[L]_normal	ESEC0004377	49	112	161491	783245	2.90052e-08	8.30399e-06	-	12p11.23-p11.23	12:27250001-27750000
cancer[L]_normal	ESEC0017268	36	72	161491	783245	2.96612e-08	8.4823e-06	+	5q14.1-q14.1	5:77500001-78000000
cancer[L]_normal	ESEC0019904	36	72	161491	783245	2.96612e-08	8.4823e-06	+	7p11.2-p11.2	7:55250001-55750000
cancer[L]_normal	ESEC0017832	37	75	161491	783245	3.02898e-08	8.65724e-06	+	5q32-q32	5:148000001-148500000
cancer[H]_normal	ESEC0005035	75	180	181789	783245	3.05616e-08	8.72273e-06	-	12q24.11-q24.11	12:109500001-110000000
cancer[L]_normal	ESEC0012273	38	78	161491	783245	3.05701e-08	8.72273e-06	-	20p13-p13	20:4500001-5000000
cancer[L]_normal	ESEC0014466	38	78	161491	783245	3.05701e-08	8.72273e-06	+	3q13.31-q13.31	3:116250001-116750000
cancer[H]_normal	ESEC0003538	86	215	181789	783245	3.08033e-08	8.77945e-06	+	11q12.1-q12.1	11:57250001-57750000
cancer[H]_normal	ESEC0022467	81	199	181789	783245	3.07979e-08	8.77945e-06	-	9q21.11-q21.11	9:70500001-71000000
cancer[L]_normal	ESEC0002806	56	135	161491	783245	3.09733e-08	8.823e-06	+	10q24.2-q24.2	10:101250001-101750000
cancer[L]_normal	ESEC0009146	77	207	161491	783245	3.1056e-08	8.84164e-06	+	17q25.1-q25.2	17:74500001-75000000
cancer[H]_normal	ESEC0020456	46	93	181789	783245	3.10764e-08	8.84253e-06	+	7q31.33-q31.33	7:124250001-124750000
cancer[L]_normal	ESEC0009427	71	186	161491	783245	3.12601e-08	8.88984e-06	-	18q12.1-q12.1	18:28750001-29250000
cancer[H]_normal	ESEC0017213	63	143	181789	783245	3.13521e-08	8.90609e-06	-	5q13.2-q13.2	5:70750001-71250000
cancer[L]_normal	ESEC0003121	104	305	161491	783245	3.13451e-08	8.90609e-06	-	11p15.4-p15.4	11:5250001-5750000
cancer[H]_normal	ESEC0022954	94	241	181789	783245	3.13968e-08	8.91384e-06	+	9q34.11-q34.11	9:131250001-131750000
cancer[L]_normal	ESEC0010154	89	250	161491	783245	3.15327e-08	8.94746e-06	+	19q13.2-q13.2	19:41500001-42000000
cancer[H]_normal	ESEC0001804	35	63	181789	783245	3.1569e-08	8.94783e-06	+	1q42.12-q42.12	1:225250001-225750000
cancer[H]_normal	ESEC0012197	35	63	181789	783245	3.1569e-08	8.94783e-06	-	2q37.3-q37.3	2:238000001-238500000
cancer[H]_normal	ESEC0018703	61	137	181789	783245	3.19112e-08	9.03981e-06	-	6q14.1-q14.1	6:76250001-76750000
cancer[H]_normal	ESEC0020876	38	71	181789	783245	3.22087e-08	9.11902e-06	+	8p22-p22	8:17750001-18250000
cancer[H]_normal	ESEC0015014	80	196	181789	783245	3.23034e-08	9.14079e-06	+	3q27.2-q27.2	3:184750001-185250000
cancer[H]_normal	ESEC0003457	100	261	181789	783245	3.37594e-08	9.5475e-06	-	11p11.2-p11.2	11:47250001-47750000
cancer[L]_normal	ESEC0004193	55	132	161491	783245	3.40439e-08	9.62262e-06	-	12p13.32-p13.32	12:4250001-4750000
cancer[H]_normal	ESEC0009172	72	171	181789	783245	3.41358e-08	9.64328e-06	+	17q25.3-q25.3	17:77750001-78250000
cancer[H]_normal	ESEC0006741	120	328	181789	783245	3.47455e-08	9.81009e-06	-	14q24.3-q24.3	14:74000001-74500000
cancer[H]_normal	ESEC0005792	27	43	181789	783245	3.48135e-08	9.82389e-06	+	13q21.33-q21.33	13:70250001-70750000
cancer[H]_normal	ESEC0004569	71	168	181789	783245	3.53072e-08	9.95769e-06	-	12q13.12-q13.13	12:51250001-51750000
cancer[L]_normal	ESEC0002710	31	58	161491	783245	3.615e-08	1.01898e-05	+	10q23.2-q23.31	10:89250001-89750000
cancer[H]_normal	ESEC0010015	24	36	181789	783245	3.6606e-08	1.03013e-05	-	19p12-p11	19:24250001-24750000
cancer[H]_normal	ESEC0011745	24	36	181789	783245	3.6606e-08	1.03013e-05	-	2q31.3-q31.3	2:181500001-182000000
cancer[H]_normal	ESEC0011747	24	36	181789	783245	3.6606e-08	1.03013e-05	-	2q31.3-q31.3	2:181750001-182250000
cancer[H]_normal	ESEC0001385	18	23	181789	783245	3.72032e-08	1.04636e-05	-	1q25.1-q25.1	1:173000001-173500000
cancer[H]_normal	ESEC0024391	43	85	181789	783245	3.72916e-08	1.04683e-05	-	Yq11.21-q11.21	Y:14500001-15000000
cancer[L]_normal	ESEC0003694	45	100	161491	783245	3.7302e-08	1.04683e-05	+	11q13.5-q14.1	11:76750001-77250000
cancer[L]_normal	ESEC0008479	45	100	161491	783245	3.7302e-08	1.04683e-05	-	16q23.2-q23.3	16:81500001-82000000
cancer[L]_normal	ESEC0020912	45	100	161491	783245	3.7302e-08	1.04683e-05	+	8p21.3-p21.3	8:22250001-22750000
cancer[L]_normal	ESEC0000527	54	129	161491	783245	3.73499e-08	1.0476e-05	-	1p31.3-p31.3	1:65750001-66250000
cancer[H]_normal	ESEC0007428	69	162	181789	783245	3.75759e-08	1.05336e-05	+	15q21.2-q21.3	15:52500001-53000000
cancer[H]_normal	ESEC0000083	91	232	181789	783245	3.77091e-08	1.05594e-05	-	1p36.22-p36.22	1:10250001-10750000
cancer[H]_normal	ESEC0015125	91	232	181789	783245	3.77091e-08	1.05594e-05	-	4p16.3-p16.3	4:750001-1250000
cancer[L]_normal	ESEC0001204	104	306	161491	783245	3.78732e-08	1.05995e-05	+	1q21.2-q21.3	1:150250001-150750000
cancer[H]_normal	ESEC0003618	138	390	181789	783245	3.79139e-08	1.06042e-05	+	11q13.2-q13.2	11:67250001-67750000
cancer[L]_normal	ESEC0020961	50	116	161491	783245	3.79314e-08	1.06042e-05	-	8p21.1-p12	8:28500001-29000000
cancer[H]_normal	ESEC0010062	36	66	181789	783245	3.83621e-08	1.07188e-05	+	19q12-q12	19:30000001-30500000
cancer[H]_normal	ESEC0015016	68	159	181789	783245	3.86561e-08	1.0795e-05	+	3q27.2-q27.2	3:185000001-185500000
cancer[L]_normal	ESEC0016962	44	97	161491	783245	3.92928e-08	1.09668e-05	+	5p13.1-p13.1	5:39250001-39750000
cancer[L]_normal	ESEC0018943	32	61	161491	783245	3.94803e-08	1.10131e-05	-	6q21-q21	6:106250001-106750000
cancer[H]_normal	ESEC0023460	104	275	181789	783245	3.98948e-08	1.11227e-05	+	Xp11.22-p11.22	X:53250001-53750000
cancer[H]_normal	ESEC0000424	81	200	181789	783245	3.99992e-08	1.11457e-05	+	1p32.3-p32.3	1:52750001-53250000
cancer[H]_normal	ESEC0001280	118	322	181789	783245	4.03838e-08	1.12468e-05	+	1q23.2-q23.2	1:159750001-160250000
cancer[H]_normal	ESEC0000675	44	88	181789	783245	4.07571e-08	1.13445e-05	-	1p31.1-p31.1	1:84250001-84750000
cancer[L]_normal	ESEC0018661	43	94	161491	783245	4.11757e-08	1.14548e-05	-	6q13-q13	6:71000001-71500000
cancer[L]_normal	ESEC0009542	28	50	161491	783245	4.30464e-08	1.19557e-05	+	18q12.3-q12.3	18:43000001-43500000
cancer[L]_normal	ESEC0019838	28	50	161491	783245	4.30464e-08	1.19557e-05	+	7p12.3-p12.3	7:47000001-47500000
cancer[L]_normal	ESEC0021062	28	50	161491	783245	4.30464e-08	1.19557e-05	+	8p11.21-p11.21	8:41000001-41500000
cancer[L]_normal	ESEC0018755	25	42	161491	783245	4.32788e-08	1.20072e-05	-	6q14.1-q14.1	6:82750001-83250000
cancer[L]_normal	ESEC0019271	25	42	161491	783245	4.32788e-08	1.20072e-05	-	6q24.3-q24.3	6:147250001-147750000
cancer[H]_normal	ESEC0024244	54	117	181789	783245	4.34866e-08	1.20584e-05	+	Xq28-q28	X:151250001-151750000
cancer[H]_normal	ESEC0005633	61	138	181789	783245	4.4248e-08	1.22628e-05	-	13q14.2-q14.3	13:50500001-51000000
cancer[H]_normal	ESEC0020256	136	384	181789	783245	4.44314e-08	1.2287e-05	+	7q22.1-q22.1	7:99250001-99750000
cancer[L]_normal	ESEC0005839	41	88	161491	783245	4.44262e-08	1.2287e-05	-	13q22.2-q22.2	13:76250001-76750000
cancer[L]_normal	ESEC0010317	34	67	161491	783245	4.43892e-08	1.2287e-05	-	2p25.3-p25.3	2:3000001-3500000
cancer[L]_normal	ESEC0013002	34	67	161491	783245	4.43892e-08	1.2287e-05	+	21q22.11-q22.11	21:32500001-33000000
cancer[H]_normal	ESEC0015116	60	135	181789	783245	4.4625e-08	1.23339e-05	+	3q29-q29	3:197500001-198000000
cancer[L]_normal	ESEC0002707	61	153	161491	783245	4.48217e-08	1.23816e-05	-	10q23.2-q23.2	10:89000001-89500000
cancer[H]_normal	ESEC0011664	37	69	181789	783245	4.55221e-08	1.25683e-05	+	2q31.1-q31.1	2:171250001-171750000
cancer[L]_normal	ESEC0014464	35	70	161491	783245	4.59303e-08	1.26741e-05	+	3q13.31-q13.31	3:116000001-116500000
cancer[H]_normal	ESEC0017253	78	191	181789	783245	4.6282e-08	1.27643e-05	-	5q13.3-q13.3	5:75750001-76250000
cancer[H]_normal	ESEC0006390	26	41	181789	783245	4.64601e-08	1.27996e-05	+	14q12-q12	14:30000001-30500000
cancer[H]_normal	ESEC0016954	26	41	181789	783245	4.64601e-08	1.27996e-05	+	5p13.2-p13.1	5:38250001-38750000
cancer[H]_normal	ESEC0002458	23	34	181789	783245	4.65973e-08	1.28164e-05	+	10q21.1-q21.1	10:57750001-58250000
cancer[H]_normal	ESEC0008962	23	34	181789	783245	4.65973e-08	1.28164e-05	+	17q22-q22	17:51500001-52000000
cancer[H]_normal	ESEC0016243	23	34	181789	783245	4.65973e-08	1.28164e-05	-	4q31.1-q31.1	4:140500001-141000000
cancer[L]_normal	ESEC0020506	39	82	161491	783245	4.66213e-08	1.28164e-05	+	7q32.3-q32.3	7:130500001-131000000
cancer[H]_normal	ESEC0000389	71	169	181789	783245	4.70766e-08	1.29346e-05	-	1p33-p33	1:48500001-49000000
cancer[H]_normal	ESEC0000688	46	94	181789	783245	4.71526e-08	1.29485e-05	+	1p22.3-p22.3	1:85750001-86250000
cancer[L]_normal	ESEC0011588	23	37	161491	783245	4.77795e-08	1.31136e-05	+	2q24.2-q24.2	2:161750001-162250000
cancer[L]_normal	ESEC0013371	98	285	161491	783245	4.8042e-08	1.31786e-05	-	22q12.2-q12.2	22:30750001-31250000
cancer[L]_normal	ESEC0007396	51	120	161491	783245	4.87123e-08	1.33553e-05	+	15q21.1-q21.1	15:48500001-49000000
cancer[L]_normal	ESEC0022216	90	256	161491	783245	5.17949e-08	1.41928e-05	+	9p13.1-p13.1	9:39000001-39500000
cancer[H]_normal	ESEC0023627	42	83	181789	783245	5.28981e-08	1.44874e-05	-	Xq13.3-q13.3	X:74250001-74750000
cancer[L]_normal	ESEC0013933	85	238	161491	783245	5.3571e-08	1.46638e-05	-	3p21.31-p21.31	3:49750001-50250000
cancer[L]_normal	ESEC0004878	45	101	161491	783245	5.38312e-08	1.47271e-05	+	12q21.33-q21.33	12:89750001-90250000
cancer[H]_normal	ESEC0012512	80	198	181789	783245	5.45092e-08	1.49046e-05	+	20q11.22-q11.23	20:34250001-34750000
cancer[L]_normal	ESEC0015110	30	56	161491	783245	5.58254e-08	1.52482e-05	+	3q29-q29	3:196750001-197250000
cancer[L]_normal	ESEC0020308	30	56	161491	783245	5.58254e-08	1.52482e-05	+	7q22.3-q22.3	7:105750001-106250000
cancer[H]_normal	ESEC0008789	65	151	181789	783245	5.64485e-08	1.54102e-05	-	17q11.2-q11.2	17:30000001-30500000
cancer[H]_normal	ESEC0015451	50	106	181789	783245	5.69482e-08	1.55383e-05	-	4p13-p13	4:41500001-42000000
cancer[L]_normal	ESEC0014648	66	171	161491	783245	5.70126e-08	1.55393e-05	+	3q23-q23	3:139000001-139500000
cancer[L]_normal	ESEC0021072	66	171	161491	783245	5.70126e-08	1.55393e-05	+	8p11.21-p11.21	8:42250001-42750000
cancer[L]_normal	ESEC0005464	44	98	161491	783245	5.70646e-08	1.55452e-05	+	13q12.3-q12.3	13:29250001-29750000
cancer[H]_normal	ESEC0001356	88	224	181789	783245	5.73507e-08	1.56148e-05	+	1q24.2-q24.2	1:169250001-169750000
cancer[H]_normal	ESEC0020951	73	176	181789	783245	5.77352e-08	1.57111e-05	-	8p21.2-p21.1	8:27250001-27750000
cancer[H]_normal	ESEC0017767	210	648	181789	783245	5.80216e-08	1.57807e-05	-	5q31.3-q31.3	5:140000001-140500000
cancer[L]_normal	ESEC0013439	72	192	161491	783245	5.82877e-08	1.58446e-05	-	22q13.1-q13.1	22:39250001-39750000
cancer[H]_normal	ESEC0015697	22	32	181789	783245	5.84819e-08	1.5889e-05	-	4q13.3-q13.3	4:72250001-72750000
cancer[H]_normal	ESEC0012224	62	142	181789	783245	6.0067e-08	1.63023e-05	+	2q37.3-q37.3	2:241250001-241750000
cancer[H]_normal	ESEC0020976	62	142	181789	783245	6.0067e-08	1.63023e-05	+	8p12-p12	8:30250001-30750000
cancer[L]_normal	ESEC0000139	79	217	161491	783245	6.08094e-08	1.6495e-05	-	1p36.13-p36.13	1:17250001-17750000
cancer[H]_normal	ESEC0012721	104	277	181789	783245	6.1111e-08	1.6568e-05	-	20q13.33-q13.33	20:60500001-61000000
cancer[L]_normal	ESEC0013428	84	235	161491	783245	6.11537e-08	1.65708e-05	+	22q13.1-q13.1	22:37750001-38250000
cancer[L]_normal	ESEC0010976	63	161	161491	783245	6.21375e-08	1.68285e-05	+	2p11.2-p11.2	2:85250001-85750000
cancer[H]_normal	ESEC0020393	33	59	181789	783245	6.22224e-08	1.68426e-05	-	7q31.2-q31.2	7:116500001-117000000
cancer[H]_normal	ESEC0017722	58	130	181789	783245	6.27942e-08	1.69884e-05	+	5q31.1-q31.1	5:134250001-134750000
cancer[H]_normal	ESEC0022977	56	124	181789	783245	6.29331e-08	1.70079e-05	-	9q34.13-q34.13	9:134250001-134750000
cancer[L]_normal	ESEC0017833	55	134	161491	783245	6.29222e-08	1.70079e-05	-	5q32-q32	5:148250001-148750000
cancer[H]_normal	ESEC0001792	57	127	181789	783245	6.29806e-08	1.70118e-05	+	1q41-q42.11	1:223750001-224250000
cancer[L]_normal	ESEC0004034	42	92	161491	783245	6.31904e-08	1.70504e-05	+	11q23.3-q23.3	11:119250001-119750000
cancer[L]_normal	ESEC0016585	42	92	161491	783245	6.31904e-08	1.70504e-05	-	4q35.1-q35.1	4:183250001-183750000
cancer[L]_normal	ESEC0024079	24	40	161491	783245	6.49855e-08	1.75255e-05	-	Xq26.2-q26.2	X:130750001-131250000
cancer[L]_normal	ESEC0009546	73	196	161491	783245	6.54287e-08	1.76214e-05	+	18q21.1-q21.1	18:43500001-44000000
cancer[L]_normal	ESEC0010393	20	30	161491	783245	6.54443e-08	1.76214e-05	-	2p24.3-p24.3	2:12500001-13000000
cancer[L]_normal	ESEC0011209	20	30	161491	783245	6.54443e-08	1.76214e-05	-	2q14.1-q14.1	2:114500001-115000000
cancer[L]_normal	ESEC0010382	41	89	161491	783245	6.59447e-08	1.77375e-05	+	2p25.1-p25.1	2:11000001-11500000
cancer[L]_normal	ESEC0014816	41	89	161491	783245	6.59447e-08	1.77375e-05	+	3q25.33-q25.33	3:160000001-160500000
cancer[L]_normal	ESEC0019847	40	86	161491	783245	6.83863e-08	1.83845e-05	-	7p12.3-p12.3	7:48250001-48750000
cancer[H]_normal	ESEC0014433	31	54	181789	783245	6.87379e-08	1.84693e-05	-	3q13.2-q13.2	3:112250001-112750000
cancer[H]_normal	ESEC0001251	116	318	181789	783245	6.94017e-08	1.86379e-05	-	1q22-q23.1	1:156250001-156750000
cancer[L]_normal	ESEC0004928	83	232	161491	783245	6.98062e-08	1.87367e-05	+	12q22-q23.1	12:96000001-96500000
cancer[H]_normal	ESEC0003571	105	281	181789	783245	7.0172e-08	1.88197e-05	-	11q12.2-q12.3	11:61500001-62000000
cancer[L]_normal	ESEC0016090	22	35	161491	783245	7.0189e-08	1.88197e-05	+	4q27-q27	4:121250001-121750000
cancer[L]_normal	ESEC0019192	39	83	161491	783245	7.04247e-08	1.8873e-05	+	6q23.3-q23.3	6:137250001-137750000
cancer[L]_normal	ESEC0001718	34	68	161491	783245	7.11499e-08	1.90573e-05	+	1q41-q41	1:214500001-215000000
cancer[H]_normal	ESEC0014309	21	30	181789	783245	7.21411e-08	1.93127e-05	-	3q11.2-q11.2	3:96750001-97250000
cancer[L]_normal	ESEC0002260	35	71	161491	783245	7.25849e-08	1.94213e-05	+	10p11.22-p11.22	10:33000001-33500000
cancer[L]_normal	ESEC0012088	37	77	161491	783245	7.29022e-08	1.9496e-05	+	2q36.1-q36.1	2:224250001-224750000
cancer[L]_normal	ESEC0007596	36	74	161491	783245	7.31411e-08	1.95395e-05	+	15q24.1-q24.1	15:73500001-74000000
cancer[L]_normal	ESEC0012603	36	74	161491	783245	7.31411e-08	1.95395e-05	-	20q13.12-q13.12	20:45750001-46250000
cancer[L]_normal	ESEC0021793	16	21	161491	783245	7.39202e-08	1.97373e-05	-	8q24.22-q24.22	8:132500001-133000000
cancer[H]_normal	ESEC0022275	79	196	181789	783245	7.42353e-08	1.98111e-05	-	9p11.2-p11.2	9:46500001-47000000
cancer[H]_normal	ESEC0005421	37	70	181789	783245	7.49221e-08	1.99839e-05	-	13q12.12-q12.12	13:24000001-24500000
cancer[L]_normal	ESEC0008003	107	321	161491	783245	7.57473e-08	2.01935e-05	-	16p12.2-p12.2	16:22000001-22500000
cancer[H]_normal	ESEC0000296	91	235	181789	783245	7.61679e-08	2.02948e-05	+	1p34.3-p34.3	1:36750001-37250000
cancer[H]_normal	ESEC0022652	34	62	181789	783245	7.62065e-08	2.02948e-05	+	9q22.2-q22.31	9:93500001-94000000
cancer[L]_normal	ESEC0012262	90	258	161491	783245	7.79511e-08	2.07486e-05	+	20p13-p13	20:3000001-3500000
cancer[H]_normal	ESEC0001615	109	295	181789	783245	7.89647e-08	2.10074e-05	-	1q32.1-q32.1	1:201750001-202250000
cancer[H]_normal	ESEC0022218	72	174	181789	783245	7.92918e-08	2.10835e-05	+	9p13.1-p13.1	9:39250001-39750000
cancer[H]_normal	ESEC0020828	119	329	181789	783245	8.09295e-08	2.15078e-05	+	8p23.1-p23.1	8:11750001-12250000
cancer[H]_normal	ESEC0023458	62	143	181789	783245	8.20464e-08	2.17933e-05	+	Xp11.22-p11.22	X:53000001-53500000
cancer[L]_normal	ESEC0010557	25	43	161491	783245	8.30403e-08	2.20458e-05	-	2p22.3-p22.3	2:33000001-33500000
cancer[L]_normal	ESEC0008600	80	222	161491	783245	8.33696e-08	2.21217e-05	+	17p13.2-p13.1	17:6250001-6750000
cancer[L]_normal	ESEC0019648	52	125	161491	783245	8.42581e-08	2.23459e-05	+	7p15.3-p15.3	7:23250001-23750000
cancer[L]_normal	ESEC0007676	69	183	161491	783245	8.47546e-08	2.24543e-05	+	15q25.2-q25.2	15:83500001-84000000
cancer[L]_normal	ESEC0023194	69	183	161491	783245	8.47546e-08	2.24543e-05	+	Xp22.12-p22.12	X:20000001-20500000
cancer[H]_normal	ESEC0021433	38	73	181789	783245	8.56087e-08	2.26688e-05	-	8q21.3-q21.3	8:87500001-88000000
cancer[H]_normal	ESEC0001618	81	203	181789	783245	8.59023e-08	2.27348e-05	+	1q32.1-q32.1	1:202000001-202500000
cancer[H]_normal	ESEC0000566	52	113	181789	783245	8.62126e-08	2.27727e-05	+	1p31.1-p31.1	1:70500001-71000000
cancer[L]_normal	ESEC0000687	29	54	161491	783245	8.62237e-08	2.27727e-05	-	1p22.3-p22.3	1:85750001-86250000
cancer[L]_normal	ESEC0004365	29	54	161491	783245	8.62237e-08	2.27727e-05	-	12p12.1-p12.1	12:25750001-26250000
cancer[L]_normal	ESEC0014426	29	54	161491	783245	8.62237e-08	2.27727e-05	+	3q13.13-q13.2	3:111250001-111750000
cancer[H]_normal	ESEC0013445	76	187	181789	783245	8.63774e-08	2.28015e-05	-	22q13.1-q13.1	22:40000001-40500000
cancer[H]_normal	ESEC0013256	89	229	181789	783245	8.64763e-08	2.28158e-05	+	22q11.1-q11.1	22:16250001-16750000
cancer[H]_normal	ESEC0004545	85	216	181789	783245	8.72269e-08	2.29608e-05	-	12q13.11-q13.11	12:48250001-48750000
cancer[H]_normal	ESEC0010009	32	57	181789	783245	8.72915e-08	2.29608e-05	-	19p12-p12	19:23500001-24000000
cancer[H]_normal	ESEC0012739	53	116	181789	783245	8.72951e-08	2.29608e-05	-	20q13.33-q13.33	20:62750001-63025520
cancer[H]_normal	ESEC0019107	20	28	181789	783245	8.71074e-08	2.29608e-05	-	6q22.32-q22.33	6:126750001-127250000
cancer[L]_normal	ESEC0004778	43	96	161491	783245	8.72843e-08	2.29608e-05	+	12q21.2-q21.2	12:77250001-77750000
cancer[L]_normal	ESEC0007301	43	96	161491	783245	8.72843e-08	2.29608e-05	-	15q14-q14	15:36750001-37250000
cancer[L]_normal	ESEC0003635	19	28	161491	783245	9.1228e-08	2.39583e-05	-	11q13.3-q13.3	11:69500001-70000000
cancer[L]_normal	ESEC0004919	19	28	161491	783245	9.1228e-08	2.39583e-05	-	12q22-q22	12:95000001-95500000
cancer[L]_normal	ESEC0020430	19	28	161491	783245	9.1228e-08	2.39583e-05	+	7q31.31-q31.32	7:121000001-121500000
cancer[L]_normal	ESEC0004376	42	93	161491	783245	9.2241e-08	2.42119e-05	+	12p11.23-p11.23	12:27000001-27500000
cancer[L]_normal	ESEC0018441	96	281	161491	783245	9.26314e-08	2.43019e-05	-	6p21.1-p21.1	6:43500001-44000000
cancer[L]_normal	ESEC0010978	108	326	161491	783245	9.42201e-08	2.4706e-05	+	2p11.2-p11.2	2:85500001-86000000
cancer[L]_normal	ESEC0003898	93	270	161491	783245	9.44518e-08	2.4754e-05	+	11q22.2-q22.2	11:102250001-102750000
cancer[L]_normal	ESEC0003172	30	57	161491	783245	9.45336e-08	2.47628e-05	+	11p15.3-p15.3	11:11500001-12000000
cancer[H]_normal	ESEC0014639	44	90	181789	783245	9.47409e-08	2.48044e-05	-	3q22.3-q22.3	3:138000001-138500000
cancer[H]_normal	ESEC0017333	14	16	181789	783245	9.69386e-08	2.53625e-05	-	5q14.3-q14.3	5:85750001-86250000
cancer[L]_normal	ESEC0002262	41	90	161491	783245	9.69719e-08	2.53625e-05	+	10p11.22-p11.22	10:33250001-33750000
cancer[L]_normal	ESEC0016718	23	38	161491	783245	9.72888e-08	2.54324e-05	+	5p15.31-p15.31	5:8750001-9250000
cancer[L]_normal	ESEC0007347	82	230	161491	783245	9.88458e-08	2.58262e-05	-	15q15.1-q15.2	15:42500001-43000000
cancer[H]_normal	ESEC0011877	66	156	181789	783245	9.93966e-08	2.59436e-05	-	2q33.1-q33.1	2:198000001-198500000
cancer[H]_normal	ESEC0018983	66	156	181789	783245	9.93966e-08	2.59436e-05	-	6q21-q21	6:111250001-111750000
cancer[H]_normal	ESEC0001812	73	178	181789	783245	9.95762e-08	2.5964e-05	+	1q42.12-q42.12	1:226250001-226750000
cancer[H]_normal	ESEC0009171	73	178	181789	783245	9.95762e-08	2.5964e-05	-	17q25.3-q25.3	17:77750001-78250000
cancer[L]_normal	ESEC0011188	26	46	161491	783245	1.00966e-07	2.63129e-05	+	2q13-q13	2:111750001-112250000
cancer[H]_normal	ESEC0013344	19	26	181789	783245	1.02381e-07	2.66307e-05	+	22q12.1-q12.1	22:27250001-27750000
cancer[H]_normal	ESEC0023381	19	26	181789	783245	1.02381e-07	2.66307e-05	-	Xp11.3-p11.3	X:43500001-44000000
cancer[L]_normal	ESEC0009820	21	33	161491	783245	1.02463e-07	2.66307e-05	+	18q23-q23	18:77750001-78077248
cancer[L]_normal	ESEC0010616	21	33	161491	783245	1.02463e-07	2.66307e-05	+	2p22.1-p22.1	2:40250001-40750000
cancer[L]_normal	ESEC0014675	61	156	161491	783245	1.0255e-07	2.66307e-05	-	3q23-q24	3:142500001-143000000
cancer[L]_normal	ESEC0018160	21	33	161491	783245	1.02463e-07	2.66307e-05	+	6p24.3-p24.3	6:8250001-8750000
cancer[L]_normal	ESEC0019312	61	156	161491	783245	1.0255e-07	2.66307e-05	+	6q25.1-q25.2	6:152250001-152750000
cancer[H]_normal	ESEC0003665	65	153	181789	783245	1.02602e-07	2.66308e-05	-	11q13.4-q13.4	11:73250001-73750000
cancer[L]_normal	ESEC0013879	53	129	161491	783245	1.03932e-07	2.69624e-05	-	3p22.1-p22.1	3:43000001-43500000
cancer[H]_normal	ESEC0004410	72	175	181789	783245	1.04169e-07	2.701e-05	+	12p11.21-p11.21	12:31250001-31750000
cancer[L]_normal	ESEC0008043	63	163	161491	783245	1.05812e-07	2.74221e-05	-	16p12.1-p12.1	16:27000001-27500000
cancer[H]_normal	ESEC0002460	23	35	181789	783245	1.05866e-07	2.74221e-05	+	10q21.1-q21.1	10:58000001-58500000
cancer[H]_normal	ESEC0007666	96	253	181789	783245	1.06914e-07	2.76798e-05	+	15q25.2-q25.2	15:82250001-82750000
cancer[H]_normal	ESEC0014583	33	60	181789	783245	1.07378e-07	2.77717e-05	-	3q22.1-q22.1	3:131000001-131500000
cancer[H]_normal	ESEC0015207	33	60	181789	783245	1.07378e-07	2.77717e-05	-	4p16.1-p15.33	4:11000001-11500000
cancer[H]_normal	ESEC0001230	215	671	181789	783245	1.07904e-07	2.78935e-05	+	1q21.3-q21.3	1:153500001-154000000
cancer[L]_normal	ESEC0013061	38	81	161491	783245	1.08577e-07	2.80535e-05	-	21q22.2-q22.2	21:40000001-40500000
cancer[L]_normal	ESEC0005063	58	146	161491	783245	1.09541e-07	2.82741e-05	-	12q24.13-q24.13	12:113000001-113500000
cancer[L]_normal	ESEC0005620	45	103	161491	783245	1.09542e-07	2.82741e-05	+	13q14.2-q14.2	13:48750001-49250000
cancer[L]_normal	ESEC0004210	131	415	161491	783245	1.10081e-07	2.8399e-05	+	12p13.31-p13.31	12:6250001-6750000
cancer[L]_normal	ESEC0000417	33	66	161491	783245	1.10261e-07	2.84025e-05	-	1p32.3-p32.3	1:52000001-52500000
cancer[L]_normal	ESEC0000524	33	66	161491	783245	1.10261e-07	2.84025e-05	+	1p31.3-p31.3	1:65250001-65750000
cancer[L]_normal	ESEC0019744	33	66	161491	783245	1.10261e-07	2.84025e-05	+	7p14.2-p14.2	7:35250001-35750000
cancer[H]_normal	ESEC0009042	129	365	181789	783245	1.10334e-07	2.84067e-05	+	17q23.3-q23.3	17:61500001-62000000
cancer[L]_normal	ESEC0019384	49	116	161491	783245	1.10898e-07	2.85377e-05	+	6q26-q26	6:161250001-161750000
cancer[L]_normal	ESEC0016352	37	78	161491	783245	1.11104e-07	2.85621e-05	+	4q31.3-q31.3	4:154000001-154500000
cancer[L]_normal	ESEC0016957	37	78	161491	783245	1.11104e-07	2.85621e-05	-	5p13.1-p13.1	5:38750001-39250000
cancer[H]_normal	ESEC0001651	62	144	181789	783245	1.11481e-07	2.86446e-05	-	1q32.1-q32.1	1:206250001-206750000
cancer[H]_normal	ESEC0000425	92	240	181789	783245	1.12397e-07	2.88654e-05	-	1p32.3-p32.3	1:53000001-53500000
cancer[L]_normal	ESEC0002136	36	75	161491	783245	1.12696e-07	2.89131e-05	+	10p12.33-p12.33	10:17500001-18000000
cancer[L]_normal	ESEC0022477	36	75	161491	783245	1.12696e-07	2.89131e-05	-	9q21.11-q21.12	9:71750001-72250000
cancer[L]_normal	ESEC0011762	35	72	161491	783245	1.13188e-07	2.90248e-05	+	2q32.1-q32.1	2:183500001-184000000
cancer[H]_normal	ESEC0000419	70	169	181789	783245	1.13564e-07	2.91065e-05	-	1p32.3-p32.3	1:52250001-52750000
cancer[H]_normal	ESEC0020871	48	102	181789	783245	1.13652e-07	2.91145e-05	-	8p22-p22	8:17250001-17750000
cancer[L]_normal	ESEC0008753	55	136	161491	783245	1.13948e-07	2.91758e-05	-	17q11.1-q11.2	17:25500001-26000000
cancer[H]_normal	ESEC0015126	117	324	181789	783245	1.14056e-07	2.91888e-05	+	4p16.3-p16.3	4:750001-1250000
cancer[L]_normal	ESEC0003639	52	126	161491	783245	1.14729e-07	2.93316e-05	-	11q13.3-q13.4	11:70000001-70500000
[truncated: 2,099 more rows]
