# Supplementary material for: Estimating differential expression from multiple indicators
Source: Nucleic Acids Res. 2014 Feb 27;42(8):e72. doi: 10.1093/nar/gku158 (PMC4005682; doi:10.1093/nar/gku158)
Supplement: Supplementary Data [file supp_gku158_nar-03204-met-n-2013-File007.zip › Supplementary file 7.xlsx]

## Sheet: hypothermia_time-series_gene.ke
Alternative Hypothesis	Target ID	probesOnTargetInCluster	probesOnTarget	probesInCluster	probesTotal	p-value	FDR	Target Symbol	Description
increasing	ENSMUSG00000003849	27	27	36721	669360	9.03553e-35	4.71691e-30	Nqo1	NAD(P)H dehydrogenase, quinone 1 [Source:MGI Symbol;Acc:MGI:103187]
increasing	ENSMUSG00000038393	26	28	36721	669360	5.5895e-31	9.72648e-27	Txnip	thioredoxin interacting protein [Source:MGI Symbol;Acc:MGI:1889549]
increasing	ENSMUSG00000074934	26	28	36721	669360	5.5895e-31	9.72648e-27	Grem1	gremlin 1 [Source:MGI Symbol;Acc:MGI:1344337]
decreasing	ENSMUSG00000089774	26	28	38598	669360	2.0323e-30	2.65236e-26	Slc5a3	solute carrier family 5 (inositol transporters), member 3 [Source:MGI Symbol;Acc:MGI:1858226]
decreasing	ENSMUSG00000081957	25	26	38598	669360	2.56839e-30	2.6816e-26	Ak3l2-ps	adenylate kinase 3-like 2, pseudogene [Source:MGI Symbol;Acc:MGI:3574349]
increasing	ENSMUSG00000045193	24	25	36721	669360	1.29863e-29	1.1299e-25	Cirbp	cold inducible RNA binding protein [Source:MGI Symbol;Acc:MGI:893588]
decreasing	ENSMUSG00000038827	25	28	38598	669360	2.8875e-28	2.15341e-24	BC026590	cDNA sequence BC026590 [Source:MGI Symbol;Acc:MGI:2677850]
increasing	ENSMUSG00000028111	24	28	36721	669360	9.04353e-27	5.24565e-23	Ctsk	cathepsin K [Source:MGI Symbol;Acc:MGI:107823]
increasing	ENSMUSG00000035493	24	28	36721	669360	9.04353e-27	5.24565e-23	Tgfbi	transforming growth factor, beta induced [Source:MGI Symbol;Acc:MGI:99959]
decreasing	ENSMUSG00000024817	23	28	38598	669360	2.32945e-24	1.10551e-20	Uhrf2	ubiquitin-like, containing PHD and RING finger domains 2 [Source:MGI Symbol;Acc:MGI:1923718]
decreasing	ENSMUSG00000027309	23	28	38598	669360	2.32945e-24	1.10551e-20	4930402H24Rik	RIKEN cDNA 4930402H24 gene [Source:MGI Symbol;Acc:MGI:1923029]
increasing	ENSMUSG00000020411	21	25	36721	669360	3.39408e-23	1.47654e-19	Nipal4	NIPA-like domain containing 4 [Source:MGI Symbol;Acc:MGI:2444671]
increasing	ENSMUSG00000046223	22	28	36721	669360	4.97425e-23	1.99751e-19	Plaur	plasminogen activator, urokinase receptor [Source:MGI Symbol;Acc:MGI:97612]
decreasing	ENSMUSG00000020897	22	28	38598	669360	1.46482e-22	4.77934e-19	Aurkb	aurora kinase B [Source:MGI Symbol;Acc:MGI:107168]
decreasing	ENSMUSG00000026201	22	28	38598	669360	1.46482e-22	4.77934e-19	Stk16	serine/threonine kinase 16 [Source:MGI Symbol;Acc:MGI:1313271]
decreasing	ENSMUSG00000060657	22	28	38598	669360	1.46482e-22	4.77934e-19	4921513D23Rik	RIKEN cDNA 4921513D23 gene [Source:MGI Symbol;Acc:MGI:2444505]
decreasing	ENSMUSG00000025357	21	26	38598	669360	4.69925e-22	1.44306e-18	Dgka	diacylglycerol kinase, alpha [Source:MGI Symbol;Acc:MGI:102952]
decreasing	ENSMUSG00000030534	21	27	38598	669360	1.99839e-21	5.79579e-18	Vps33b	vacuolar protein sorting 33B (yeast) [Source:MGI Symbol;Acc:MGI:2446237]
decreasing	ENSMUSG00000002870	21	28	38598	669360	7.55413e-21	1.57742e-17	Mcm2	minichromosome maintenance deficient 2 mitotin (S. cerevisiae) [Source:MGI Symbol;Acc:MGI:105380]
decreasing	ENSMUSG00000021756	21	28	38598	669360	7.55413e-21	1.57742e-17	Il6st	interleukin 6 signal transducer [Source:MGI Symbol;Acc:MGI:96560]
decreasing	ENSMUSG00000022769	20	25	38598	669360	6.58973e-21	1.57742e-17	Sdf2l1	stromal cell-derived factor 2-like 1 [Source:MGI Symbol;Acc:MGI:2149842]
decreasing	ENSMUSG00000023272	21	28	38598	669360	7.55413e-21	1.57742e-17	Creld2	cysteine-rich with EGF-like domains 2 [Source:MGI Symbol;Acc:MGI:1923987]
decreasing	ENSMUSG00000032115	21	28	38598	669360	7.55413e-21	1.57742e-17	Hyou1	hypoxia up-regulated 1 [Source:MGI Symbol;Acc:MGI:108030]
decreasing	ENSMUSG00000036986	21	28	38598	669360	7.55413e-21	1.57742e-17	Pml	promyelocytic leukemia [Source:MGI Symbol;Acc:MGI:104662]
decreasing	ENSMUSG00000055065	21	28	38598	669360	7.55413e-21	1.57742e-17	Ddx17	DEAD (Asp-Glu-Ala-Asp) box polypeptide 17 [Source:MGI Symbol;Acc:MGI:1914290]
decreasing	ENSMUSG00000025402	20	27	38598	669360	9.83911e-20	1.97554e-16	Nab2	Ngfi-A binding protein 2 [Source:MGI Symbol;Acc:MGI:107563]
increasing	ENSMUSG00000026421	20	28	36721	669360	1.22803e-19	2.13693e-16	Csrp1	cysteine and glycine-rich protein 1 [Source:MGI Symbol;Acc:MGI:88549]
increasing	ENSMUSG00000032802	20	28	36721	669360	1.22803e-19	2.13693e-16	Srxn1	sulfiredoxin 1 homolog (S. cerevisiae) [Source:MGI Symbol;Acc:MGI:104971]
increasing	ENSMUSG00000042751	20	28	36721	669360	1.22803e-19	2.13693e-16	Nmnat2	nicotinamide nucleotide adenylyltransferase 2 [Source:MGI Symbol;Acc:MGI:2444155]
increasing	ENSMUSG00000062421	20	28	36721	669360	1.22803e-19	2.13693e-16	Arf2	ADP-ribosylation factor 2 [Source:MGI Symbol;Acc:MGI:99595]
increasing	ENSMUSG00000041046	19	25	36721	669360	1.42166e-19	2.39407e-16	Ramp3	receptor (calcitonin) activity modifying protein 3 [Source:MGI Symbol;Acc:MGI:1860292]
decreasing	ENSMUSG00000025153	20	28	38598	669360	3.25483e-19	4.47146e-16	Fasn	fatty acid synthase [Source:MGI Symbol;Acc:MGI:95485]
decreasing	ENSMUSG00000028527	20	28	38598	669360	3.25483e-19	4.47146e-16	Ak4	adenylate kinase 4 [Source:MGI Symbol;Acc:MGI:87979]
decreasing	ENSMUSG00000029657	20	28	38598	669360	3.25483e-19	4.47146e-16	Hsph1	heat shock 105kDa/110kDa protein 1 [Source:MGI Symbol;Acc:MGI:105053]
decreasing	ENSMUSG00000036606	20	28	38598	669360	3.25483e-19	4.47146e-16	Plxnb2	plexin B2 [Source:MGI Symbol;Acc:MGI:2154239]
decreasing	ENSMUSG00000042156	20	28	38598	669360	3.25483e-19	4.47146e-16	Dzip1	DAZ interacting protein 1 [Source:MGI Symbol;Acc:MGI:1914311]
decreasing	ENSMUSG00000048578	20	28	38598	669360	3.25483e-19	4.47146e-16	Mlec	malectin [Source:MGI Symbol;Acc:MGI:1924015]
decreasing	ENSMUSG00000055053	20	28	38598	669360	3.25483e-19	4.47146e-16	Nfic	nuclear factor I/C [Source:MGI Symbol;Acc:MGI:109591]
decreasing	ENSMUSG00000024691	19	25	38598	669360	3.60513e-19	4.8257e-16	Fam111a	family with sequence similarity 111, member A [Source:MGI Symbol;Acc:MGI:1915508]
increasing	ENSMUSG00000049507	17	21	36721	669360	1.7804e-18	2.3236e-15	4930429B21Rik	RIKEN cDNA 4930429B21 gene [Source:MGI Symbol;Acc:MGI:1914826]
increasing	ENSMUSG00000013622	19	28	36721	669360	4.72311e-18	5.73408e-15	0610007C21Rik	RIKEN cDNA 0610007C21 gene [Source:MGI Symbol;Acc:MGI:1918918]
increasing	ENSMUSG00000042659	19	28	36721	669360	4.72311e-18	5.73408e-15	Arrdc4	arrestin domain containing 4 [Source:MGI Symbol;Acc:MGI:1913662]
increasing	ENSMUSG00000064145	19	28	36721	669360	4.72311e-18	5.73408e-15	Arih2	ariadne homolog 2 (Drosophila) [Source:MGI Symbol;Acc:MGI:1344361]
increasing	ENSMUSG00000021598	16	19	36721	669360	5.54664e-18	6.58084e-15	Med10	mediator of RNA polymerase II transcription, subunit 10 homolog (NUT2, S. cerevisiae) [Source:MGI Symbol;Acc:MGI:106331]
increasing	ENSMUSG00000079037	18	25	36721	669360	6.67804e-18	7.74711e-15	Prnp	prion protein [Source:MGI Symbol;Acc:MGI:97769]
increasing	ENSMUSG00000066057	17	22	36721	669360	7.42833e-18	8.43018e-15	2610044O15Rik	RIKEN cDNA 2610044O15 gene [Source:MGI Symbol;Acc:MGI:1919389]
decreasing	ENSMUSG00000020467	19	28	38598	669360	1.18767e-17	1.14817e-14	Efemp1	epidermal growth factor-containing fibulin-like extracellular matrix protein 1 [Source:MGI Symbol;Acc:MGI:1339998]
decreasing	ENSMUSG00000022556	19	28	38598	669360	1.18767e-17	1.14817e-14	Hsf1	heat shock factor 1 [Source:MGI Symbol;Acc:MGI:96238]
decreasing	ENSMUSG00000024665	19	28	38598	669360	1.18767e-17	1.14817e-14	Fads2	fatty acid desaturase 2 [Source:MGI Symbol;Acc:MGI:1930079]
decreasing	ENSMUSG00000025823	19	28	38598	669360	1.18767e-17	1.14817e-14	Pdia4	protein disulfide isomerase associated 4 [Source:MGI Symbol;Acc:MGI:104864]
decreasing	ENSMUSG00000030774	19	28	38598	669360	1.18767e-17	1.14817e-14	Pak1	p21 protein (Cdc42/Rac)-activated kinase 1 [Source:MGI Symbol;Acc:MGI:1339975]
decreasing	ENSMUSG00000031004	19	28	38598	669360	1.18767e-17	1.14817e-14	Mki67	antigen identified by monoclonal antibody Ki 67 [Source:MGI Symbol;Acc:MGI:106035]
decreasing	ENSMUSG00000034254	19	28	38598	669360	1.18767e-17	1.14817e-14	Agpat1	1-acylglycerol-3-phosphate O-acyltransferase 1 (lysophosphatidic acid acyltransferase, alpha) [Source:MGI Symbol;Acc:MGI:1932075]
decreasing	ENSMUSG00000041926	19	28	38598	669360	1.18767e-17	1.14817e-14	Rnpep	arginyl aminopeptidase (aminopeptidase B) [Source:MGI Symbol;Acc:MGI:2384902]
decreasing	ENSMUSG00000024579	18	26	38598	669360	4.93679e-17	4.68582e-14	Pcyox1l	prenylcysteine oxidase 1 like [Source:MGI Symbol;Acc:MGI:3606062]
increasing	ENSMUSG00000004788	18	27	36721	669360	5.85291e-17	5.45617e-14	Eif2b2	eukaryotic translation initiation factor 2B, subunit 2 beta [Source:MGI Symbol;Acc:MGI:2145118]
decreasing	ENSMUSG00000014633	18	27	38598	669360	1.40027e-16	1.28245e-13	2310061C15Rik	RIKEN cDNA 2310061C15 gene [Source:MGI Symbol;Acc:MGI:1913781]
increasing	ENSMUSG00000019808	18	28	36721	669360	1.5538e-16	1.32975e-13	Adat2	adenosine deaminase, tRNA-specific 2, TAD2 homolog (S. cerevisiae) [Source:MGI Symbol;Acc:MGI:1914007]
increasing	ENSMUSG00000027858	18	28	36721	669360	1.5538e-16	1.32975e-13	Tspan2	tetraspanin 2 [Source:MGI Symbol;Acc:MGI:1917997]
increasing	ENSMUSG00000036632	18	28	36721	669360	1.5538e-16	1.32975e-13	Alg5	asparagine-linked glycosylation 5 homolog (yeast, dolichyl-phosphate beta-glucosyltransferase) [Source:MGI Symbol;Acc:MGI:1913498]
increasing	ENSMUSG00000039382	18	28	36721	669360	1.5538e-16	1.32975e-13	Wdr45	WD repeat domain 45 [Source:MGI Symbol;Acc:MGI:1859606]
increasing	ENSMUSG00000050069	17	25	36721	669360	2.60146e-16	2.19043e-13	Grem2	gremlin 2 homolog, cysteine knot superfamily (Xenopus laevis) [Source:MGI Symbol;Acc:MGI:1344367]
decreasing	ENSMUSG00000001403	18	28	38598	669360	3.70698e-16	2.41899e-13	Ube2c	ubiquitin-conjugating enzyme E2C [Source:MGI Symbol;Acc:MGI:1915862]
decreasing	ENSMUSG00000003779	18	28	38598	669360	3.70698e-16	2.41899e-13	Kif20a	kinesin family member 20A [Source:MGI Symbol;Acc:MGI:1201682]
decreasing	ENSMUSG00000004099	18	28	38598	669360	3.70698e-16	2.41899e-13	Dnmt1	DNA methyltransferase (cytosine-5) 1 [Source:MGI Symbol;Acc:MGI:94912]
decreasing	ENSMUSG00000018547	18	28	38598	669360	3.70698e-16	2.41899e-13	Pip4k2b	phosphatidylinositol-5-phosphate 4-kinase, type II, beta [Source:MGI Symbol;Acc:MGI:1934234]
decreasing	ENSMUSG00000019139	18	28	38598	669360	3.70698e-16	2.41899e-13	Isyna1	myo-inositol 1-phosphate synthase A1 [Source:MGI Symbol;Acc:MGI:1919030]
decreasing	ENSMUSG00000025366	18	28	38598	669360	3.70698e-16	2.41899e-13	Esyt1	extended synaptotagmin-like protein 1 [Source:MGI Symbol;Acc:MGI:1344426]
decreasing	ENSMUSG00000027933	18	28	38598	669360	3.70698e-16	2.41899e-13	Ints3	integrator complex subunit 3 [Source:MGI Symbol;Acc:MGI:2140050]
decreasing	ENSMUSG00000028049	18	28	38598	669360	3.70698e-16	2.41899e-13	Scamp3	secretory carrier membrane protein 3 [Source:MGI Symbol;Acc:MGI:1346346]
decreasing	ENSMUSG00000028082	18	28	38598	669360	3.70698e-16	2.41899e-13	Sh3d19	SH3 domain protein D19 [Source:MGI Symbol;Acc:MGI:1350923]
decreasing	ENSMUSG00000032193	18	28	38598	669360	3.70698e-16	2.41899e-13	Ldlr	low density lipoprotein receptor [Source:MGI Symbol;Acc:MGI:96765]
decreasing	ENSMUSG00000034906	18	28	38598	669360	3.70698e-16	2.41899e-13	Ncaph	non-SMC condensin I complex, subunit H [Source:MGI Symbol;Acc:MGI:2444777]
decreasing	ENSMUSG00000035051	18	28	38598	669360	3.70698e-16	2.41899e-13	Dhx57	DEAH (Asp-Glu-Ala-Asp/His) box polypeptide 57 [Source:MGI Symbol;Acc:MGI:2147067]
decreasing	ENSMUSG00000036339	18	28	38598	669360	3.70698e-16	2.41899e-13	6720456H20Rik	RIKEN cDNA 6720456H20 gene [Source:MGI Symbol;Acc:MGI:2443219]
decreasing	ENSMUSG00000042700	18	28	38598	669360	3.70698e-16	2.41899e-13	Sipa1l1	signal-induced proliferation-associated 1 like 1 [Source:MGI Symbol;Acc:MGI:2443679]
decreasing	ENSMUSG00000069302	18	28	38598	669360	3.70698e-16	2.41899e-13	Hist1h2ah	histone cluster 1, H2ah [Source:MGI Symbol;Acc:MGI:2448295]
decreasing	ENSMUSG00000069309	18	28	38598	669360	3.70698e-16	2.41899e-13	Hist1h2an	histone cluster 1, H2an [Source:MGI Symbol;Acc:MGI:2448300]
decreasing	ENSMUSG00000070348	18	28	38598	669360	3.70698e-16	2.41899e-13	Ccnd1	cyclin D1 [Source:MGI Symbol;Acc:MGI:88313]
decreasing	ENSMUSG00000072594	18	28	38598	669360	3.70698e-16	2.41899e-13	Gm16439	predicted pseudogene 16439 [Source:MGI Symbol;Acc:MGI:3647611]
decreasing	ENSMUSG00000020935	17	25	38598	669360	5.93808e-16	3.82705e-13	Dcakd	dephospho-CoA kinase domain containing [Source:MGI Symbol;Acc:MGI:1915337]
increasing	ENSMUSG00000024063	17	26	36721	669360	7.12666e-16	4.48241e-13	Lbh	limb-bud and heart [Source:MGI Symbol;Acc:MGI:1925139]
increasing	ENSMUSG00000029161	17	26	36721	669360	7.12666e-16	4.48241e-13	Cgref1	cell growth regulator with EF hand domain 1 [Source:MGI Symbol;Acc:MGI:1915817]
decreasing	ENSMUSG00000035704	17	26	38598	669360	1.62219e-15	1.00816e-12	Alg8	asparagine-linked glycosylation 8 homolog (yeast, alpha-1,3-glucosyltransferase) [Source:MGI Symbol;Acc:MGI:2141959]
decreasing	ENSMUSG00000041577	16	23	38598	669360	2.4728e-15	1.51871e-12	Prelp	proline arginine-rich end leucine-rich repeat [Source:MGI Symbol;Acc:MGI:2151110]
decreasing	ENSMUSG00000029998	17	27	38598	669360	4.14188e-15	2.51422e-12	Pcyox1	prenylcysteine oxidase 1 [Source:MGI Symbol;Acc:MGI:1914131]
increasing	ENSMUSG00000015766	17	28	36721	669360	4.40455e-15	2.52676e-12	Eps8	epidermal growth factor receptor pathway substrate 8 [Source:MGI Symbol;Acc:MGI:104684]
increasing	ENSMUSG00000025037	17	28	36721	669360	4.40455e-15	2.52676e-12	Maoa	monoamine oxidase A [Source:MGI Symbol;Acc:MGI:96915]
increasing	ENSMUSG00000028329	17	28	36721	669360	4.40455e-15	2.52676e-12	Xpa	xeroderma pigmentosum, complementation group A [Source:MGI Symbol;Acc:MGI:99135]
increasing	ENSMUSG00000029804	17	28	36721	669360	4.40455e-15	2.52676e-12	Herc3	hect domain and RLD 3 [Source:MGI Symbol;Acc:MGI:1921248]
increasing	ENSMUSG00000046876	17	28	36721	669360	4.40455e-15	2.52676e-12	Atxn1	ataxin 1 [Source:MGI Symbol;Acc:MGI:104783]
increasing	ENSMUSG00000039476	16	25	36721	669360	8.51207e-15	4.83005e-12	Prrx2	paired related homeobox 2 [Source:MGI Symbol;Acc:MGI:98218]
decreasing	ENSMUSG00000002068	17	28	38598	669360	9.97007e-15	4.95693e-12	Ccne1	cyclin E1 [Source:MGI Symbol;Acc:MGI:88316]
decreasing	ENSMUSG00000002748	17	28	38598	669360	9.97007e-15	4.95693e-12	Baz1b	bromodomain adjacent to zinc finger domain, 1B [Source:MGI Symbol;Acc:MGI:1353499]
decreasing	ENSMUSG00000002957	17	28	38598	669360	9.97007e-15	4.95693e-12	Ap2a2	adaptor protein complex AP-2, alpha 2 subunit [Source:MGI Symbol;Acc:MGI:101920]
decreasing	ENSMUSG00000022048	17	28	38598	669360	9.97007e-15	4.95693e-12	Dpysl2	dihydropyrimidinase-like 2 [Source:MGI Symbol;Acc:MGI:1349763]
decreasing	ENSMUSG00000024393	17	28	38598	669360	9.97007e-15	4.95693e-12	Prrc2a	proline-rich coiled-coil 2A [Source:MGI Symbol;Acc:MGI:1915467]
decreasing	ENSMUSG00000032218	17	28	38598	669360	9.97007e-15	4.95693e-12	Ccnb2	cyclin B2 [Source:MGI Symbol;Acc:MGI:88311]
decreasing	ENSMUSG00000032737	17	28	38598	669360	9.97007e-15	4.95693e-12	Inppl1	inositol polyphosphate phosphatase-like 1 [Source:MGI Symbol;Acc:MGI:1333787]
decreasing	ENSMUSG00000036980	17	28	38598	669360	9.97007e-15	4.95693e-12	Taf6	TAF6 RNA polymerase II, TATA box binding protein (TBP)-associated factor [Source:MGI Symbol;Acc:MGI:109129]
decreasing	ENSMUSG00000041779	17	28	38598	669360	9.97007e-15	4.95693e-12	Tram2	translocating chain-associating membrane protein 2 [Source:MGI Symbol;Acc:MGI:1924817]
decreasing	ENSMUSG00000041859	17	28	38598	669360	9.97007e-15	4.95693e-12	Mcm3	minichromosome maintenance deficient 3 (S. cerevisiae) [Source:MGI Symbol;Acc:MGI:101845]
decreasing	ENSMUSG00000046806	17	28	38598	669360	9.97007e-15	4.95693e-12	3110062M04Rik	RIKEN cDNA 3110062M04 gene [Source:MGI Symbol;Acc:MGI:1925662]
decreasing	ENSMUSG00000050288	17	28	38598	669360	9.97007e-15	4.95693e-12	Fzd2	frizzled homolog 2 (Drosophila) [Source:MGI Symbol;Acc:MGI:1888513]
decreasing	ENSMUSG00000091900	17	28	38598	669360	9.97007e-15	4.95693e-12	Gm4353	predicted gene 4353 [Source:MGI Symbol;Acc:MGI:3782538]
decreasing	ENSMUSG00000018012	16	25	38598	669360	1.84346e-14	8.99404e-12	Rac3	RAS-related C3 botulinum substrate 3 [Source:MGI Symbol;Acc:MGI:2180784]
decreasing	ENSMUSG00000050410	16	25	38598	669360	1.84346e-14	8.99404e-12	Tcf19	transcription factor 19 [Source:MGI Symbol;Acc:MGI:103180]
increasing	ENSMUSG00000031762	15	23	36721	669360	3.93447e-14	1.90181e-11	Mt2	metallothionein 2 [Source:MGI Symbol;Acc:MGI:97172]
decreasing	ENSMUSG00000016262	16	26	38598	669360	4.53346e-14	2.1515e-11	Sertad4	SERTA domain containing 4 [Source:MGI Symbol;Acc:MGI:2443496]
decreasing	ENSMUSG00000035373	16	26	38598	669360	4.53346e-14	2.1515e-11	Ccl7	chemokine (C-C motif) ligand 7 [Source:MGI Symbol;Acc:MGI:99512]
increasing	ENSMUSG00000006127	16	28	36721	669360	1.08156e-13	4.7447e-11	Inpp5k	inositol polyphosphate 5-phosphatase K [Source:MGI Symbol;Acc:MGI:1194899]
increasing	ENSMUSG00000027610	16	28	36721	669360	1.08156e-13	4.7447e-11	Gss	glutathione synthetase [Source:MGI Symbol;Acc:MGI:95852]
increasing	ENSMUSG00000066595	16	28	36721	669360	1.08156e-13	4.7447e-11	Mfsd7b	major facilitator superfamily domain containing 7B [Source:MGI Symbol;Acc:MGI:2444881]
increasing	ENSMUSG00000067780	16	28	36721	669360	1.08156e-13	4.7447e-11	Pi15	peptidase inhibitor 15 [Source:MGI Symbol;Acc:MGI:1934659]
increasing	ENSMUSG00000069835	16	28	36721	669360	1.08156e-13	4.7447e-11	Sat2	spermidine/spermine N1-acetyl transferase 2 [Source:MGI Symbol;Acc:MGI:1916465]
increasing	ENSMUSG00000085666	16	28	36721	669360	1.08156e-13	4.7447e-11	Gm9855	predicted pseudogene 9855 [Source:MGI Symbol;Acc:MGI:3704357]
decreasing	ENSMUSG00000031616	16	27	38598	669360	1.05251e-13	4.7447e-11	Ednra	endothelin receptor type A [Source:MGI Symbol;Acc:MGI:105923]
decreasing	ENSMUSG00000070436	16	27	38598	669360	1.05251e-13	4.7447e-11	Serpinh1	serine (or cysteine) peptidase inhibitor, clade H, member 1 [Source:MGI Symbol;Acc:MGI:88283]
decreasing	ENSMUSG00000080999	16	27	38598	669360	1.05251e-13	4.7447e-11	Gm11336	predicted gene 11336 [Source:MGI Symbol;Acc:MGI:3651860]
increasing	ENSMUSG00000020170	15	25	36721	669360	2.36068e-13	8.38346e-11	Frs2	fibroblast growth factor receptor substrate 2 [Source:MGI Symbol;Acc:MGI:1100860]
increasing	ENSMUSG00000048521	15	25	36721	669360	2.36068e-13	8.38346e-11	Cxcr6	chemokine (C-X-C motif) receptor 6 [Source:MGI Symbol;Acc:MGI:1934582]
increasing	ENSMUSG00000083829	15	25	36721	669360	2.36068e-13	8.38346e-11	Gm2199	predicted gene 2199 [Source:MGI Symbol;Acc:MGI:3780369]
increasing	ENSMUSG00000084145	15	25	36721	669360	2.36068e-13	8.38346e-11	Gm12263	predicted gene 12263 [Source:MGI Symbol;Acc:MGI:3650086]
decreasing	ENSMUSG00000001441	16	28	38598	669360	2.32293e-13	8.38346e-11	Npepps	aminopeptidase puromycin sensitive [Source:MGI Symbol;Acc:MGI:1101358]
decreasing	ENSMUSG00000002105	16	28	38598	669360	2.32293e-13	8.38346e-11	Slc39a13	solute carrier family 39 (metal ion transporter), member 13 [Source:MGI Symbol;Acc:MGI:1915677]
decreasing	ENSMUSG00000002846	16	28	38598	669360	2.32293e-13	8.38346e-11	4930455C21Rik	RIKEN cDNA 4930455C21 gene [Source:MGI Symbol;Acc:MGI:1922139]
decreasing	ENSMUSG00000019916	16	28	38598	669360	2.32293e-13	8.38346e-11	P4ha1	procollagen-proline, 2-oxoglutarate 4-dioxygenase (proline 4-hydroxylase), alpha 1 polypeptide [Source:MGI Symbol;Acc:MGI:97463]
decreasing	ENSMUSG00000020277	16	28	38598	669360	2.32293e-13	8.38346e-11	Pfkl	phosphofructokinase, liver, B-type [Source:MGI Symbol;Acc:MGI:97547]
decreasing	ENSMUSG00000020546	16	28	38598	669360	2.32293e-13	8.38346e-11	Stxbp4	syntaxin binding protein 4 [Source:MGI Symbol;Acc:MGI:1342296]
decreasing	ENSMUSG00000020674	16	28	38598	669360	2.32293e-13	8.38346e-11	Pxdn	peroxidasin homolog (Drosophila) [Source:MGI Symbol;Acc:MGI:1916925]
decreasing	ENSMUSG00000021835	16	28	38598	669360	2.32293e-13	8.38346e-11	Bmp4	bone morphogenetic protein 4 [Source:MGI Symbol;Acc:MGI:88180]
decreasing	ENSMUSG00000022894	16	28	38598	669360	2.32293e-13	8.38346e-11	Adamts5	a disintegrin-like and metallopeptidase (reprolysin type) with thrombospondin type 1 motif, 5 (aggrecanase-2) [Source:MGI Symbol;Acc:MGI:1346321]
decreasing	ENSMUSG00000024349	16	28	38598	669360	2.32293e-13	8.38346e-11	Tmem173	transmembrane protein 173 [Source:MGI Symbol;Acc:MGI:1919762]
decreasing	ENSMUSG00000026965	16	28	38598	669360	2.32293e-13	8.38346e-11	Anapc2	anaphase promoting complex subunit 2 [Source:MGI Symbol;Acc:MGI:2139135]
decreasing	ENSMUSG00000026999	16	28	38598	669360	2.32293e-13	8.38346e-11	Nup35	nucleoporin 35 [Source:MGI Symbol;Acc:MGI:1916732]
decreasing	ENSMUSG00000030735	16	28	38598	669360	2.32293e-13	8.38346e-11	Gm9755	predicted pseudogene 9755 [Source:MGI Symbol;Acc:MGI:3642279]
decreasing	ENSMUSG00000031103	16	28	38598	669360	2.32293e-13	8.38346e-11	Elf4	E74-like factor 4 (ets domain transcription factor) [Source:MGI Symbol;Acc:MGI:1928377]
decreasing	ENSMUSG00000031562	16	28	38598	669360	2.32293e-13	8.38346e-11	Dctd	dCMP deaminase [Source:MGI Symbol;Acc:MGI:2444529]
decreasing	ENSMUSG00000032185	16	28	38598	669360	2.32293e-13	8.38346e-11	Carm1	coactivator-associated arginine methyltransferase 1 [Source:MGI Symbol;Acc:MGI:1913208]
decreasing	ENSMUSG00000053286	16	28	38598	669360	2.32293e-13	8.38346e-11	1190005F20Rik	RIKEN cDNA 1190005F20 gene [Source:MGI Symbol;Acc:MGI:1916185]
decreasing	ENSMUSG00000061991	16	28	38598	669360	2.32293e-13	8.38346e-11	Hist1h2af	histone cluster 1, H2af [Source:MGI Symbol;Acc:MGI:2448309]
decreasing	ENSMUSG00000069301	16	28	38598	669360	2.32293e-13	8.38346e-11	Hist1h2ag	histone cluster 1, H2ag [Source:MGI Symbol;Acc:MGI:2448293]
decreasing	ENSMUSG00000071478	16	28	38598	669360	2.32293e-13	8.38346e-11	Hist1h2ad	histone cluster 1, H2ad [Source:MGI Symbol;Acc:MGI:2448289]
decreasing	ENSMUSG00000078566	16	28	38598	669360	2.32293e-13	8.38346e-11	Bnip3	BCL2/adenovirus E1B interacting protein 3 [Source:MGI Symbol;Acc:MGI:109326]
decreasing	ENSMUSG00000080076	16	28	38598	669360	2.32293e-13	8.38346e-11	Hist1h2aj	histone cluster 1, H2aj [Source:MGI Symbol;Acc:MGI:2448312]
decreasing	ENSMUSG00000085208	16	28	38598	669360	2.32293e-13	8.38346e-11	4632419I22Rik	RIKEN cDNA 4632419I22 gene [Source:MGI Symbol;Acc:MGI:1921288]
decreasing	ENSMUSG00000094777	16	28	38598	669360	2.32293e-13	8.38346e-11	Hist1h2ap	histone cluster 1, H2ap [Source:MGI Symbol;Acc:MGI:3710573]
decreasing	ENSMUSG00000036144	15	25	38598	669360	4.85092e-13	1.68825e-10	Meox2	mesenchyme homeobox 2 [Source:MGI Symbol;Acc:MGI:103219]
decreasing	ENSMUSG00000037010	15	25	38598	669360	4.85092e-13	1.68825e-10	Apln	apelin [Source:MGI Symbol;Acc:MGI:1353624]
decreasing	ENSMUSG00000069793	15	25	38598	669360	4.85092e-13	1.68825e-10	Slfn9	schlafen 9 [Source:MGI Symbol;Acc:MGI:2445121]
increasing	ENSMUSG00000047989	15	26	36721	669360	5.29354e-13	1.83009e-10	Ino80c	INO80 complex subunit C [Source:MGI Symbol;Acc:MGI:2443014]
decreasing	ENSMUSG00000025203	14	22	38598	669360	9.21677e-13	3.16547e-10	Scd2	stearoyl-Coenzyme A desaturase 2 [Source:MGI Symbol;Acc:MGI:98240]
decreasing	ENSMUSG00000028989	15	26	38598	669360	1.08476e-12	3.65348e-10	Angptl7	angiopoietin-like 7 [Source:MGI Symbol;Acc:MGI:3605801]
decreasing	ENSMUSG00000033429	15	26	38598	669360	1.08476e-12	3.65348e-10	Mcee	methylmalonyl CoA epimerase [Source:MGI Symbol;Acc:MGI:1920974]
decreasing	ENSMUSG00000039680	15	26	38598	669360	1.08476e-12	3.65348e-10	Mrps6	mitochondrial ribosomal protein S6 [Source:MGI Symbol;Acc:MGI:2153111]
increasing	ENSMUSG00000000440	15	28	36721	669360	2.30897e-12	7.09099e-10	Pparg	peroxisome proliferator activated receptor gamma [Source:MGI Symbol;Acc:MGI:97747]
increasing	ENSMUSG00000002741	15	28	36721	669360	2.30897e-12	7.09099e-10	Ykt6	YKT6 homolog (S. Cerevisiae) [Source:MGI Symbol;Acc:MGI:1927550]
increasing	ENSMUSG00000020183	15	28	36721	669360	2.30897e-12	7.09099e-10	Cpm	carboxypeptidase M [Source:MGI Symbol;Acc:MGI:1917824]
increasing	ENSMUSG00000020311	15	28	36721	669360	2.30897e-12	7.09099e-10	Erlec1	endoplasmic reticulum lectin 1 [Source:MGI Symbol;Acc:MGI:1914003]
increasing	ENSMUSG00000022244	15	28	36721	669360	2.30897e-12	7.09099e-10	Amacr	alpha-methylacyl-CoA racemase [Source:MGI Symbol;Acc:MGI:1098273]
increasing	ENSMUSG00000023092	15	28	36721	669360	2.30897e-12	7.09099e-10	Fhl1	four and a half LIM domains 1 [Source:MGI Symbol;Acc:MGI:1298387]
increasing	ENSMUSG00000025041	15	28	36721	669360	2.30897e-12	7.09099e-10	Nt5c2	5'-nucleotidase, cytosolic II [Source:MGI Symbol;Acc:MGI:2178563]
increasing	ENSMUSG00000030849	15	28	36721	669360	2.30897e-12	7.09099e-10	Fgfr2	fibroblast growth factor receptor 2 [Source:MGI Symbol;Acc:MGI:95523]
increasing	ENSMUSG00000034663	13	20	36721	669360	2.18824e-12	7.09099e-10	Bmp2k	BMP2 inducible kinase [Source:MGI Symbol;Acc:MGI:2155456]
increasing	ENSMUSG00000047347	15	28	36721	669360	2.30897e-12	7.09099e-10	Gm5806	predicted gene 5806 [Source:MGI Symbol;Acc:MGI:3645587]
increasing	ENSMUSG00000048234	15	28	36721	669360	2.30897e-12	7.09099e-10	Rnf149	ring finger protein 149 [Source:MGI Symbol;Acc:MGI:2677438]
increasing	ENSMUSG00000056952	15	28	36721	669360	2.30897e-12	7.09099e-10	Tatdn2	TatD DNase domain containing 2 [Source:MGI Symbol;Acc:MGI:3576210]
increasing	ENSMUSG00000061086	15	28	36721	669360	2.30897e-12	7.09099e-10	Myl4	myosin, light polypeptide 4 [Source:MGI Symbol;Acc:MGI:97267]
increasing	ENSMUSG00000062580	15	28	36721	669360	2.30897e-12	7.09099e-10	Timm17a	translocase of inner mitochondrial membrane 17a [Source:MGI Symbol;Acc:MGI:1343131]
decreasing	ENSMUSG00000000184	15	27	38598	669360	2.30915e-12	7.09099e-10	Ccnd2	cyclin D2 [Source:MGI Symbol;Acc:MGI:88314]
decreasing	ENSMUSG00000002602	15	28	38598	669360	4.70553e-12	1.2533e-09	Axl	AXL receptor tyrosine kinase [Source:MGI Symbol;Acc:MGI:1347244]
decreasing	ENSMUSG00000015880	15	28	38598	669360	4.70553e-12	1.2533e-09	Ncapg	non-SMC condensin I complex, subunit G [Source:MGI Symbol;Acc:MGI:1930197]
decreasing	ENSMUSG00000020917	15	28	38598	669360	4.70553e-12	1.2533e-09	Acly	ATP citrate lyase [Source:MGI Symbol;Acc:MGI:103251]
decreasing	ENSMUSG00000021244	15	28	38598	669360	4.70553e-12	1.2533e-09	Ylpm1	YLP motif containing 1 [Source:MGI Symbol;Acc:MGI:1926195]
decreasing	ENSMUSG00000021871	15	28	38598	669360	4.70553e-12	1.2533e-09	Pnp	purine-nucleoside phosphorylase [Source:MGI Symbol;Acc:MGI:97365]
decreasing	ENSMUSG00000022360	15	28	38598	669360	4.70553e-12	1.2533e-09	Atad2	ATPase family, AAA domain containing 2 [Source:MGI Symbol;Acc:MGI:1917722]
decreasing	ENSMUSG00000022391	15	28	38598	669360	4.70553e-12	1.2533e-09	Rangap1	RAN GTPase activating protein 1 [Source:MGI Symbol;Acc:MGI:103071]
decreasing	ENSMUSG00000022673	15	28	38598	669360	4.70553e-12	1.2533e-09	Mcm4	minichromosome maintenance deficient 4 homolog (S. cerevisiae) [Source:MGI Symbol;Acc:MGI:103199]
decreasing	ENSMUSG00000023953	15	28	38598	669360	4.70553e-12	1.2533e-09	Polh	polymerase (DNA directed), eta (RAD 30 related) [Source:MGI Symbol;Acc:MGI:1891457]
decreasing	ENSMUSG00000026077	15	28	38598	669360	4.70553e-12	1.2533e-09	Npas2	neuronal PAS domain protein 2 [Source:MGI Symbol;Acc:MGI:109232]
decreasing	ENSMUSG00000026981	15	28	38598	669360	4.70553e-12	1.2533e-09	Il1rn	interleukin 1 receptor antagonist [Source:MGI Symbol;Acc:MGI:96547]
decreasing	ENSMUSG00000027074	15	28	38598	669360	4.70553e-12	1.2533e-09	Slc43a3	solute carrier family 43, member 3 [Source:MGI Symbol;Acc:MGI:1931054]
decreasing	ENSMUSG00000027715	15	28	38598	669360	4.70553e-12	1.2533e-09	Ccna2	cyclin A2 [Source:MGI Symbol;Acc:MGI:108069]
decreasing	ENSMUSG00000027962	15	28	38598	669360	4.70553e-12	1.2533e-09	Vcam1	vascular cell adhesion molecule 1 [Source:MGI Symbol;Acc:MGI:98926]
decreasing	ENSMUSG00000028433	15	28	38598	669360	4.70553e-12	1.2533e-09	Ubap2	ubiquitin-associated protein 2 [Source:MGI Symbol;Acc:MGI:1916176]
decreasing	ENSMUSG00000029521	15	28	38598	669360	4.70553e-12	1.2533e-09	Chek2	checkpoint kinase 2 [Source:MGI Symbol;Acc:MGI:1355321]
decreasing	ENSMUSG00000031398	15	28	38598	669360	4.70553e-12	1.2533e-09	Plxna3	plexin A3 [Source:MGI Symbol;Acc:MGI:107683]
decreasing	ENSMUSG00000031441	15	28	38598	669360	4.70553e-12	1.2533e-09	Atp11a	ATPase, class VI, type 11A [Source:MGI Symbol;Acc:MGI:1354735]
decreasing	ENSMUSG00000039220	15	28	38598	669360	4.70553e-12	1.2533e-09	Ppp1r10	protein phosphatase 1, regulatory subunit 10 [Source:MGI Symbol;Acc:MGI:1289273]
decreasing	ENSMUSG00000047414	15	28	38598	669360	4.70553e-12	1.2533e-09	Flrt2	fibronectin leucine rich transmembrane protein 2 [Source:MGI Symbol;Acc:MGI:3603594]
decreasing	ENSMUSG00000052533	15	28	38598	669360	4.70553e-12	1.2533e-09	Nup188	nucleoporin 188 [Source:MGI Symbol;Acc:MGI:2446190]
decreasing	ENSMUSG00000063021	15	28	38598	669360	4.70553e-12	1.2533e-09	Hist1h2ak	histone cluster 1, H2ak [Source:MGI Symbol;Acc:MGI:2448297]
decreasing	ENSMUSG00000072214	15	28	38598	669360	4.70553e-12	1.2533e-09	2013-09-05	septin 5 [Source:MGI Symbol;Acc:MGI:1195461]
decreasing	ENSMUSG00000073838	15	28	38598	669360	4.70553e-12	1.2533e-09	Tufm	Tu translation elongation factor, mitochondrial [Source:MGI Symbol;Acc:MGI:1923686]
decreasing	ENSMUSG00000091383	15	28	38598	669360	4.70553e-12	1.2533e-09	Hist1h2al	histone cluster 1, H2al [Source:MGI Symbol;Acc:MGI:3646032]
decreasing	ENSMUSG00000094248	15	28	38598	669360	4.70553e-12	1.2533e-09	Hist1h2ao	histone cluster 1, H2ao [Source:MGI Symbol;Acc:MGI:2448302]
decreasing	ENSMUSG00000052833	14	24	38598	669360	5.06231e-12	1.34149e-09	Sae1	SUMO1 activating enzyme subunit 1 [Source:MGI Symbol;Acc:MGI:1929264]
increasing	ENSMUSG00000027293	14	25	36721	669360	5.58401e-12	1.46486e-09	Ehd4	EH-domain containing 4 [Source:MGI Symbol;Acc:MGI:1919619]
increasing	ENSMUSG00000062963	14	25	36721	669360	5.58401e-12	1.46486e-09	Ufc1	ubiquitin-fold modifier conjugating enzyme 1 [Source:MGI Symbol;Acc:MGI:1913405]
decreasing	ENSMUSG00000026425	13	21	38598	669360	1.01987e-11	2.66206e-09	Srgap2	SLIT-ROBO Rho GTPase activating protein 2 [Source:MGI Symbol;Acc:MGI:109605]
decreasing	ENSMUSG00000026172	14	25	38598	669360	1.08878e-11	2.81381e-09	Bcs1l	BCS1-like (yeast) [Source:MGI Symbol;Acc:MGI:1914071]
decreasing	ENSMUSG00000043099	14	25	38598	669360	1.08878e-11	2.81381e-09	Hic1	hypermethylated in cancer 1 [Source:MGI Symbol;Acc:MGI:1338010]
increasing	ENSMUSG00000021765	14	26	36721	669360	1.14811e-11	2.93804e-09	Fst	follistatin [Source:MGI Symbol;Acc:MGI:95586]
increasing	ENSMUSG00000030753	14	26	36721	669360	1.14811e-11	2.93804e-09	Prkrir	protein-kinase, interferon-inducible double stranded RNA dependent inhibitor, repressor of (P58 repressor) [Source:MGI Symbol;Acc:MGI:1920231]
decreasing	ENSMUSG00000021252	14	26	38598	669360	2.23248e-11	5.65749e-09	0610007P14Rik	RIKEN cDNA 0610007P14 gene [Source:MGI Symbol;Acc:MGI:1915571]
decreasing	ENSMUSG00000030894	14	26	38598	669360	2.23248e-11	5.65749e-09	Tpp1	tripeptidyl peptidase I [Source:MGI Symbol;Acc:MGI:1336194]
increasing	ENSMUSG00000004961	14	27	36721	669360	2.26285e-11	5.70676e-09	Syt5	synaptotagmin V [Source:MGI Symbol;Acc:MGI:1926368]
decreasing	ENSMUSG00000022584	13	22	38598	669360	2.35988e-11	5.92285e-09	Ly6c2	lymphocyte antigen 6 complex, locus C2 [Source:MGI Symbol;Acc:MGI:3712069]
increasing	ENSMUSG00000002996	14	28	36721	669360	4.2948e-11	9.83359e-09	Hbp1	high mobility group box transcription factor 1 [Source:MGI Symbol;Acc:MGI:894659]
increasing	ENSMUSG00000005510	14	28	36721	669360	4.2948e-11	9.83359e-09	Ndufs3	NADH dehydrogenase (ubiquinone) Fe-S protein 3 [Source:MGI Symbol;Acc:MGI:1915599]
increasing	ENSMUSG00000006335	14	28	36721	669360	4.2948e-11	9.83359e-09	Tfpt	TCF3 (E2A) fusion partner [Source:MGI Symbol;Acc:MGI:1916964]
increasing	ENSMUSG00000018761	14	28	36721	669360	4.2948e-11	9.83359e-09	Mpdu1	mannose-P-dolichol utilization defect 1 [Source:MGI Symbol;Acc:MGI:1346040]
increasing	ENSMUSG00000019809	14	28	36721	669360	4.2948e-11	9.83359e-09	Pex3	peroxisomal biogenesis factor 3 [Source:MGI Symbol;Acc:MGI:1929646]
increasing	ENSMUSG00000019990	14	28	36721	669360	4.2948e-11	9.83359e-09	Pde7b	phosphodiesterase 7B [Source:MGI Symbol;Acc:MGI:1352752]
increasing	ENSMUSG00000020250	14	28	36721	669360	4.2948e-11	9.83359e-09	Txnrd1	thioredoxin reductase 1 [Source:MGI Symbol;Acc:MGI:1354175]
increasing	ENSMUSG00000023106	14	28	36721	669360	4.2948e-11	9.83359e-09	Denr	density-regulated protein [Source:MGI Symbol;Acc:MGI:1915434]
increasing	ENSMUSG00000028466	14	28	36721	669360	4.2948e-11	9.83359e-09	Creb3	cAMP responsive element binding protein 3 [Source:MGI Symbol;Acc:MGI:99946]
increasing	ENSMUSG00000031169	14	28	36721	669360	4.2948e-11	9.83359e-09	Porcn	porcupine homolog (Drosophila) [Source:MGI Symbol;Acc:MGI:1890212]
increasing	ENSMUSG00000032350	14	28	36721	669360	4.2948e-11	9.83359e-09	Gclc	glutamate-cysteine ligase, catalytic subunit [Source:MGI Symbol;Acc:MGI:104990]
increasing	ENSMUSG00000034109	14	28	36721	669360	4.2948e-11	9.83359e-09	Golim4	golgi integral membrane protein 4 [Source:MGI Symbol;Acc:MGI:1920374]
increasing	ENSMUSG00000034674	14	28	36721	669360	4.2948e-11	9.83359e-09	Tdg	thymine DNA glycosylase [Source:MGI Symbol;Acc:MGI:108247]
increasing	ENSMUSG00000037712	14	28	36721	669360	4.2948e-11	9.83359e-09	Fermt2	fermitin family homolog 2 (Drosophila) [Source:MGI Symbol;Acc:MGI:2385001]
increasing	ENSMUSG00000038172	14	28	36721	669360	4.2948e-11	9.83359e-09	Ttc39b	tetratricopeptide repeat domain 39B [Source:MGI Symbol;Acc:MGI:1917113]
increasing	ENSMUSG00000042032	14	28	36721	669360	4.2948e-11	9.83359e-09	Mat2b	methionine adenosyltransferase II, beta [Source:MGI Symbol;Acc:MGI:1913667]
increasing	ENSMUSG00000043885	14	28	36721	669360	4.2948e-11	9.83359e-09	Slc36a4	solute carrier family 36 (proton/amino acid symporter), member 4 [Source:MGI Symbol;Acc:MGI:2442595]
increasing	ENSMUSG00000051236	14	28	36721	669360	4.2948e-11	9.83359e-09	Msrb3	methionine sulfoxide reductase B3 [Source:MGI Symbol;Acc:MGI:2443538]
increasing	ENSMUSG00000067365	14	28	36721	669360	4.2948e-11	9.83359e-09	Tmem128	transmembrane protein 128 [Source:MGI Symbol;Acc:MGI:1913559]
increasing	ENSMUSG00000071253	14	28	36721	669360	4.2948e-11	9.83359e-09	Slc25a16	solute carrier family 25 (mitochondrial carrier, Graves disease autoantigen), member 16 [Source:MGI Symbol;Acc:MGI:1920382]
decreasing	ENSMUSG00000027699	14	27	38598	669360	4.38801e-11	9.91652e-09	Ect2	ect2 oncogene [Source:MGI Symbol;Acc:MGI:95281]
decreasing	ENSMUSG00000031652	14	27	38598	669360	4.38801e-11	9.91652e-09	N4bp1	NEDD4 binding protein 1 [Source:MGI Symbol;Acc:MGI:2136825]
decreasing	ENSMUSG00000039116	14	27	38598	669360	4.38801e-11	9.91652e-09	Gpr126	G protein-coupled receptor 126 [Source:MGI Symbol;Acc:MGI:1916151]
increasing	ENSMUSG00000036492	13	24	36721	669360	5.71974e-11	1.28704e-08	Rnf39	ring finger protein 39 [Source:MGI Symbol;Acc:MGI:2156378]
increasing	ENSMUSG00000092486	12	20	36721	669360	6.1702e-11	1.38244e-08	2610524H06Rik	RIKEN cDNA 2610524H06 gene [Source:MGI Symbol;Acc:MGI:2447819]
decreasing	ENSMUSG00000002265	14	28	38598	669360	8.30546e-11	1.51073e-08	Peg3	paternally expressed 3 [Source:MGI Symbol;Acc:MGI:104748]
decreasing	ENSMUSG00000002900	14	28	38598	669360	8.30546e-11	1.51073e-08	Lamb1	laminin B1 [Source:MGI Symbol;Acc:MGI:96743]
decreasing	ENSMUSG00000003746	14	28	38598	669360	8.30546e-11	1.51073e-08	Man1a	mannosidase 1, alpha [Source:MGI Symbol;Acc:MGI:104677]
decreasing	ENSMUSG00000010048	14	28	38598	669360	8.30546e-11	1.51073e-08	Ifrd2	interferon-related developmental regulator 2 [Source:MGI Symbol;Acc:MGI:1316708]
decreasing	ENSMUSG00000018322	14	28	38598	669360	8.30546e-11	1.51073e-08	Tomm34	translocase of outer mitochondrial membrane 34 [Source:MGI Symbol;Acc:MGI:1914395]
decreasing	ENSMUSG00000018474	14	28	38598	669360	8.30546e-11	1.51073e-08	Chd3	chromodomain helicase DNA binding protein 3 [Source:MGI Symbol;Acc:MGI:1344395]
decreasing	ENSMUSG00000018819	14	28	38598	669360	8.30546e-11	1.51073e-08	Lsp1	lymphocyte specific 1 [Source:MGI Symbol;Acc:MGI:96832]
decreasing	ENSMUSG00000020114	14	28	38598	669360	8.30546e-11	1.51073e-08	Cand1	cullin associated and neddylation disassociated 1 [Source:MGI Symbol;Acc:MGI:1261820]
decreasing	ENSMUSG00000020248	14	28	38598	669360	8.30546e-11	1.51073e-08	Nfyb	nuclear transcription factor-Y beta [Source:MGI Symbol;Acc:MGI:97317]
decreasing	ENSMUSG00000020288	14	28	38598	669360	8.30546e-11	1.51073e-08	Ahsa2	AHA1, activator of heat shock protein ATPase homolog 2 (yeast) [Source:MGI Symbol;Acc:MGI:1916133]
decreasing	ENSMUSG00000021177	14	28	38598	669360	8.30546e-11	1.51073e-08	Tdp1	tyrosyl-DNA phosphodiesterase 1 [Source:MGI Symbol;Acc:MGI:1920036]
decreasing	ENSMUSG00000021577	14	28	38598	669360	8.30546e-11	1.51073e-08	Sdha	succinate dehydrogenase complex, subunit A, flavoprotein (Fp) [Source:MGI Symbol;Acc:MGI:1914195]
decreasing	ENSMUSG00000022565	14	28	38598	669360	8.30546e-11	1.51073e-08	Plec	plectin [Source:MGI Symbol;Acc:MGI:1277961]
decreasing	ENSMUSG00000024251	14	28	38598	669360	8.30546e-11	1.51073e-08	Thada	thyroid adenoma associated [Source:MGI Symbol;Acc:MGI:3039623]
decreasing	ENSMUSG00000024312	14	28	38598	669360	8.30546e-11	1.51073e-08	Wdr46	WD repeat domain 46 [Source:MGI Symbol;Acc:MGI:1931871]
decreasing	ENSMUSG00000024989	14	28	38598	669360	8.30546e-11	1.51073e-08	Cep55	centrosomal protein 55 [Source:MGI Symbol;Acc:MGI:1921357]
decreasing	ENSMUSG00000025140	14	28	38598	669360	8.30546e-11	1.51073e-08	Pycr1	pyrroline-5-carboxylate reductase 1 [Source:MGI Symbol;Acc:MGI:2384795]
decreasing	ENSMUSG00000026109	14	28	38598	669360	8.30546e-11	1.51073e-08	Tmeff2	transmembrane protein with EGF-like and two follistatin-like domains 2 [Source:MGI Symbol;Acc:MGI:1861735]
decreasing	ENSMUSG00000026749	14	28	38598	669360	8.30546e-11	1.51073e-08	Nek6	NIMA (never in mitosis gene a)-related expressed kinase 6 [Source:MGI Symbol;Acc:MGI:1891638]
decreasing	ENSMUSG00000027650	14	28	38598	669360	8.30546e-11	1.51073e-08	Tti1	TELO2 interacting protein 1 [Source:MGI Symbol;Acc:MGI:1922675]
decreasing	ENSMUSG00000028344	14	28	38598	669360	8.30546e-11	1.51073e-08	Invs	inversin [Source:MGI Symbol;Acc:MGI:1335082]
decreasing	ENSMUSG00000030029	14	28	38598	669360	8.30546e-11	1.51073e-08	Lrig1	leucine-rich repeats and immunoglobulin-like domains 1 [Source:MGI Symbol;Acc:MGI:107935]
decreasing	ENSMUSG00000030074	14	28	38598	669360	8.30546e-11	1.51073e-08	Gxylt2	glucoside xylosyltransferase 2 [Source:MGI Symbol;Acc:MGI:2682940]
decreasing	ENSMUSG00000030213	14	28	38598	669360	8.30546e-11	1.51073e-08	Atf7ip	activating transcription factor 7 interacting protein [Source:MGI Symbol;Acc:MGI:1858965]
decreasing	ENSMUSG00000031613	14	28	38598	669360	8.30546e-11	1.51073e-08	Hpgd	hydroxyprostaglandin dehydrogenase 15 (NAD) [Source:MGI Symbol;Acc:MGI:108085]
decreasing	ENSMUSG00000031987	14	28	38598	669360	8.30546e-11	1.51073e-08	Egln1	EGL nine homolog 1 (C. elegans) [Source:MGI Symbol;Acc:MGI:1932286]
decreasing	ENSMUSG00000032187	14	28	38598	669360	8.30546e-11	1.51073e-08	Smarca4	SWI/SNF related, matrix associated, actin dependent regulator of chromatin, subfamily a, member 4 [Source:MGI Symbol;Acc:MGI:88192]
decreasing	ENSMUSG00000032235	14	28	38598	669360	8.30546e-11	1.51073e-08	Narg2	NMDA receptor-regulated gene 2 [Source:MGI Symbol;Acc:MGI:2135947]
decreasing	ENSMUSG00000032243	14	28	38598	669360	8.30546e-11	1.51073e-08	Itga11	integrin alpha 11 [Source:MGI Symbol;Acc:MGI:2442114]
decreasing	ENSMUSG00000036334	14	28	38598	669360	8.30546e-11	1.51073e-08	Igsf10	immunoglobulin superfamily, member 10 [Source:MGI Symbol;Acc:MGI:1923481]
decreasing	ENSMUSG00000036902	14	28	38598	669360	8.30546e-11	1.51073e-08	Neto2	neuropilin (NRP) and tolloid (TLL)-like 2 [Source:MGI Symbol;Acc:MGI:1921763]
decreasing	ENSMUSG00000036983	14	28	38598	669360	8.30546e-11	1.51073e-08	Tfb1m	transcription factor B1, mitochondrial [Source:MGI Symbol;Acc:MGI:2146851]
decreasing	ENSMUSG00000038506	14	28	38598	669360	8.30546e-11	1.51073e-08	Dcun1d2	DCN1, defective in cullin neddylation 1, domain containing 2 (S. cerevisiae) [Source:MGI Symbol;Acc:MGI:2142792]
decreasing	ENSMUSG00000038759	14	28	38598	669360	8.30546e-11	1.51073e-08	Nup205	nucleoporin 205 [Source:MGI Symbol;Acc:MGI:2141625]
decreasing	ENSMUSG00000039254	14	28	38598	669360	8.30546e-11	1.51073e-08	Pomt1	protein-O-mannosyltransferase 1 [Source:MGI Symbol;Acc:MGI:2138994]
decreasing	ENSMUSG00000039354	14	28	38598	669360	8.30546e-11	1.51073e-08	Smarcal1	SWI/SNF related matrix associated, actin dependent regulator of chromatin, subfamily a-like 1 [Source:MGI Symbol;Acc:MGI:1859183]
decreasing	ENSMUSG00000040084	14	28	38598	669360	8.30546e-11	1.51073e-08	Bub1b	budding uninhibited by benzimidazoles 1 homolog, beta (S. cerevisiae) [Source:MGI Symbol;Acc:MGI:1333889]
decreasing	ENSMUSG00000040249	14	28	38598	669360	8.30546e-11	1.51073e-08	Lrp1	low density lipoprotein receptor-related protein 1 [Source:MGI Symbol;Acc:MGI:96828]
decreasing	ENSMUSG00000041650	14	28	38598	669360	8.30546e-11	1.51073e-08	Pcca	propionyl-Coenzyme A carboxylase, alpha polypeptide [Source:MGI Symbol;Acc:MGI:97499]
decreasing	ENSMUSG00000042369	14	28	38598	669360	8.30546e-11	1.51073e-08	Rbm45	RNA binding motif protein 45 [Source:MGI Symbol;Acc:MGI:2387367]
decreasing	ENSMUSG00000043411	14	28	38598	669360	8.30546e-11	1.51073e-08	Usp48	ubiquitin specific peptidase 48 [Source:MGI Symbol;Acc:MGI:2158502]
decreasing	ENSMUSG00000051048	14	28	38598	669360	8.30546e-11	1.51073e-08	P4ha3	procollagen-proline, 2-oxoglutarate 4-dioxygenase (proline 4-hydroxylase), alpha polypeptide III [Source:MGI Symbol;Acc:MGI:2444049]
decreasing	ENSMUSG00000051378	14	28	38598	669360	8.30546e-11	1.51073e-08	Kif18b	kinesin family member 18B [Source:MGI Symbol;Acc:MGI:2446979]
decreasing	ENSMUSG00000053460	14	28	38598	669360	8.30546e-11	1.51073e-08	Ggcx	gamma-glutamyl carboxylase [Source:MGI Symbol;Acc:MGI:1927655]
decreasing	ENSMUSG00000053644	14	28	38598	669360	8.30546e-11	1.51073e-08	Aldh7a1	aldehyde dehydrogenase family 7, member A1 [Source:MGI Symbol;Acc:MGI:108186]
decreasing	ENSMUSG00000057193	14	28	38598	669360	8.30546e-11	1.51073e-08	Slc44a2	solute carrier family 44, member 2 [Source:MGI Symbol;Acc:MGI:1915932]
decreasing	ENSMUSG00000060096	14	28	38598	669360	8.30546e-11	1.51073e-08	Amd-ps3	S-adenosylmethionine decarboxylase, pseudogene 3 [Source:MGI Symbol;Acc:MGI:3704487]
decreasing	ENSMUSG00000061048	14	28	38598	669360	8.30546e-11	1.51073e-08	Cdh3	cadherin 3 [Source:MGI Symbol;Acc:MGI:88356]
decreasing	ENSMUSG00000071037	14	28	38598	669360	8.30546e-11	1.51073e-08	1700106N22Rik	RIKEN cDNA 1700106N22 gene [Source:MGI Symbol;Acc:MGI:1920832]
decreasing	ENSMUSG00000071176	14	28	38598	669360	8.30546e-11	1.51073e-08	Arhgef10	Rho guanine nucleotide exchange factor (GEF) 10 [Source:MGI Symbol;Acc:MGI:2444453]
decreasing	ENSMUSG00000071516	14	28	38598	669360	8.30546e-11	1.51073e-08	Hist1h2ai	histone cluster 1, H2ai [Source:MGI Symbol;Acc:MGI:2448457]
decreasing	ENSMUSG00000078532	14	28	38598	669360	8.30546e-11	1.51073e-08	Nkain1	Na+/K+ transporting ATPase interacting 1 [Source:MGI Symbol;Acc:MGI:1914399]
decreasing	ENSMUSG00000079018	14	28	38598	669360	8.30546e-11	1.51073e-08	Ly6c1	lymphocyte antigen 6 complex, locus C1 [Source:MGI Symbol;Acc:MGI:96882]
decreasing	ENSMUSG00000079487	14	28	38598	669360	8.30546e-11	1.51073e-08	Med12	mediator of RNA polymerase II transcription, subunit 12 homolog (yeast) [Source:MGI Symbol;Acc:MGI:1926212]
increasing	ENSMUSG00000053581	13	25	36721	669360	1.13112e-10	2.03617e-08	Zfand2a	zinc finger, AN1-type domain 2A [Source:MGI Symbol;Acc:MGI:2140729]
increasing	ENSMUSG00000062619	13	25	36721	669360	1.13112e-10	2.03617e-08	2310039H08Rik	RIKEN cDNA 2310039H08 gene [Source:MGI Symbol;Acc:MGI:1914351]
increasing	ENSMUSG00000096210	13	25	36721	669360	1.13112e-10	2.03617e-08	H1f0	H1 histone family, member 0 [Source:MGI Symbol;Acc:MGI:95893]
decreasing	ENSMUSG00000003070	13	25	38598	669360	2.09285e-10	3.69105e-08	Efna2	ephrin A2 [Source:MGI Symbol;Acc:MGI:102707]
decreasing	ENSMUSG00000020808	13	25	38598	669360	2.09285e-10	3.69105e-08	Fam64a	family with sequence similarity 64, member A [Source:MGI Symbol;Acc:MGI:1924434]
decreasing	ENSMUSG00000023104	13	25	38598	669360	2.09285e-10	3.69105e-08	Rfc2	replication factor C (activator 1) 2 [Source:MGI Symbol;Acc:MGI:1341868]
decreasing	ENSMUSG00000037892	13	25	38598	669360	2.09285e-10	3.69105e-08	Pcdh18	protocadherin 18 [Source:MGI Symbol;Acc:MGI:1920423]
decreasing	ENSMUSG00000049539	13	25	38598	669360	2.09285e-10	3.69105e-08	Hist1h1a	histone cluster 1, H1a [Source:MGI Symbol;Acc:MGI:1931523]
decreasing	ENSMUSG00000051220	13	25	38598	669360	2.09285e-10	3.69105e-08	Ercc6l	excision repair cross-complementing rodent repair deficiency complementation group 6 - like [Source:MGI Symbol;Acc:MGI:2654144]
increasing	ENSMUSG00000023018	13	26	36721	669360	2.14743e-10	3.74931e-08	Smarcd1	SWI/SNF related, matrix associated, actin dependent regulator of chromatin, subfamily d, member 1 [Source:MGI Symbol;Acc:MGI:1933623]
increasing	ENSMUSG00000030137	13	26	36721	669360	2.14743e-10	3.74931e-08	Tuba8	tubulin, alpha 8 [Source:MGI Symbol;Acc:MGI:1858225]
increasing	ENSMUSG00000047238	13	26	36721	669360	2.14743e-10	3.74931e-08	Mageh1	melanoma antigen, family H, 1 [Source:MGI Symbol;Acc:MGI:1922875]
increasing	ENSMUSG00000058816	12	22	36721	669360	2.85563e-10	4.96918e-08	Ppp1r2-ps3	protein phosphatase 1, regulatory (inhibitor) subunit 2, pseudogene 3 [Source:MGI Symbol;Acc:MGI:3645534]
increasing	ENSMUSG00000030591	13	27	36721	669360	3.93135e-10	6.71609e-08	Psmd8	proteasome (prosome, macropain) 26S subunit, non-ATPase, 8 [Source:MGI Symbol;Acc:MGI:1888669]
increasing	ENSMUSG00000036093	13	27	36721	669360	3.93135e-10	6.71609e-08	Arl5a	ADP-ribosylation factor-like 5A [Source:MGI Symbol;Acc:MGI:1922673]
decreasing	ENSMUSG00000021811	13	26	38598	669360	3.96245e-10	6.71609e-08	Dnajc9	DnaJ (Hsp40) homolog, subfamily C, member 9 [Source:MGI Symbol;Acc:MGI:1915326]
decreasing	ENSMUSG00000022964	13	26	38598	669360	3.96245e-10	6.71609e-08	Tmem50b	transmembrane protein 50B [Source:MGI Symbol;Acc:MGI:1925225]
decreasing	ENSMUSG00000031380	13	26	38598	669360	3.96245e-10	6.71609e-08	Figf	c-fos induced growth factor [Source:MGI Symbol;Acc:MGI:108037]
decreasing	ENSMUSG00000034807	13	26	38598	669360	3.96245e-10	6.71609e-08	Glt25d1	glycosyltransferase 25 domain containing 1 [Source:MGI Symbol;Acc:MGI:1924348]
decreasing	ENSMUSG00000037455	13	26	38598	669360	3.96245e-10	6.71609e-08	1110021L09Rik	RIKEN cDNA 1110021L09 gene [Source:MGI Symbol;Acc:MGI:1923556]
decreasing	ENSMUSG00000042650	13	26	38598	669360	3.96245e-10	6.71609e-08	Alkbh5	alkB, alkylation repair homolog 5 (E. coli) [Source:MGI Symbol;Acc:MGI:2144489]
decreasing	ENSMUSG00000044734	12	22	38598	669360	5.05503e-10	8.54023e-08	Serpinb1a	serine (or cysteine) peptidase inhibitor, clade B, member 1a [Source:MGI Symbol;Acc:MGI:1913472]
increasing	ENSMUSG00000014496	13	28	36721	669360	6.9663e-10	1.12941e-07	Ankrd28	ankyrin repeat domain 28 [Source:MGI Symbol;Acc:MGI:2145661]
increasing	ENSMUSG00000021846	13	28	36721	669360	6.9663e-10	1.12941e-07	Peli2	pellino 2 [Source:MGI Symbol;Acc:MGI:1891445]
increasing	ENSMUSG00000021969	13	28	36721	669360	6.9663e-10	1.12941e-07	Zdhhc20	zinc finger, DHHC domain containing 20 [Source:MGI Symbol;Acc:MGI:1923215]
increasing	ENSMUSG00000022437	13	28	36721	669360	6.9663e-10	1.12941e-07	Samm50	sorting and assembly machinery component 50 homolog (S. cerevisiae) [Source:MGI Symbol;Acc:MGI:1915903]
increasing	ENSMUSG00000025584	13	28	36721	669360	6.9663e-10	1.12941e-07	Pde8a	phosphodiesterase 8A [Source:MGI Symbol;Acc:MGI:1277116]
increasing	ENSMUSG00000027282	13	28	36721	669360	6.9663e-10	1.12941e-07	Mtch2	mitochondrial carrier homolog 2 (C. elegans) [Source:MGI Symbol;Acc:MGI:1929260]
increasing	ENSMUSG00000028007	13	28	36721	669360	6.9663e-10	1.12941e-07	Snx7	sorting nexin 7 [Source:MGI Symbol;Acc:MGI:1923811]
increasing	ENSMUSG00000029148	13	28	36721	669360	6.9663e-10	1.12941e-07	Nrbp1	nuclear receptor binding protein 1 [Source:MGI Symbol;Acc:MGI:2183436]
increasing	ENSMUSG00000030616	13	28	36721	669360	6.9663e-10	1.12941e-07	Sytl2	synaptotagmin-like 2 [Source:MGI Symbol;Acc:MGI:1933366]
increasing	ENSMUSG00000033207	13	28	36721	669360	6.9663e-10	1.12941e-07	Mamdc2	MAM domain containing 2 [Source:MGI Symbol;Acc:MGI:1918988]
increasing	ENSMUSG00000034591	13	28	36721	669360	6.9663e-10	1.12941e-07	Slc41a2	solute carrier family 41, member 2 [Source:MGI Symbol;Acc:MGI:2442940]
increasing	ENSMUSG00000042485	13	28	36721	669360	6.9663e-10	1.12941e-07	Mustn1	musculoskeletal, embryonic nuclear protein 1 [Source:MGI Symbol;Acc:MGI:1913425]
increasing	ENSMUSG00000084384	13	28	36721	669360	6.9663e-10	1.12941e-07	Gm12251	predicted gene 12251 [Source:MGI Symbol;Acc:MGI:3652216]
decreasing	ENSMUSG00000002845	13	27	38598	669360	7.2344e-10	1.15494e-07	Tmem39a	transmembrane protein 39a [Source:MGI Symbol;Acc:MGI:1915096]
decreasing	ENSMUSG00000015653	13	27	38598	669360	7.2344e-10	1.15494e-07	Steap2	six transmembrane epithelial antigen of prostate 2 [Source:MGI Symbol;Acc:MGI:1921301]
decreasing	ENSMUSG00000051705	13	27	38598	669360	7.2344e-10	1.15494e-07	Senp8	SUMO/sentrin specific peptidase 8 [Source:MGI Symbol;Acc:MGI:1918849]
decreasing	ENSMUSG00000062031	13	27	38598	669360	7.2344e-10	1.15494e-07	Athl1	ATH1, acid trehalase-like 1 (yeast) [Source:MGI Symbol;Acc:MGI:2444047]
decreasing	ENSMUSG00000068417	13	27	38598	669360	7.2344e-10	1.15494e-07	Pnp2	purine-nucleoside phosphorylase 2 [Source:MGI Symbol;Acc:MGI:3712328]
decreasing	ENSMUSG00000000531	13	28	38598	669360	1.27844e-09	1.72901e-07	Grasp	GRP1 (general receptor for phosphoinositides 1)-associated scaffold protein [Source:MGI Symbol;Acc:MGI:1860303]
decreasing	ENSMUSG00000001440	13	28	38598	669360	1.27844e-09	1.72901e-07	Kpnb1	karyopherin (importin) beta 1 [Source:MGI Symbol;Acc:MGI:107532]
decreasing	ENSMUSG00000002227	13	28	38598	669360	1.27844e-09	1.72901e-07	Mov10	Moloney leukemia virus 10 [Source:MGI Symbol;Acc:MGI:97054]
decreasing	ENSMUSG00000009575	13	28	38598	669360	1.27844e-09	1.72901e-07	Cbx5	chromobox homolog 5 (Drosophila HP1a) [Source:MGI Symbol;Acc:MGI:109372]
decreasing	ENSMUSG00000010554	13	28	38598	669360	1.27844e-09	1.72901e-07	Mettl16	methyltransferase like 16 [Source:MGI Symbol;Acc:MGI:1914743]
decreasing	ENSMUSG00000013629	13	28	38598	669360	1.27844e-09	1.72901e-07	Cad	carbamoyl-phosphate synthetase 2, aspartate transcarbamylase, and dihydroorotase [Source:MGI Symbol;Acc:MGI:1916969]
decreasing	ENSMUSG00000018921	13	28	38598	669360	1.27844e-09	1.72901e-07	Pelp1	proline, glutamic acid and leucine rich protein 1 [Source:MGI Symbol;Acc:MGI:1922523]
decreasing	ENSMUSG00000019836	13	28	38598	669360	1.27844e-09	1.72901e-07	Amd-ps4	S-adenosylmethionine decarboxylase, pseudogene 4 [Source:MGI Symbol;Acc:MGI:3650439]
decreasing	ENSMUSG00000020532	13	28	38598	669360	1.27844e-09	1.72901e-07	Acaca	acetyl-Coenzyme A carboxylase alpha [Source:MGI Symbol;Acc:MGI:108451]
decreasing	ENSMUSG00000021175	13	28	38598	669360	1.27844e-09	1.72901e-07	Cdca7l	cell division cycle associated 7 like [Source:MGI Symbol;Acc:MGI:2384982]
decreasing	ENSMUSG00000021264	13	28	38598	669360	1.27844e-09	1.72901e-07	Yy1	YY1 transcription factor [Source:MGI Symbol;Acc:MGI:99150]
decreasing	ENSMUSG00000021910	13	28	38598	669360	1.27844e-09	1.72901e-07	Nisch	nischarin [Source:MGI Symbol;Acc:MGI:1928323]
decreasing	ENSMUSG00000022484	13	28	38598	669360	1.27844e-09	1.72901e-07	Hoxc10	homeobox C10 [Source:MGI Symbol;Acc:MGI:96192]
decreasing	ENSMUSG00000024998	13	28	38598	669360	1.27844e-09	1.72901e-07	Plce1	phospholipase C, epsilon 1 [Source:MGI Symbol;Acc:MGI:1921305]
decreasing	ENSMUSG00000025161	13	28	38598	669360	1.27844e-09	1.72901e-07	Slc16a3	solute carrier family 16 (monocarboxylic acid transporters), member 3 [Source:MGI Symbol;Acc:MGI:1933438]
decreasing	ENSMUSG00000025262	13	28	38598	669360	1.27844e-09	1.72901e-07	Fam120c	family with sequence similarity 120, member C [Source:MGI Symbol;Acc:MGI:2387687]
decreasing	ENSMUSG00000025324	13	28	38598	669360	1.27844e-09	1.72901e-07	Atp10a	ATPase, class V, type 10A [Source:MGI Symbol;Acc:MGI:1330809]
decreasing	ENSMUSG00000026192	13	28	38598	669360	1.27844e-09	1.72901e-07	Atic	5-aminoimidazole-4-carboxamide ribonucleotide formyltransferase/IMP cyclohydrolase [Source:MGI Symbol;Acc:MGI:1351352]
decreasing	ENSMUSG00000026669	13	28	38598	669360	1.27844e-09	1.72901e-07	Mcm10	minichromosome maintenance deficient 10 (S. cerevisiae) [Source:MGI Symbol;Acc:MGI:1917274]
decreasing	ENSMUSG00000027001	13	28	38598	669360	1.27844e-09	1.72901e-07	Dusp19	dual specificity phosphatase 19 [Source:MGI Symbol;Acc:MGI:1915332]
decreasing	ENSMUSG00000027263	13	28	38598	669360	1.27844e-09	1.72901e-07	Tubgcp4	tubulin, gamma complex associated protein 4 [Source:MGI Symbol;Acc:MGI:1196293]
decreasing	ENSMUSG00000027651	13	28	38598	669360	1.27844e-09	1.72901e-07	Rprd1b	regulation of nuclear pre-mRNA domain containing 1B [Source:MGI Symbol;Acc:MGI:1917720]
decreasing	ENSMUSG00000027778	13	28	38598	669360	1.27844e-09	1.72901e-07	Ift80	intraflagellar transport 80 homolog (Chlamydomonas) [Source:MGI Symbol;Acc:MGI:1915509]
decreasing	ENSMUSG00000027889	13	28	38598	669360	1.27844e-09	1.72901e-07	Ampd2	adenosine monophosphate deaminase 2 [Source:MGI Symbol;Acc:MGI:88016]
decreasing	ENSMUSG00000028980	13	28	38598	669360	1.27844e-09	1.72901e-07	H6pd	hexose-6-phosphate dehydrogenase (glucose 1-dehydrogenase) [Source:MGI Symbol;Acc:MGI:2140356]
decreasing	ENSMUSG00000030870	13	28	38598	669360	1.27844e-09	1.72901e-07	Ubfd1	ubiquitin family domain containing 1 [Source:MGI Symbol;Acc:MGI:107301]
decreasing	ENSMUSG00000031065	13	28	38598	669360	1.27844e-09	1.72901e-07	Cdk16	cyclin-dependent kinase 16 [Source:MGI Symbol;Acc:MGI:97516]
decreasing	ENSMUSG00000031066	13	28	38598	669360	1.27844e-09	1.72901e-07	Usp11	ubiquitin specific peptidase 11 [Source:MGI Symbol;Acc:MGI:2384312]
decreasing	ENSMUSG00000031295	13	28	38598	669360	1.27844e-09	1.72901e-07	Phka2	phosphorylase kinase alpha 2 [Source:MGI Symbol;Acc:MGI:97577]
decreasing	ENSMUSG00000031558	13	28	38598	669360	1.27844e-09	1.72901e-07	Slit2	slit homolog 2 (Drosophila) [Source:MGI Symbol;Acc:MGI:1315205]
decreasing	ENSMUSG00000031756	13	28	38598	669360	1.27844e-09	1.72901e-07	Cenpn	centromere protein N [Source:MGI Symbol;Acc:MGI:1919405]
decreasing	ENSMUSG00000033009	13	28	38598	669360	1.27844e-09	1.72901e-07	Ogfod1	2-oxoglutarate and iron-dependent oxygenase domain containing 1 [Source:MGI Symbol;Acc:MGI:2442978]
decreasing	ENSMUSG00000033386	13	28	38598	669360	1.27844e-09	1.72901e-07	Frrs1	ferric-chelate reductase 1 [Source:MGI Symbol;Acc:MGI:108076]
decreasing	ENSMUSG00000033557	13	28	38598	669360	1.27844e-09	1.72901e-07	Fam20b	family with sequence similarity 20, member B [Source:MGI Symbol;Acc:MGI:2443990]
decreasing	ENSMUSG00000035365	13	28	38598	669360	1.27844e-09	1.72901e-07	4930547N16Rik	RIKEN cDNA 4930547N16 gene [Source:MGI Symbol;Acc:MGI:1922567]
decreasing	ENSMUSG00000035776	13	28	38598	669360	1.27844e-09	1.72901e-07	Cd99l2	CD99 antigen-like 2 [Source:MGI Symbol;Acc:MGI:2177151]
decreasing	ENSMUSG00000037470	13	28	38598	669360	1.27844e-09	1.72901e-07	Uggt1	UDP-glucose glycoprotein glucosyltransferase 1 [Source:MGI Symbol;Acc:MGI:2443162]
decreasing	ENSMUSG00000037572	13	28	38598	669360	1.27844e-09	1.72901e-07	Wdhd1	WD repeat and HMG-box DNA binding protein 1 [Source:MGI Symbol;Acc:MGI:2443514]
decreasing	ENSMUSG00000037820	13	28	38598	669360	1.27844e-09	1.72901e-07	Tgm2	transglutaminase 2, C polypeptide [Source:MGI Symbol;Acc:MGI:98731]
decreasing	ENSMUSG00000037851	13	28	38598	669360	1.27844e-09	1.72901e-07	Iars	isoleucine-tRNA synthetase [Source:MGI Symbol;Acc:MGI:2145219]
decreasing	ENSMUSG00000038119	13	28	38598	669360	1.27844e-09	1.72901e-07	Cdon	cell adhesion molecule-related/down-regulated by oncogenes [Source:MGI Symbol;Acc:MGI:1926387]
decreasing	ENSMUSG00000038732	13	28	38598	669360	1.27844e-09	1.72901e-07	Mboat1	membrane bound O-acyltransferase domain containing 1 [Source:MGI Symbol;Acc:MGI:2387184]
decreasing	ENSMUSG00000039599	13	28	38598	669360	1.27844e-09	1.72901e-07	Fam149b	family with sequence similarity 149, member B [Source:MGI Symbol;Acc:MGI:2145567]
decreasing	ENSMUSG00000048922	13	28	38598	669360	1.27844e-09	1.72901e-07	Cdca2	cell division cycle associated 2 [Source:MGI Symbol;Acc:MGI:1919787]
decreasing	ENSMUSG00000049932	13	28	38598	669360	1.27844e-09	1.72901e-07	H2afx	H2A histone family, member X [Source:MGI Symbol;Acc:MGI:102688]
decreasing	ENSMUSG00000051235	13	28	38598	669360	1.27844e-09	1.72901e-07	Gen1	Gen homolog 1, endonuclease (Drosophila) [Source:MGI Symbol;Acc:MGI:2443149]
decreasing	ENSMUSG00000054309	13	28	38598	669360	1.27844e-09	1.72901e-07	Cpsf3	cleavage and polyadenylation specificity factor 3 [Source:MGI Symbol;Acc:MGI:1859328]
decreasing	ENSMUSG00000054452	13	28	38598	669360	1.27844e-09	1.72901e-07	Aes	amino-terminal enhancer of split [Source:MGI Symbol;Acc:MGI:95806]
decreasing	ENSMUSG00000056228	13	28	38598	669360	1.27844e-09	1.72901e-07	Cars2	cysteinyl-tRNA synthetase 2 (mitochondrial)(putative) [Source:MGI Symbol;Acc:MGI:1919191]
decreasing	ENSMUSG00000056531	13	28	38598	669360	1.27844e-09	1.72901e-07	Ccdc18	coiled-coil domain containing 18 [Source:MGI Symbol;Acc:MGI:1922974]
decreasing	ENSMUSG00000057778	13	28	38598	669360	1.27844e-09	1.72901e-07	Cyb5d2	cytochrome b5 domain containing 2 [Source:MGI Symbol;Acc:MGI:2684848]
decreasing	ENSMUSG00000061615	13	28	38598	669360	1.27844e-09	1.72901e-07	Hist1h2ab	histone cluster 1, H2ab [Source:MGI Symbol;Acc:MGI:2448306]
decreasing	ENSMUSG00000063953	13	28	38598	669360	1.27844e-09	1.72901e-07	Amd2	S-adenosylmethionine decarboxylase 2 [Source:MGI Symbol;Acc:MGI:1333111]
decreasing	ENSMUSG00000063954	13	28	38598	669360	1.27844e-09	1.72901e-07	Hist2h2aa1	histone cluster 2, H2aa1 [Source:MGI Symbol;Acc:MGI:96097]
decreasing	ENSMUSG00000064080	13	28	38598	669360	1.27844e-09	1.72901e-07	Fbln2	fibulin 2 [Source:MGI Symbol;Acc:MGI:95488]
decreasing	ENSMUSG00000064220	13	28	38598	669360	1.27844e-09	1.72901e-07	Hist2h2aa2	histone cluster 2, H2aa2 [Source:MGI Symbol;Acc:MGI:2448283]
decreasing	ENSMUSG00000069272	13	28	38598	669360	1.27844e-09	1.72901e-07	Hist1h2ae	histone cluster 1, H2ae [Source:MGI Symbol;Acc:MGI:2448290]
decreasing	ENSMUSG00000070392	13	28	38598	669360	1.27844e-09	1.72901e-07	Gm20634	predicted gene 20634 [Source:MGI Symbol;Acc:MGI:5313081]
decreasing	ENSMUSG00000075232	13	28	38598	669360	1.27844e-09	1.72901e-07	Amd1	S-adenosylmethionine decarboxylase 1 [Source:MGI Symbol;Acc:MGI:88004]
decreasing	ENSMUSG00000030695	12	24	38598	669360	1.8957e-09	2.5506e-07	Aldoa	aldolase A, fructose-bisphosphate [Source:MGI Symbol;Acc:MGI:87994]
decreasing	ENSMUSG00000051557	12	24	38598	669360	1.8957e-09	2.5506e-07	Pusl1	pseudouridylate synthase-like 1 [Source:MGI Symbol;Acc:MGI:3047787]
increasing	ENSMUSG00000028348	12	25	36721	669360	1.9662e-09	2.63189e-07	Murc	muscle-related coiled-coil protein [Source:MGI Symbol;Acc:MGI:1915266]
increasing	ENSMUSG00000030218	12	25	36721	669360	1.9662e-09	2.63189e-07	Mgp	matrix Gla protein [Source:MGI Symbol;Acc:MGI:96976]
decreasing	ENSMUSG00000041220	11	20	38598	669360	2.41387e-09	3.22286e-07	Elovl6	ELOVL family member 6, elongation of long chain fatty acids (yeast) [Source:MGI Symbol;Acc:MGI:2156528]
increasing	ENSMUSG00000017009	12	26	36721	669360	3.46745e-09	4.54811e-07	Sdc4	syndecan 4 [Source:MGI Symbol;Acc:MGI:1349164]
increasing	ENSMUSG00000052298	12	26	36721	669360	3.46745e-09	4.54811e-07	Cdc42se2	CDC42 small effector 2 [Source:MGI Symbol;Acc:MGI:1919979]
increasing	ENSMUSG00000081185	12	26	36721	669360	3.46745e-09	4.54811e-07	Gm4852	predicted pseudogene 4852 [Source:MGI Symbol;Acc:MGI:3643039]
decreasing	ENSMUSG00000013076	12	25	38598	669360	3.4524e-09	4.54811e-07	Amotl1	angiomotin-like 1 [Source:MGI Symbol;Acc:MGI:1922973]
decreasing	ENSMUSG00000046417	12	25	38598	669360	3.4524e-09	4.54811e-07	BC046404	cDNA sequence BC046404 [Source:MGI Symbol;Acc:MGI:2682293]
decreasing	ENSMUSG00000048327	12	25	38598	669360	3.4524e-09	4.54811e-07	Ckap2l	cytoskeleton associated protein 2-like [Source:MGI Symbol;Acc:MGI:1917716]
decreasing	ENSMUSG00000094234	12	25	38598	669360	3.4524e-09	4.54811e-07	AC158155.1
increasing	ENSMUSG00000020946	12	27	36721	669360	5.92691e-09	7.63971e-07	Gosr2	golgi SNAP receptor complex member 2 [Source:MGI Symbol;Acc:MGI:1927204]
increasing	ENSMUSG00000022711	12	27	36721	669360	5.92691e-09	7.63971e-07	Pmm2	phosphomannomutase 2 [Source:MGI Symbol;Acc:MGI:1859214]
increasing	ENSMUSG00000024570	12	27	36721	669360	5.92691e-09	7.63971e-07	Rbfa	ribosome binding factor A [Source:MGI Symbol;Acc:MGI:1915981]
increasing	ENSMUSG00000026255	12	27	36721	669360	5.92691e-09	7.63971e-07	Efhd1	EF hand domain containing 1 [Source:MGI Symbol;Acc:MGI:1921607]
increasing	ENSMUSG00000072944	12	27	36721	669360	5.92691e-09	7.63971e-07	Nup62cl	nucleoporin 62 C-terminal like [Source:MGI Symbol;Acc:MGI:2685565]
increasing	ENSMUSG00000094843	12	27	36721	669360	5.92691e-09	7.63971e-07	AC183097.1
increasing	ENSMUSG00000095869	12	27	36721	669360	5.92691e-09	7.63971e-07	Ppp1r2-ps6	protein phosphatase 1, regulatory (inhibitor) subunit 2, pseudogene 6 [Source:MGI Symbol;Acc:MGI:3644697]
decreasing	ENSMUSG00000014763	12	26	38598	669360	6.07196e-09	7.6937e-07	Fam120b	family with sequence similarity 120, member B [Source:MGI Symbol;Acc:MGI:1914794]
decreasing	ENSMUSG00000020629	12	26	38598	669360	6.07196e-09	7.6937e-07	Adi1	acireductone dioxygenase 1 [Source:MGI Symbol;Acc:MGI:2144929]
decreasing	ENSMUSG00000022351	12	26	38598	669360	6.07196e-09	7.6937e-07	Sqle	squalene epoxidase [Source:MGI Symbol;Acc:MGI:109296]
decreasing	ENSMUSG00000026831	12	26	38598	669360	6.07196e-09	7.6937e-07	1700007K13Rik	RIKEN cDNA 1700007K13 gene [Source:MGI Symbol;Acc:MGI:1916577]
decreasing	ENSMUSG00000027712	12	26	38598	669360	6.07196e-09	7.6937e-07	Anxa5	annexin A5 [Source:MGI Symbol;Acc:MGI:106008]
decreasing	ENSMUSG00000056185	12	26	38598	669360	6.07196e-09	7.6937e-07	Snx32	sorting nexin 32 [Source:MGI Symbol;Acc:MGI:2444704]
decreasing	ENSMUSG00000071650	12	26	38598	669360	6.07196e-09	7.6937e-07	Ganab	alpha glucosidase 2 alpha neutral subunit [Source:MGI Symbol;Acc:MGI:1097667]
increasing	ENSMUSG00000000811	12	28	36721	669360	9.84961e-09	1.19301e-06	Txnrd3	thioredoxin reductase 3 [Source:MGI Symbol;Acc:MGI:2386711]
increasing	ENSMUSG00000020032	12	28	36721	669360	9.84961e-09	1.19301e-06	Nuak1	NUAK family, SNF1-like kinase, 1 [Source:MGI Symbol;Acc:MGI:1925226]
increasing	ENSMUSG00000023286	12	28	36721	669360	9.84961e-09	1.19301e-06	Ube2j2	ubiquitin-conjugating enzyme E2, J2 homolog (yeast) [Source:MGI Symbol;Acc:MGI:2153608]
increasing	ENSMUSG00000024404	12	28	36721	669360	9.84961e-09	1.19301e-06	Riok3	RIO kinase 3 (yeast) [Source:MGI Symbol;Acc:MGI:1914128]
increasing	ENSMUSG00000025917	12	28	36721	669360	9.84961e-09	1.19301e-06	Cops5	COP9 (constitutive photomorphogenic) homolog, subunit 5 (Arabidopsis thaliana) [Source:MGI Symbol;Acc:MGI:1349415]
increasing	ENSMUSG00000025921	12	28	36721	669360	9.84961e-09	1.19301e-06	Rdh10	retinol dehydrogenase 10 (all-trans) [Source:MGI Symbol;Acc:MGI:1924238]
increasing	ENSMUSG00000026150	12	28	36721	669360	9.84961e-09	1.19301e-06	Mff	mitochondrial fission factor [Source:MGI Symbol;Acc:MGI:1922984]
increasing	ENSMUSG00000026663	12	28	36721	669360	9.84961e-09	1.19301e-06	Atf6	activating transcription factor 6 [Source:MGI Symbol;Acc:MGI:1926157]
increasing	ENSMUSG00000027433	12	28	36721	669360	9.84961e-09	1.19301e-06	Xrn2	5'-3' exoribonuclease 2 [Source:MGI Symbol;Acc:MGI:894687]
increasing	ENSMUSG00000028568	12	28	36721	669360	9.84961e-09	1.19301e-06	Btf3l4	basic transcription factor 3-like 4 [Source:MGI Symbol;Acc:MGI:1915312]
increasing	ENSMUSG00000032370	12	28	36721	669360	9.84961e-09	1.19301e-06	Lactb	lactamase, beta [Source:MGI Symbol;Acc:MGI:1933395]
increasing	ENSMUSG00000036840	12	28	36721	669360	9.84961e-09	1.19301e-06	Siah1a	seven in absentia 1A [Source:MGI Symbol;Acc:MGI:108064]
increasing	ENSMUSG00000037971	12	28	36721	669360	9.84961e-09	1.19301e-06	1110032A03Rik	RIKEN cDNA 1110032A03 gene [Source:MGI Symbol;Acc:MGI:1915971]
increasing	ENSMUSG00000039048	12	28	36721	669360	9.84961e-09	1.19301e-06	Foxred1	FAD-dependent oxidoreductase domain containing 1 [Source:MGI Symbol;Acc:MGI:2446262]
increasing	ENSMUSG00000042997	12	28	36721	669360	9.84961e-09	1.19301e-06	Nhlrc3	NHL repeat containing 3 [Source:MGI Symbol;Acc:MGI:2444520]
increasing	ENSMUSG00000047714	12	28	36721	669360	9.84961e-09	1.19301e-06	Ppp1r2	protein phosphatase 1, regulatory (inhibitor) subunit 2 [Source:MGI Symbol;Acc:MGI:1914099]
increasing	ENSMUSG00000059237	12	28	36721	669360	9.84961e-09	1.19301e-06	Ppp1r2-ps4	protein phosphatase 1, regulatory (inhibitor) subunit 2, pseudogene 4 [Source:MGI Symbol;Acc:MGI:3645199]
increasing	ENSMUSG00000061046	12	28	36721	669360	9.84961e-09	1.19301e-06	Haghl	hydroxyacylglutathione hydrolase-like [Source:MGI Symbol;Acc:MGI:1919877]
increasing	ENSMUSG00000091905	12	28	36721	669360	9.84961e-09	1.19301e-06	Gm6395	predicted gene 6395 [Source:MGI Symbol;Acc:MGI:3645295]
decreasing	ENSMUSG00000019790	12	27	38598	669360	1.03508e-08	1.23934e-06	Stxbp5	syntaxin binding protein 5 (tomosyn) [Source:MGI Symbol;Acc:MGI:1926058]
decreasing	ENSMUSG00000026664	12	27	38598	669360	1.03508e-08	1.23934e-06	Phyh	phytanoyl-CoA hydroxylase [Source:MGI Symbol;Acc:MGI:891978]
decreasing	ENSMUSG00000027134	12	27	38598	669360	1.03508e-08	1.23934e-06	Lpcat4	lysophosphatidylcholine acyltransferase 4 [Source:MGI Symbol;Acc:MGI:2138993]
decreasing	ENSMUSG00000028243	12	27	38598	669360	1.03508e-08	1.23934e-06	Ubxn2b	UBX domain protein 2B [Source:MGI Symbol;Acc:MGI:1915303]
decreasing	ENSMUSG00000035198	12	27	38598	669360	1.03508e-08	1.23934e-06	Tubg1	tubulin, gamma 1 [Source:MGI Symbol;Acc:MGI:101834]
decreasing	ENSMUSG00000040128	10	18	38598	669360	1.15588e-08	1.38081e-06	Pnrc1	proline-rich nuclear receptor coactivator 1 [Source:MGI Symbol;Acc:MGI:1917838]
increasing	ENSMUSG00000059586	10	19	36721	669360	1.43902e-08	1.71512e-06	Nsmce2	non-SMC element 2 homolog (MMS21, S. cerevisiae) [Source:MGI Symbol;Acc:MGI:1915751]
decreasing	ENSMUSG00000005686	12	28	38598	669360	1.7155e-08	1.84652e-06	Ampd3	adenosine monophosphate deaminase 3 [Source:MGI Symbol;Acc:MGI:1096344]
decreasing	ENSMUSG00000008604	12	28	38598	669360	1.7155e-08	1.84652e-06	Ubqln4	ubiquilin 4 [Source:MGI Symbol;Acc:MGI:2150152]
decreasing	ENSMUSG00000016757	12	28	38598	669360	1.7155e-08	1.84652e-06	Ttll12	tubulin tyrosine ligase-like family, member 12 [Source:MGI Symbol;Acc:MGI:3039573]
decreasing	ENSMUSG00000019467	12	28	38598	669360	1.7155e-08	1.84652e-06	Arhgef25	Rho guanine nucleotide exchange factor (GEF) 25 [Source:MGI Symbol;Acc:MGI:1277173]
decreasing	ENSMUSG00000020493	12	28	38598	669360	1.7155e-08	1.84652e-06	Prr11	proline rich 11 [Source:MGI Symbol;Acc:MGI:2444496]
decreasing	ENSMUSG00000020695	12	28	38598	669360	1.7155e-08	1.84652e-06	Mrc2	mannose receptor, C type 2 [Source:MGI Symbol;Acc:MGI:107818]
decreasing	ENSMUSG00000021048	12	28	38598	669360	1.7155e-08	1.84652e-06	Mthfd1	methylenetetrahydrofolate dehydrogenase (NADP+ dependent), methenyltetrahydrofolate cyclohydrolase, formyltetrahydrofolate synthase [Source:MGI Symbol;Acc:MGI:1342005]
decreasing	ENSMUSG00000022034	12	28	38598	669360	1.7155e-08	1.84652e-06	Esco2	establishment of cohesion 1 homolog 2 (S. cerevisiae) [Source:MGI Symbol;Acc:MGI:1919238]
decreasing	ENSMUSG00000022185	12	28	38598	669360	1.7155e-08	1.84652e-06	Acin1	apoptotic chromatin condensation inducer 1 [Source:MGI Symbol;Acc:MGI:1891824]
decreasing	ENSMUSG00000022814	12	28	38598	669360	1.7155e-08	1.84652e-06	Umps	uridine monophosphate synthetase [Source:MGI Symbol;Acc:MGI:1298388]
decreasing	ENSMUSG00000024135	12	28	38598	669360	1.7155e-08	1.84652e-06	Srbd1	S1 RNA binding domain 1 [Source:MGI Symbol;Acc:MGI:1925836]
decreasing	ENSMUSG00000024222	12	28	38598	669360	1.7155e-08	1.84652e-06	Fkbp5	FK506 binding protein 5 [Source:MGI Symbol;Acc:MGI:104670]
decreasing	ENSMUSG00000024833	12	28	38598	669360	1.7155e-08	1.84652e-06	Pola2	polymerase (DNA directed), alpha 2 [Source:MGI Symbol;Acc:MGI:99690]
decreasing	ENSMUSG00000024942	12	28	38598	669360	1.7155e-08	1.84652e-06	Capn1	calpain 1 [Source:MGI Symbol;Acc:MGI:88263]
decreasing	ENSMUSG00000024947	12	28	38598	669360	1.7155e-08	1.84652e-06	Men1	multiple endocrine neoplasia 1 [Source:MGI Symbol;Acc:MGI:1316736]
decreasing	ENSMUSG00000025986	12	28	38598	669360	1.7155e-08	1.84652e-06	Slc39a10	solute carrier family 39 (zinc transporter), member 10 [Source:MGI Symbol;Acc:MGI:1914515]
decreasing	ENSMUSG00000026204	12	28	38598	669360	1.7155e-08	1.84652e-06	Ptprn	protein tyrosine phosphatase, receptor type, N [Source:MGI Symbol;Acc:MGI:102765]
decreasing	ENSMUSG00000026355	12	28	38598	669360	1.7155e-08	1.84652e-06	Mcm6	minichromosome maintenance deficient 6 (MIS5 homolog, S. pombe) (S. cerevisiae) [Source:MGI Symbol;Acc:MGI:1298227]
decreasing	ENSMUSG00000027274	12	28	38598	669360	1.7155e-08	1.84652e-06	Mkks	McKusick-Kaufman syndrome protein [Source:MGI Symbol;Acc:MGI:1891836]
decreasing	ENSMUSG00000027490	12	28	38598	669360	1.7155e-08	1.84652e-06	E2f1	E2F transcription factor 1 [Source:MGI Symbol;Acc:MGI:101941]
decreasing	ENSMUSG00000028613	12	28	38598	669360	1.7155e-08	1.84652e-06	Lrp8	low density lipoprotein receptor-related protein 8, apolipoprotein e receptor [Source:MGI Symbol;Acc:MGI:1340044]
decreasing	ENSMUSG00000028702	12	28	38598	669360	1.7155e-08	1.84652e-06	Rad54l	RAD54 like (S. cerevisiae) [Source:MGI Symbol;Acc:MGI:894697]
decreasing	ENSMUSG00000028763	12	28	38598	669360	1.7155e-08	1.84652e-06	Hspg2	perlecan (heparan sulfate proteoglycan 2) [Source:MGI Symbol;Acc:MGI:96257]
decreasing	ENSMUSG00000028776	12	28	38598	669360	1.7155e-08	1.84652e-06	Tinagl1	tubulointerstitial nephritis antigen-like 1 [Source:MGI Symbol;Acc:MGI:2137617]
decreasing	ENSMUSG00000029034	12	28	38598	669360	1.7155e-08	1.84652e-06	Cpsf3l	cleavage and polyadenylation specific factor 3-like [Source:MGI Symbol;Acc:MGI:1919207]
decreasing	ENSMUSG00000029414	12	28	38598	669360	1.7155e-08	1.84652e-06	Kntc1	kinetochore associated 1 [Source:MGI Symbol;Acc:MGI:2673709]
decreasing	ENSMUSG00000032342	12	28	38598	669360	1.7155e-08	1.84652e-06	Mto1	mitochondrial translation optimization 1 homolog (S. cerevisiae) [Source:MGI Symbol;Acc:MGI:1915541]
decreasing	ENSMUSG00000032437	12	28	38598	669360	1.7155e-08	1.84652e-06	Stt3b	STT3, subunit of the oligosaccharyltransferase complex, homolog B (S. cerevisiae) [Source:MGI Symbol;Acc:MGI:1915542]
decreasing	ENSMUSG00000033623	12	28	38598	669360	1.7155e-08	1.84652e-06	Pcgf3	polycomb group ring finger 3 [Source:MGI Symbol;Acc:MGI:1916837]
decreasing	ENSMUSG00000036644	12	28	38598	669360	1.7155e-08	1.84652e-06	Tbc1d9b	TBC1 domain family, member 9B [Source:MGI Symbol;Acc:MGI:1924045]
decreasing	ENSMUSG00000036864	12	28	38598	669360	1.7155e-08	1.84652e-06	BC053749	cDNA sequence BC053749 [Source:MGI Symbol;Acc:MGI:2681861]
decreasing	ENSMUSG00000039275	12	28	38598	669360	1.7155e-08	1.84652e-06	Foxk2	forkhead box K2 [Source:MGI Symbol;Acc:MGI:1916087]
decreasing	ENSMUSG00000040383	12	28	38598	669360	1.7155e-08	1.84652e-06	Aqr	aquarius [Source:MGI Symbol;Acc:MGI:1276102]
decreasing	ENSMUSG00000041215	12	28	38598	669360	1.7155e-08	1.84652e-06	Yeats2	YEATS domain containing 2 [Source:MGI Symbol;Acc:MGI:2447762]
decreasing	ENSMUSG00000043909	12	28	38598	669360	1.7155e-08	1.84652e-06	Trp53bp1	transformation related protein 53 binding protein 1 [Source:MGI Symbol;Acc:MGI:1351320]
decreasing	ENSMUSG00000045410	12	28	38598	669360	1.7155e-08	1.84652e-06	Akr1e1	aldo-keto reductase family 1, member E1 [Source:MGI Symbol;Acc:MGI:1914758]
decreasing	ENSMUSG00000046020	12	28	38598	669360	1.7155e-08	1.84652e-06	Pofut1	protein O-fucosyltransferase 1 [Source:MGI Symbol;Acc:MGI:2153207]
decreasing	ENSMUSG00000047248	12	28	38598	669360	1.7155e-08	1.84652e-06	C2cd3	C2 calcium-dependent domain containing 3 [Source:MGI Symbol;Acc:MGI:2142166]
decreasing	ENSMUSG00000052698	12	28	38598	669360	1.7155e-08	1.84652e-06	Tln2	talin 2 [Source:MGI Symbol;Acc:MGI:1917799]
decreasing	ENSMUSG00000052915	12	28	38598	669360	1.7155e-08	1.84652e-06	Msl1	male-specific lethal 1 homolog (Drosophila) [Source:MGI Symbol;Acc:MGI:1921276]
decreasing	ENSMUSG00000059883	12	28	38598	669360	1.7155e-08	1.84652e-06	Irak4	interleukin-1 receptor-associated kinase 4 [Source:MGI Symbol;Acc:MGI:2182474]
decreasing	ENSMUSG00000066306	12	28	38598	669360	1.7155e-08	1.84652e-06	Numa1	nuclear mitotic apparatus protein 1 [Source:MGI Symbol;Acc:MGI:2443665]
decreasing	ENSMUSG00000068855	12	28	38598	669360	1.7155e-08	1.84652e-06	Hist2h2ac	histone cluster 2, H2ac [Source:MGI Symbol;Acc:MGI:2448316]
decreasing	ENSMUSG00000068923	12	28	38598	669360	1.7155e-08	1.84652e-06	Syt11	synaptotagmin XI [Source:MGI Symbol;Acc:MGI:1859547]
decreasing	ENSMUSG00000069270	12	28	38598	669360	1.7155e-08	1.84652e-06	Hist1h2ac	histone cluster 1, H2ac [Source:MGI Symbol;Acc:MGI:2448287]
decreasing	ENSMUSG00000070327	12	28	38598	669360	1.7155e-08	1.84652e-06	Rnf213	ring finger protein 213 [Source:MGI Symbol;Acc:MGI:1289196]
decreasing	ENSMUSG00000096807	12	28	38598	669360	1.7155e-08	1.84652e-06	Hist1h2bm	histone cluster 1, H2bm [Source:MGI Symbol;Acc:MGI:2448404]
decreasing	ENSMUSG00000018583	10	19	38598	669360	2.31278e-08	2.48429e-06	G3bp1	Ras-GTPase-activating protein SH3-domain binding protein 1 [Source:MGI Symbol;Acc:MGI:1351465]
decreasing	ENSMUSG00000001228	9	15	38598	669360	2.56171e-08	2.74602e-06	Uhrf1	ubiquitin-like, containing PHD and RING finger domains, 1 [Source:MGI Symbol;Acc:MGI:1338889]
increasing	ENSMUSG00000001473	11	25	36721	669360	2.93386e-08	3.06932e-06	Tubb6	tubulin, beta 6 class V [Source:MGI Symbol;Acc:MGI:1915201]
increasing	ENSMUSG00000006373	11	25	36721	669360	2.93386e-08	3.06932e-06	Pgrmc1	progesterone receptor membrane component 1 [Source:MGI Symbol;Acc:MGI:1858305]
increasing	ENSMUSG00000022947	11	25	36721	669360	2.93386e-08	3.06932e-06	Cbr3	carbonyl reductase 3 [Source:MGI Symbol;Acc:MGI:1309992]
increasing	ENSMUSG00000026857	11	25	36721	669360	2.93386e-08	3.06932e-06	Mettl11a	methyltransferase like 11A [Source:MGI Symbol;Acc:MGI:1913867]
increasing	ENSMUSG00000028259	11	25	36721	669360	2.93386e-08	3.06932e-06	Fhl5	four and a half LIM domains 5 [Source:MGI Symbol;Acc:MGI:1913192]
increasing	ENSMUSG00000035559	11	25	36721	669360	2.93386e-08	3.06932e-06	Mpv17l2	MPV17 mitochondrial membrane protein-like 2 [Source:MGI Symbol;Acc:MGI:2681846]
increasing	ENSMUSG00000048772	11	25	36721	669360	2.93386e-08	3.06932e-06	Tmem53	transmembrane protein 53 [Source:MGI Symbol;Acc:MGI:1916027]
increasing	ENSMUSG00000052316	11	25	36721	669360	2.93386e-08	3.06932e-06	Lrrc15	leucine rich repeat containing 15 [Source:MGI Symbol;Acc:MGI:1921738]
increasing	ENSMUSG00000058317	11	25	36721	669360	2.93386e-08	3.06932e-06	Ube2e2	ubiquitin-conjugating enzyme E2E 2 (UBC4/5 homolog, yeast) [Source:MGI Symbol;Acc:MGI:2384997]
decreasing	ENSMUSG00000026039	11	24	38598	669360	2.88984e-08	3.06932e-06	Sgol2	shugoshin-like 2 (S. pombe) [Source:MGI Symbol;Acc:MGI:1098767]
decreasing	ENSMUSG00000028179	11	24	38598	669360	2.88984e-08	3.06932e-06	Cth	cystathionase (cystathionine gamma-lyase) [Source:MGI Symbol;Acc:MGI:1339968]
decreasing	ENSMUSG00000059552	11	24	38598	669360	2.88984e-08	3.06932e-06	Trp53	transformation related protein 53 [Source:MGI Symbol;Acc:MGI:98834]
increasing	ENSMUSG00000023905	11	26	36721	669360	4.83107e-08	4.93682e-06	Tnfrsf12a	tumor necrosis factor receptor superfamily, member 12a [Source:MGI Symbol;Acc:MGI:1351484]
increasing	ENSMUSG00000032411	11	26	36721	669360	4.83107e-08	4.93682e-06	Tfdp2	transcription factor Dp 2 [Source:MGI Symbol;Acc:MGI:107167]
increasing	ENSMUSG00000033918	11	26	36721	669360	4.83107e-08	4.93682e-06	Parl	presenilin associated, rhomboid-like [Source:MGI Symbol;Acc:MGI:1277152]
increasing	ENSMUSG00000042734	11	26	36721	669360	4.83107e-08	4.93682e-06	Ttc9	tetratricopeptide repeat domain 9 [Source:MGI Symbol;Acc:MGI:1916730]
increasing	ENSMUSG00000058581	11	26	36721	669360	4.83107e-08	4.93682e-06	Gm5801	predicted pseudogene 5801 [Source:MGI Symbol;Acc:MGI:3646055]
increasing	ENSMUSG00000078607	11	26	36721	669360	4.83107e-08	4.93682e-06	1810010H24Rik	RIKEN cDNA 1810010H24 gene [Source:MGI Symbol;Acc:MGI:1916316]
increasing	ENSMUSG00000078656	11	26	36721	669360	4.83107e-08	4.93682e-06	Vps25	vacuolar protein sorting 25 (yeast) [Source:MGI Symbol;Acc:MGI:106354]
decreasing	ENSMUSG00000001517	11	25	38598	669360	4.88916e-08	4.93682e-06	Foxm1	forkhead box M1 [Source:MGI Symbol;Acc:MGI:1347487]
decreasing	ENSMUSG00000006221	11	25	38598	669360	4.88916e-08	4.93682e-06	Hspb7	heat shock protein family, member 7 (cardiovascular) [Source:MGI Symbol;Acc:MGI:1352494]
decreasing	ENSMUSG00000009894	11	25	38598	669360	4.88916e-08	4.93682e-06	Snap47	synaptosomal-associated protein, 47 [Source:MGI Symbol;Acc:MGI:1915076]
decreasing	ENSMUSG00000014294	11	25	38598	669360	4.88916e-08	4.93682e-06	Ndufa2	NADH dehydrogenase (ubiquinone) 1 alpha subcomplex, 2 [Source:MGI Symbol;Acc:MGI:1343103]
decreasing	ENSMUSG00000025736	11	25	38598	669360	4.88916e-08	4.93682e-06	Jmjd8	jumonji domain containing 8 [Source:MGI Symbol;Acc:MGI:1919356]
decreasing	ENSMUSG00000039887	11	25	38598	669360	4.88916e-08	4.93682e-06	Alg14	asparagine-linked glycosylation 14 homolog (yeast) [Source:MGI Symbol;Acc:MGI:1914039]
decreasing	ENSMUSG00000040658	11	25	38598	669360	4.88916e-08	4.93682e-06	BC048355	cDNA sequence BC048355 [Source:MGI Symbol;Acc:MGI:3039376]
decreasing	ENSMUSG00000045312	11	25	38598	669360	4.88916e-08	4.93682e-06	Lhfpl2	lipoma HMGIC fusion partner-like 2 [Source:MGI Symbol;Acc:MGI:2145236]
decreasing	ENSMUSG00000051989	11	25	38598	669360	4.88916e-08	4.93682e-06	Fam165b	family with sequence similarity 165, member B [Source:MGI Symbol;Acc:MGI:1916186]
decreasing	ENSMUSG00000070583	11	25	38598	669360	4.88916e-08	4.93682e-06	Fv1	Friend virus susceptibility 1 [Source:MGI Symbol;Acc:MGI:95595]
decreasing	ENSMUSG00000074026	11	25	38598	669360	4.88916e-08	4.93682e-06	Gm6091	predicted pseudogene 6091 [Source:MGI Symbol;Acc:MGI:3648068]
decreasing	ENSMUSG00000093716	8	12	38598	669360	4.90069e-08	4.93891e-06	Gm19815	predicted gene, 19815 [Source:MGI Symbol;Acc:MGI:5012000]
increasing	ENSMUSG00000008475	9	17	36721	669360	7.29677e-08	7.32539e-06	Arpc5	actin related protein 2/3 complex, subunit 5 [Source:MGI Symbol;Acc:MGI:1915021]
increasing	ENSMUSG00000032679	9	17	36721	669360	7.29677e-08	7.32539e-06	Cd59a	CD59a antigen [Source:MGI Symbol;Acc:MGI:109177]
increasing	ENSMUSG00000020303	11	27	36721	669360	7.74496e-08	7.74555e-06	Stc2	stanniocalcin 2 [Source:MGI Symbol;Acc:MGI:1316731]
increasing	ENSMUSG00000036461	11	27	36721	669360	7.74496e-08	7.74555e-06	Elf1	E74-like factor 1 [Source:MGI Symbol;Acc:MGI:107180]
decreasing	ENSMUSG00000023973	11	26	38598	669360	8.02927e-08	7.89379e-06	Cnpy3	canopy 3 homolog (zebrafish) [Source:MGI Symbol;Acc:MGI:1919279]
decreasing	ENSMUSG00000024213	11	26	38598	669360	8.02927e-08	7.89379e-06	Nudt3	nudix (nucleotide diphosphate linked moiety X)-type motif 3 [Source:MGI Symbol;Acc:MGI:1928484]
decreasing	ENSMUSG00000029063	11	26	38598	669360	8.02927e-08	7.89379e-06	Nadk	NAD kinase [Source:MGI Symbol;Acc:MGI:2183149]
decreasing	ENSMUSG00000030104	11	26	38598	669360	8.02927e-08	7.89379e-06	Edem1	ER degradation enhancer, mannosidase alpha-like 1 [Source:MGI Symbol;Acc:MGI:2180139]
decreasing	ENSMUSG00000030168	11	26	38598	669360	8.02927e-08	7.89379e-06	Adipor2	adiponectin receptor 2 [Source:MGI Symbol;Acc:MGI:93830]
decreasing	ENSMUSG00000038302	11	26	38598	669360	8.02927e-08	7.89379e-06	Lace1	lactation elevated 1 [Source:MGI Symbol;Acc:MGI:2148801]
decreasing	ENSMUSG00000040548	11	26	38598	669360	8.02927e-08	7.89379e-06	Tex2	testis expressed gene 2 [Source:MGI Symbol;Acc:MGI:102465]
decreasing	ENSMUSG00000062797	11	26	38598	669360	8.02927e-08	7.89379e-06	l7Rn6	lethal, Chr 7, Rinchik 6 [Source:MGI Symbol;Acc:MGI:96738]
decreasing	ENSMUSG00000073982	11	26	38598	669360	8.02927e-08	7.89379e-06	Rhog	ras homolog gene family, member G [Source:MGI Symbol;Acc:MGI:1928370]
increasing	ENSMUSG00000022338	10	22	36721	669360	8.6464e-08	8.48452e-06	Eny2	enhancer of yellow 2 homolog (Drosophila) [Source:MGI Symbol;Acc:MGI:1919286]
increasing	ENSMUSG00000001844	11	28	36721	669360	1.21191e-07	1.12574e-05	Zdhhc4	zinc finger, DHHC domain containing 4 [Source:MGI Symbol;Acc:MGI:1920131]
increasing	ENSMUSG00000019806	11	28	36721	669360	1.21191e-07	1.12574e-05	Aig1	androgen-induced 1 [Source:MGI Symbol;Acc:MGI:1913503]
increasing	ENSMUSG00000019817	11	28	36721	669360	1.21191e-07	1.12574e-05	Plagl1	pleiomorphic adenoma gene-like 1 [Source:MGI Symbol;Acc:MGI:1100874]
increasing	ENSMUSG00000019823	11	28	36721	669360	1.21191e-07	1.12574e-05	Mical1	microtubule associated monoxygenase, calponin and LIM domain containing 1 [Source:MGI Symbol;Acc:MGI:2385847]
increasing	ENSMUSG00000019951	11	28	36721	669360	1.21191e-07	1.12574e-05	Uhrf1bp1l	UHRF1 (ICBP90) binding protein 1-like [Source:MGI Symbol;Acc:MGI:2442888]
increasing	ENSMUSG00000020474	11	28	36721	669360	1.21191e-07	1.12574e-05	Polm	polymerase (DNA directed), mu [Source:MGI Symbol;Acc:MGI:1860191]
increasing	ENSMUSG00000020634	11	28	36721	669360	1.21191e-07	1.12574e-05	Ubxn2a	UBX domain protein 2A [Source:MGI Symbol;Acc:MGI:2442310]
increasing	ENSMUSG00000021024	11	28	36721	669360	1.21191e-07	1.12574e-05	Psma6	proteasome (prosome, macropain) subunit, alpha type 6 [Source:MGI Symbol;Acc:MGI:1347006]
increasing	ENSMUSG00000021171	11	28	36721	669360	1.21191e-07	1.12574e-05	Esyt2	extended synaptotagmin-like protein 2 [Source:MGI Symbol;Acc:MGI:1261845]
increasing	ENSMUSG00000022791	11	28	36721	669360	1.21191e-07	1.12574e-05	Tnk2	tyrosine kinase, non-receptor, 2 [Source:MGI Symbol;Acc:MGI:1858308]
increasing	ENSMUSG00000024911	11	28	36721	669360	1.21191e-07	1.12574e-05	Fibp	fibroblast growth factor (acidic) intracellular binding protein [Source:MGI Symbol;Acc:MGI:1926233]
increasing	ENSMUSG00000026456	11	28	36721	669360	1.21191e-07	1.12574e-05	Cyb5r1	cytochrome b5 reductase 1 [Source:MGI Symbol;Acc:MGI:1919267]
increasing	ENSMUSG00000027222	11	28	36721	669360	1.21191e-07	1.12574e-05	Pex16	peroxisomal biogenesis factor 16 [Source:MGI Symbol;Acc:MGI:1338829]
increasing	ENSMUSG00000028351	11	28	36721	669360	1.21191e-07	1.12574e-05	Dbc1	deleted in bladder cancer 1 (human) [Source:MGI Symbol;Acc:MGI:1928478]
increasing	ENSMUSG00000028972	11	28	36721	669360	1.21191e-07	1.12574e-05	Car6	carbonic anhydrase 6 [Source:MGI Symbol;Acc:MGI:1333786]
increasing	ENSMUSG00000030598	11	28	36721	669360	1.21191e-07	1.12574e-05	Fbxo17	F-box protein 17 [Source:MGI Symbol;Acc:MGI:1354707]
increasing	ENSMUSG00000030760	11	28	36721	669360	1.21191e-07	1.12574e-05	Acer3	alkaline ceramidase 3 [Source:MGI Symbol;Acc:MGI:1913440]
increasing	ENSMUSG00000031250	11	28	36721	669360	1.21191e-07	1.12574e-05	Tnmd	tenomodulin [Source:MGI Symbol;Acc:MGI:1929885]
increasing	ENSMUSG00000033854	11	28	36721	669360	1.21191e-07	1.12574e-05	Kcnk10	potassium channel, subfamily K, member 10 [Source:MGI Symbol;Acc:MGI:1919508]
increasing	ENSMUSG00000034194	11	28	36721	669360	1.21191e-07	1.12574e-05	R3hcc1	R3H domain and coiled-coil containing 1 [Source:MGI Symbol;Acc:MGI:1919093]
increasing	ENSMUSG00000037376	11	28	36721	669360	1.21191e-07	1.12574e-05	Trmt6	tRNA methyltransferase 6 homolog (S. cerevisiae) [Source:MGI Symbol;Acc:MGI:1914176]
increasing	ENSMUSG00000038650	11	28	36721	669360	1.21191e-07	1.12574e-05	Rnh1	ribonuclease/angiogenin inhibitor 1 [Source:MGI Symbol;Acc:MGI:1195456]
increasing	ENSMUSG00000039480	11	28	36721	669360	1.21191e-07	1.12574e-05	Nt5dc1	5'-nucleotidase domain containing 1 [Source:MGI Symbol;Acc:MGI:2442446]
increasing	ENSMUSG00000042225	11	28	36721	669360	1.21191e-07	1.12574e-05	Ammecr1	Alport syndrome, mental retardation, midface hypoplasia and elliptocytosis chromosomal region gene 1 homolog (human) [Source:MGI Symbol;Acc:MGI:1860206]
increasing	ENSMUSG00000046167	11	28	36721	669360	1.21191e-07	1.12574e-05	Gldn	gliomedin [Source:MGI Symbol;Acc:MGI:2388361]
increasing	ENSMUSG00000052681	11	28	36721	669360	1.21191e-07	1.12574e-05	Rap1b	RAS related protein 1b [Source:MGI Symbol;Acc:MGI:894315]
increasing	ENSMUSG00000063410	11	28	36721	669360	1.21191e-07	1.12574e-05	Stk24	serine/threonine kinase 24 (STE20 homolog, yeast) [Source:MGI Symbol;Acc:MGI:2385007]
increasing	ENSMUSG00000072969	11	28	36721	669360	1.21191e-07	1.12574e-05	Armcx5	armadillo repeat containing, X-linked 5 [Source:MGI Symbol;Acc:MGI:2148026]
increasing	ENSMUSG00000074182	11	28	36721	669360	1.21191e-07	1.12574e-05	Znhit6	zinc finger, HIT type 6 [Source:MGI Symbol;Acc:MGI:1916996]
increasing	ENSMUSG00000087635	11	28	36721	669360	1.21191e-07	1.12574e-05	Gm13414	predicted gene 13414 [Source:MGI Symbol;Acc:MGI:3652154]
decreasing	ENSMUSG00000006442	10	22	38598	669360	1.3786e-07	1.27604e-05	Srm	spermidine synthase [Source:MGI Symbol;Acc:MGI:102690]
decreasing	ENSMUSG00000031016	10	22	38598	669360	1.3786e-07	1.27604e-05	Wee1	WEE 1 homolog 1 (S. pombe) [Source:MGI Symbol;Acc:MGI:103075]
decreasing	ENSMUSG00000001229	11	28	38598	669360	2.00345e-07	1.68148e-05	Dpp9	dipeptidylpeptidase 9 [Source:MGI Symbol;Acc:MGI:2443967]
decreasing	ENSMUSG00000001855	11	28	38598	669360	2.00345e-07	1.68148e-05	Nup214	nucleoporin 214 [Source:MGI Symbol;Acc:MGI:1095411]
decreasing	ENSMUSG00000006281	11	28	38598	669360	2.00345e-07	1.68148e-05	Tep1	telomerase associated protein 1 [Source:MGI Symbol;Acc:MGI:109573]
decreasing	ENSMUSG00000011752	11	28	38598	669360	2.00345e-07	1.68148e-05	Pgam1	phosphoglycerate mutase 1 [Source:MGI Symbol;Acc:MGI:97552]
decreasing	ENSMUSG00000015697	11	28	38598	669360	2.00345e-07	1.68148e-05	Setdb1	SET domain, bifurcated 1 [Source:MGI Symbol;Acc:MGI:1934229]
decreasing	ENSMUSG00000015937	11	28	38598	669360	2.00345e-07	1.68148e-05	H2afy	H2A histone family, member Y [Source:MGI Symbol;Acc:MGI:1349392]
decreasing	ENSMUSG00000019966	11	28	38598	669360	2.00345e-07	1.68148e-05	Kitl	kit ligand [Source:MGI Symbol;Acc:MGI:96974]
decreasing	ENSMUSG00000020150	11	28	38598	669360	2.00345e-07	1.68148e-05	Gamt	guanidinoacetate methyltransferase [Source:MGI Symbol;Acc:MGI:1098221]
decreasing	ENSMUSG00000020456	11	28	38598	669360	2.00345e-07	1.68148e-05	Ogdh	oxoglutarate dehydrogenase (lipoamide) [Source:MGI Symbol;Acc:MGI:1098267]
decreasing	ENSMUSG00000020473	11	28	38598	669360	2.00345e-07	1.68148e-05	Aebp1	AE binding protein 1 [Source:MGI Symbol;Acc:MGI:1197012]
decreasing	ENSMUSG00000020823	11	28	38598	669360	2.00345e-07	1.68148e-05	Sec14l1	SEC14-like 1 (S. cerevisiae) [Source:MGI Symbol;Acc:MGI:1921386]
decreasing	ENSMUSG00000020918	11	28	38598	669360	2.00345e-07	1.68148e-05	Kat2a	K(lysine) acetyltransferase 2A [Source:MGI Symbol;Acc:MGI:1343101]
decreasing	ENSMUSG00000022094	11	28	38598	669360	2.00345e-07	1.68148e-05	Slc39a14	solute carrier family 39 (zinc transporter), member 14 [Source:MGI Symbol;Acc:MGI:2384851]
decreasing	ENSMUSG00000023150	11	28	38598	669360	2.00345e-07	1.68148e-05	Ivns1abp	influenza virus NS1A binding protein [Source:MGI Symbol;Acc:MGI:2152389]
decreasing	ENSMUSG00000023830	11	28	38598	669360	2.00345e-07	1.68148e-05	Igf2r	insulin-like growth factor 2 receptor [Source:MGI Symbol;Acc:MGI:96435]
decreasing	ENSMUSG00000024941	11	28	38598	669360	2.00345e-07	1.68148e-05	Scyl1	SCY1-like 1 (S. cerevisiae) [Source:MGI Symbol;Acc:MGI:1931787]
decreasing	ENSMUSG00000025007	11	28	38598	669360	2.00345e-07	1.68148e-05	Aldh18a1	aldehyde dehydrogenase 18 family, member A1 [Source:MGI Symbol;Acc:MGI:1888908]
decreasing	ENSMUSG00000025354	11	28	38598	669360	2.00345e-07	1.68148e-05	Dnajc14	DnaJ (Hsp40) homolog, subfamily C, member 14 [Source:MGI Symbol;Acc:MGI:1921580]
decreasing	ENSMUSG00000025733	11	28	38598	669360	2.00345e-07	1.68148e-05	Rhot2	ras homolog gene family, member T2 [Source:MGI Symbol;Acc:MGI:2384892]
decreasing	ENSMUSG00000025790	11	28	38598	669360	2.00345e-07	1.68148e-05	Slco3a1	solute carrier organic anion transporter family, member 3a1 [Source:MGI Symbol;Acc:MGI:1351867]
decreasing	ENSMUSG00000026496	11	28	38598	669360	2.00345e-07	1.68148e-05	Parp1	poly (ADP-ribose) polymerase family, member 1 [Source:MGI Symbol;Acc:MGI:1340806]
decreasing	ENSMUSG00000027242	11	28	38598	669360	2.00345e-07	1.68148e-05	Wdr76	WD repeat domain 76 [Source:MGI Symbol;Acc:MGI:1926186]
decreasing	ENSMUSG00000027353	11	28	38598	669360	2.00345e-07	1.68148e-05	Mcm8	minichromosome maintenance deficient 8 (S. cerevisiae) [Source:MGI Symbol;Acc:MGI:1913884]
decreasing	ENSMUSG00000028565	11	28	38598	669360	2.00345e-07	1.68148e-05	Nfia	nuclear factor I/A [Source:MGI Symbol;Acc:MGI:108056]
decreasing	ENSMUSG00000028962	11	28	38598	669360	2.00345e-07	1.68148e-05	Slc4a2	solute carrier family 4 (anion exchanger), member 2 [Source:MGI Symbol;Acc:MGI:109351]
decreasing	ENSMUSG00000029163	11	28	38598	669360	2.00345e-07	1.68148e-05	Emilin1	elastin microfibril interfacer 1 [Source:MGI Symbol;Acc:MGI:1926189]
decreasing	ENSMUSG00000029778	11	28	38598	669360	2.00345e-07	1.68148e-05	Adcyap1r1	adenylate cyclase activating polypeptide 1 receptor 1 [Source:MGI Symbol;Acc:MGI:108449]
decreasing	ENSMUSG00000030654	11	28	38598	669360	2.00345e-07	1.68148e-05	Arl6ip1	ADP-ribosylation factor-like 6 interacting protein 1 [Source:MGI Symbol;Acc:MGI:1858943]
decreasing	ENSMUSG00000031077	11	28	38598	669360	2.00345e-07	1.68148e-05	Fadd	Fas (TNFRSF6)-associated via death domain [Source:MGI Symbol;Acc:MGI:109324]
decreasing	ENSMUSG00000031207	11	28	38598	669360	2.00345e-07	1.68148e-05	Msn	moesin [Source:MGI Symbol;Acc:MGI:97167]
decreasing	ENSMUSG00000031402	11	28	38598	669360	2.00345e-07	1.68148e-05	Mpp1	membrane protein, palmitoylated [Source:MGI Symbol;Acc:MGI:105941]
decreasing	ENSMUSG00000031486	11	28	38598	669360	2.00345e-07	1.68148e-05	Gpr124	G protein-coupled receptor 124 [Source:MGI Symbol;Acc:MGI:1925810]
decreasing	ENSMUSG00000032777	11	28	38598	669360	2.00345e-07	1.68148e-05	Gtf3c1	general transcription factor III C 1 [Source:MGI Symbol;Acc:MGI:107887]
decreasing	ENSMUSG00000033720	11	28	38598	669360	2.00345e-07	1.68148e-05	Sfxn5	sideroflexin 5 [Source:MGI Symbol;Acc:MGI:2137681]
decreasing	ENSMUSG00000034160	11	28	38598	669360	2.00345e-07	1.68148e-05	Ogt	O-linked N-acetylglucosamine (GlcNAc) transferase (UDP-N-acetylglucosamine:polypeptide-N-acetylglucosaminyl transferase) [Source:MGI Symbol;Acc:MGI:1339639]
decreasing	ENSMUSG00000034210	11	28	38598	669360	2.00345e-07	1.68148e-05	4732418C07Rik	RIKEN cDNA 4732418C07 gene [Source:MGI Symbol;Acc:MGI:2442397]
decreasing	ENSMUSG00000034573	11	28	38598	669360	2.00345e-07	1.68148e-05	Ptpn13	protein tyrosine phosphatase, non-receptor type 13 [Source:MGI Symbol;Acc:MGI:103293]
decreasing	ENSMUSG00000035107	11	28	38598	669360	2.00345e-07	1.68148e-05	Dcbld2	discoidin, CUB and LCCL domain containing 2 [Source:MGI Symbol;Acc:MGI:1920629]
decreasing	ENSMUSG00000035299	11	28	38598	669360	2.00345e-07	1.68148e-05	Mid1	midline 1 [Source:MGI Symbol;Acc:MGI:1100537]
decreasing	ENSMUSG00000035683	11	28	38598	669360	2.00345e-07	1.68148e-05	Melk	maternal embryonic leucine zipper kinase [Source:MGI Symbol;Acc:MGI:106924]
decreasing	ENSMUSG00000038014	11	28	38598	669360	2.00345e-07	1.68148e-05	Fam120a	family with sequence similarity 120, member A [Source:MGI Symbol;Acc:MGI:2446163]
decreasing	ENSMUSG00000038855	11	28	38598	669360	2.00345e-07	1.68148e-05	Itpkb	inositol 1,4,5-trisphosphate 3-kinase B [Source:MGI Symbol;Acc:MGI:109235]
decreasing	ENSMUSG00000038861	11	28	38598	669360	2.00345e-07	1.68148e-05	Pi4kb	phosphatidylinositol 4-kinase, catalytic, beta polypeptide [Source:MGI Symbol;Acc:MGI:1334433]
decreasing	ENSMUSG00000038943	11	28	38598	669360	2.00345e-07	1.68148e-05	Prc1	protein regulator of cytokinesis 1 [Source:MGI Symbol;Acc:MGI:1858961]
decreasing	ENSMUSG00000038954	11	28	38598	669360	2.00345e-07	1.68148e-05	Supt3h	suppressor of Ty 3 homolog (S. cerevisiae) [Source:MGI Symbol;Acc:MGI:1923723]
decreasing	ENSMUSG00000039055	11	28	38598	669360	2.00345e-07	1.68148e-05	Eme1	essential meiotic endonuclease 1 homolog 1 (S. pombe) [Source:MGI Symbol;Acc:MGI:3576783]
decreasing	ENSMUSG00000039748	11	28	38598	669360	2.00345e-07	1.68148e-05	Exo1	exonuclease 1 [Source:MGI Symbol;Acc:MGI:1349427]
decreasing	ENSMUSG00000040253	11	28	38598	669360	2.00345e-07	1.68148e-05	Gbp7	guanylate binding protein 7 [Source:MGI Symbol;Acc:MGI:2444421]
decreasing	ENSMUSG00000042359	11	28	38598	669360	2.00345e-07	1.68148e-05	Osbpl6	oxysterol binding protein-like 6 [Source:MGI Symbol;Acc:MGI:2139014]
decreasing	ENSMUSG00000046179	11	28	38598	669360	2.00345e-07	1.68148e-05	E2f8	E2F transcription factor 8 [Source:MGI Symbol;Acc:MGI:1922038]
decreasing	ENSMUSG00000046561	11	28	38598	669360	2.00345e-07	1.68148e-05	Arsj	arylsulfatase J [Source:MGI Symbol;Acc:MGI:2443513]
decreasing	ENSMUSG00000047123	11	28	38598	669360	2.00345e-07	1.68148e-05	Ticam1	toll-like receptor adaptor molecule 1 [Source:MGI Symbol;Acc:MGI:2147032]
decreasing	ENSMUSG00000053483	11	28	38598	669360	2.00345e-07	1.68148e-05	Usp21	ubiquitin specific peptidase 21 [Source:MGI Symbol;Acc:MGI:1353665]
decreasing	ENSMUSG00000059939	11	28	38598	669360	2.00345e-07	1.68148e-05	9430015G10Rik	RIKEN cDNA 9430015G10 gene [Source:MGI Symbol;Acc:MGI:2444364]
decreasing	ENSMUSG00000062727	11	28	38598	669360	2.00345e-07	1.68148e-05	Hist1h2bk	histone cluster 1, H2bk [Source:MGI Symbol;Acc:MGI:2448399]
decreasing	ENSMUSG00000063849	11	28	38598	669360	2.00345e-07	1.68148e-05	Ppcdc	phosphopantothenoylcysteine decarboxylase [Source:MGI Symbol;Acc:MGI:1914062]
decreasing	ENSMUSG00000071547	11	28	38598	669360	2.00345e-07	1.68148e-05	Nt5dc2	5'-nucleotidase domain containing 2 [Source:MGI Symbol;Acc:MGI:1917271]
decreasing	ENSMUSG00000093769	11	28	38598	669360	2.00345e-07	1.68148e-05	Hist2h3c1	histone cluster 2, H3c1 [Source:MGI Symbol;Acc:MGI:2448355]
decreasing	ENSMUSG00000034165	10	23	38598	669360	2.31197e-07	1.9373e-05	Ccnd3	cyclin D3 [Source:MGI Symbol;Acc:MGI:88315]
increasing	ENSMUSG00000073643	10	24	36721	669360	2.36885e-07	1.98179e-05	Wdfy1	WD repeat and FYVE domain containing 1 [Source:MGI Symbol;Acc:MGI:1916618]
increasing	ENSMUSG00000025173	9	19	36721	669360	2.50698e-07	2.09399e-05	Wdr45l	Wdr45 like [Source:MGI Symbol;Acc:MGI:1914090]
increasing	ENSMUSG00000021226	8	15	36721	669360	3.72071e-07	3.10281e-05	Acot2	acyl-CoA thioesterase 2 [Source:MGI Symbol;Acc:MGI:2159605]
increasing	ENSMUSG00000034327	10	25	36721	669360	3.75249e-07	3.10452e-05	Kctd9	potassium channel tetramerisation domain containing 9 [Source:MGI Symbol;Acc:MGI:2145579]
increasing	ENSMUSG00000038587	10	25	36721	669360	3.75249e-07	3.10452e-05	Akap12	A kinase (PRKA) anchor protein (gravin) 12 [Source:MGI Symbol;Acc:MGI:1932576]
increasing	ENSMUSG00000040586	10	25	36721	669360	3.75249e-07	3.10452e-05	Ofd1	oral-facial-digital syndrome 1 gene homolog (human) [Source:MGI Symbol;Acc:MGI:1350328]
increasing	ENSMUSG00000048332	10	25	36721	669360	3.75249e-07	3.10452e-05	Lhfp	lipoma HMGIC fusion partner [Source:MGI Symbol;Acc:MGI:1920048]
increasing	ENSMUSG00000078201	10	25	36721	669360	3.75249e-07	3.10452e-05	Tmem203	transmembrane protein 203 [Source:MGI Symbol;Acc:MGI:2443597]
increasing	ENSMUSG00000090475	7	11	36721	669360	4.05254e-07	3.34745e-05	Gm6245	predicted gene 6245 [Source:MGI Symbol;Acc:MGI:3646756]
increasing	ENSMUSG00000044229	9	20	36721	669360	4.33436e-07	3.56894e-05	Fam55d	family with sequence similarity 55, member D [Source:MGI Symbol;Acc:MGI:1924792]
increasing	ENSMUSG00000074272	9	20	36721	669360	4.33436e-07	3.56894e-05	Ceacam1	carcinoembryonic antigen-related cell adhesion molecule 1 [Source:MGI Symbol;Acc:MGI:1347245]
increasing	ENSMUSG00000003380	10	26	36721	669360	5.79586e-07	4.72023e-05	Rabac1	Rab acceptor 1 (prenylated) [Source:MGI Symbol;Acc:MGI:1201692]
increasing	ENSMUSG00000028848	10	26	36721	669360	5.79586e-07	4.72023e-05	Gpn2	GPN-loop GTPase 2 [Source:MGI Symbol;Acc:MGI:2140368]
increasing	ENSMUSG00000029815	10	26	36721	669360	5.79586e-07	4.72023e-05	2410003K15Rik	RIKEN cDNA 2410003K15 gene [Source:MGI Symbol;Acc:MGI:1922843]
increasing	ENSMUSG00000032239	10	26	36721	669360	5.79586e-07	4.72023e-05	Rp9	retinitis pigmentosa 9 (human) [Source:MGI Symbol;Acc:MGI:2157166]
increasing	ENSMUSG00000034993	10	26	36721	669360	5.79586e-07	4.72023e-05	Vat1	vesicle amine transport protein 1 homolog (T californica) [Source:MGI Symbol;Acc:MGI:1349450]
increasing	ENSMUSG00000041324	10	26	36721	669360	5.79586e-07	4.72023e-05	Inhba	inhibin beta-A [Source:MGI Symbol;Acc:MGI:96570]
increasing	ENSMUSG00000049630	10	26	36721	669360	5.79586e-07	4.72023e-05	C1ql3	C1q-like 3 [Source:MGI Symbol;Acc:MGI:2387350]
decreasing	ENSMUSG00000005470	10	25	38598	669360	5.93565e-07	4.76715e-05	Asf1b	ASF1 anti-silencing function 1 homolog B (S. cerevisiae) [Source:MGI Symbol;Acc:MGI:1914179]
decreasing	ENSMUSG00000021037	10	25	38598	669360	5.93565e-07	4.76715e-05	Ahsa1	AHA1, activator of heat shock protein ATPase homolog 1 (yeast) [Source:MGI Symbol;Acc:MGI:2387603]
decreasing	ENSMUSG00000031349	10	25	38598	669360	5.93565e-07	4.76715e-05	Nsdhl	NAD(P) dependent steroid dehydrogenase-like [Source:MGI Symbol;Acc:MGI:1099438]
decreasing	ENSMUSG00000034659	10	25	38598	669360	5.93565e-07	4.76715e-05	Tmem109	transmembrane protein 109 [Source:MGI Symbol;Acc:MGI:1915789]
decreasing	ENSMUSG00000036086	10	25	38598	669360	5.93565e-07	4.76715e-05	Zranb3	zinc finger, RAN-binding domain containing 3 [Source:MGI Symbol;Acc:MGI:1918362]
decreasing	ENSMUSG00000042367	10	25	38598	669360	5.93565e-07	4.76715e-05	Gjb3	gap junction protein, beta 3 [Source:MGI Symbol;Acc:MGI:95721]
decreasing	ENSMUSG00000044952	10	25	38598	669360	5.93565e-07	4.76715e-05	Kctd21	potassium channel tetramerisation domain containing 21 [Source:MGI Symbol;Acc:MGI:3643121]
decreasing	ENSMUSG00000046879	10	25	38598	669360	5.93565e-07	4.76715e-05	Irgm1	immunity-related GTPase family M member 1 [Source:MGI Symbol;Acc:MGI:107567]
decreasing	ENSMUSG00000062761	10	25	38598	669360	5.93565e-07	4.76715e-05	Zfp512	zinc finger protein 512 [Source:MGI Symbol;Acc:MGI:1917345]
increasing	ENSMUSG00000029633	9	21	36721	669360	7.21295e-07	5.7841e-05	Gm5578	predicted pseudogene 5578 [Source:MGI Symbol;Acc:MGI:3645010]
increasing	ENSMUSG00000004655	10	27	36721	669360	8.7496e-07	6.9735e-05	Aqp1	aquaporin 1 [Source:MGI Symbol;Acc:MGI:103201]
increasing	ENSMUSG00000026895	10	27	36721	669360	8.7496e-07	6.9735e-05	Ndufa8	NADH dehydrogenase (ubiquinone) 1 alpha subcomplex, 8 [Source:MGI Symbol;Acc:MGI:1915625]
increasing	ENSMUSG00000033352	10	27	36721	669360	8.7496e-07	6.9735e-05	Map2k4	mitogen-activated protein kinase kinase 4 [Source:MGI Symbol;Acc:MGI:1346869]
increasing	ENSMUSG00000036966	10	27	36721	669360	8.7496e-07	6.9735e-05	Spryd3	SPRY domain containing 3 [Source:MGI Symbol;Acc:MGI:2446175]
decreasing	ENSMUSG00000018415	10	26	38598	669360	9.1436e-07	7.16715e-05	4933439F18Rik	RIKEN cDNA 4933439F18 gene [Source:MGI Symbol;Acc:MGI:1914021]
decreasing	ENSMUSG00000020571	10	26	38598	669360	9.1436e-07	7.16715e-05	Pdia6	protein disulfide isomerase associated 6 [Source:MGI Symbol;Acc:MGI:1919103]
decreasing	ENSMUSG00000022765	10	26	38598	669360	9.1436e-07	7.16715e-05	Snap29	synaptosomal-associated protein 29 [Source:MGI Symbol;Acc:MGI:1914724]
decreasing	ENSMUSG00000024966	10	26	38598	669360	9.1436e-07	7.16715e-05	Stip1	stress-induced phosphoprotein 1 [Source:MGI Symbol;Acc:MGI:109130]
decreasing	ENSMUSG00000026104	10	26	38598	669360	9.1436e-07	7.16715e-05	Stat1	signal transducer and activator of transcription 1 [Source:MGI Symbol;Acc:MGI:103063]
decreasing	ENSMUSG00000028899	10	26	38598	669360	9.1436e-07	7.16715e-05	Taf12	TAF12 RNA polymerase II, TATA box binding protein (TBP)-associated factor [Source:MGI Symbol;Acc:MGI:1913714]
decreasing	ENSMUSG00000032244	10	26	38598	669360	9.1436e-07	7.16715e-05	Fem1b	feminization 1 homolog b (C. elegans) [Source:MGI Symbol;Acc:MGI:1335087]
decreasing	ENSMUSG00000035413	10	26	38598	669360	9.1436e-07	7.16715e-05	Tmem98	transmembrane protein 98 [Source:MGI Symbol;Acc:MGI:1923457]
decreasing	ENSMUSG00000037306	10	26	38598	669360	9.1436e-07	7.16715e-05	Man1c1	mannosidase, alpha, class 1C, member 1 [Source:MGI Symbol;Acc:MGI:2446214]
decreasing	ENSMUSG00000050148	10	26	38598	669360	9.1436e-07	7.16715e-05	Ubqln2	ubiquilin 2 [Source:MGI Symbol;Acc:MGI:1860283]
decreasing	ENSMUSG00000057177	10	26	38598	669360	9.1436e-07	7.16715e-05	Gsk3a	glycogen synthase kinase 3 alpha [Source:MGI Symbol;Acc:MGI:2152453]
increasing	ENSMUSG00000030795	9	22	36721	669360	1.16079e-06	9.08516e-05	Fus	fusion, derived from t(12;16) malignant liposarcoma (human) [Source:MGI Symbol;Acc:MGI:1353633]
increasing	ENSMUSG00000002102	10	28	36721	669360	1.29372e-06	9.57977e-05	Psmc3	proteasome (prosome, macropain) 26S subunit, ATPase 3 [Source:MGI Symbol;Acc:MGI:1098754]
increasing	ENSMUSG00000009630	10	28	36721	669360	1.29372e-06	9.57977e-05	Ppp2cb	protein phosphatase 2 (formerly 2A), catalytic subunit, beta isoform [Source:MGI Symbol;Acc:MGI:1321161]
increasing	ENSMUSG00000011114	10	28	36721	669360	1.29372e-06	9.57977e-05	Tbrg1	transforming growth factor beta regulated gene 1 [Source:MGI Symbol;Acc:MGI:1100877]
increasing	ENSMUSG00000015837	10	28	36721	669360	1.29372e-06	9.57977e-05	Sqstm1	sequestosome 1 [Source:MGI Symbol;Acc:MGI:107931]
increasing	ENSMUSG00000017697	10	28	36721	669360	1.29372e-06	9.57977e-05	Ada	adenosine deaminase [Source:MGI Symbol;Acc:MGI:87916]
increasing	ENSMUSG00000018001	10	28	36721	669360	1.29372e-06	9.57977e-05	Cyth3	cytohesin 3 [Source:MGI Symbol;Acc:MGI:1335107]
increasing	ENSMUSG00000018736	10	28	36721	669360	1.29372e-06	9.57977e-05	Ndel1	nuclear distribution gene E-like homolog 1 (A. nidulans) [Source:MGI Symbol;Acc:MGI:1932915]
increasing	ENSMUSG00000021192	10	28	36721	669360	1.29372e-06	9.57977e-05	Golga5	golgi autoantigen, golgin subfamily a, 5 [Source:MGI Symbol;Acc:MGI:1351475]
increasing	ENSMUSG00000021759	10	28	36721	669360	1.29372e-06	9.57977e-05	Ppap2a	phosphatidic acid phosphatase type 2A [Source:MGI Symbol;Acc:MGI:108412]
increasing	ENSMUSG00000024423	10	28	36721	669360	1.29372e-06	9.57977e-05	Impact	imprinted and ancient [Source:MGI Symbol;Acc:MGI:1098233]
increasing	ENSMUSG00000025089	10	28	36721	669360	1.29372e-06	9.57977e-05	Gfra1	glial cell line derived neurotrophic factor family receptor alpha 1 [Source:MGI Symbol;Acc:MGI:1100842]
increasing	ENSMUSG00000026436	10	28	36721	669360	1.29372e-06	9.57977e-05	Elk4	ELK4, member of ETS oncogene family [Source:MGI Symbol;Acc:MGI:102853]
increasing	ENSMUSG00000026580	10	28	36721	669360	1.29372e-06	9.57977e-05	Selp	selectin, platelet [Source:MGI Symbol;Acc:MGI:98280]
increasing	ENSMUSG00000027502	10	28	36721	669360	1.29372e-06	9.57977e-05	2410001C21Rik	RIKEN cDNA 2410001C21 gene [Source:MGI Symbol;Acc:MGI:1913654]
increasing	ENSMUSG00000027613	10	28	36721	669360	1.29372e-06	9.57977e-05	Eif6	eukaryotic translation initiation factor 6 [Source:MGI Symbol;Acc:MGI:1196288]
increasing	ENSMUSG00000028126	10	28	36721	669360	1.29372e-06	9.57977e-05	Pip5k1a	phosphatidylinositol-4-phosphate 5-kinase, type 1 alpha [Source:MGI Symbol;Acc:MGI:107929]
increasing	ENSMUSG00000028683	10	28	36721	669360	1.29372e-06	9.57977e-05	Eif2b3	eukaryotic translation initiation factor 2B, subunit 3 [Source:MGI Symbol;Acc:MGI:1313286]
increasing	ENSMUSG00000028756	10	28	36721	669360	1.29372e-06	9.57977e-05	Pink1	PTEN induced putative kinase 1 [Source:MGI Symbol;Acc:MGI:1916193]
increasing	ENSMUSG00000028826	10	28	36721	669360	1.29372e-06	9.57977e-05	Tmem57	transmembrane protein 57 [Source:MGI Symbol;Acc:MGI:1913396]
increasing	ENSMUSG00000029131	10	28	36721	669360	1.29372e-06	9.57977e-05	Dnajb6	DnaJ (Hsp40) homolog, subfamily B, member 6 [Source:MGI Symbol;Acc:MGI:1344381]
increasing	ENSMUSG00000029276	10	28	36721	669360	1.29372e-06	9.57977e-05	Glmn	glomulin, FKBP associated protein [Source:MGI Symbol;Acc:MGI:2141180]
increasing	ENSMUSG00000029651	10	28	36721	669360	1.29372e-06	9.57977e-05	Mtus2	microtubule associated tumor suppressor candidate 2 [Source:MGI Symbol;Acc:MGI:1915388]
increasing	ENSMUSG00000030096	10	28	36721	669360	1.29372e-06	9.57977e-05	Slc6a6	solute carrier family 6 (neurotransmitter transporter, taurine), member 6 [Source:MGI Symbol;Acc:MGI:98488]
increasing	ENSMUSG00000031438	10	28	36721	669360	1.29372e-06	9.57977e-05	Rnf128	ring finger protein 128 [Source:MGI Symbol;Acc:MGI:1914139]
increasing	ENSMUSG00000032548	10	28	36721	669360	1.29372e-06	9.57977e-05	Slco2a1	solute carrier organic anion transporter family, member 2a1 [Source:MGI Symbol;Acc:MGI:1346021]
increasing	ENSMUSG00000035572	10	28	36721	669360	1.29372e-06	9.57977e-05	Dcaf10	DDB1 and CUL4 associated factor 10 [Source:MGI Symbol;Acc:MGI:2140179]
increasing	ENSMUSG00000036693	10	28	36721	669360	1.29372e-06	9.57977e-05	Nop14	NOP14 nucleolar protein homolog (yeast) [Source:MGI Symbol;Acc:MGI:1922666]
increasing	ENSMUSG00000037369	10	28	36721	669360	1.29372e-06	9.57977e-05	Kdm6a	lysine (K)-specific demethylase 6A [Source:MGI Symbol;Acc:MGI:1095419]
increasing	ENSMUSG00000039361	10	28	36721	669360	1.29372e-06	9.57977e-05	Picalm	phosphatidylinositol binding clathrin assembly protein [Source:MGI Symbol;Acc:MGI:2385902]
increasing	ENSMUSG00000042256	10	28	36721	669360	1.29372e-06	9.57977e-05	3110082D06Rik	RIKEN cDNA 3110082D06 gene [Source:MGI Symbol;Acc:MGI:1920485]
increasing	ENSMUSG00000045503	10	28	36721	669360	1.29372e-06	9.57977e-05	Sys1	SYS1 Golgi-localized integral membrane protein homolog (S. cerevisiae) [Source:MGI Symbol;Acc:MGI:1913710]
increasing	ENSMUSG00000046836	10	28	36721	669360	1.29372e-06	9.57977e-05	Brox	BRO1 domain and CAAX motif containing [Source:MGI Symbol;Acc:MGI:1918928]
increasing	ENSMUSG00000052293	10	28	36721	669360	1.29372e-06	9.57977e-05	Taf9	TAF9 RNA polymerase II, TATA box binding protein (TBP)-associated factor [Source:MGI Symbol;Acc:MGI:1888697]
increasing	ENSMUSG00000062901	10	28	36721	669360	1.29372e-06	9.57977e-05	Klhl24	kelch-like 24 (Drosophila) [Source:MGI Symbol;Acc:MGI:1923035]
increasing	ENSMUSG00000069899	10	28	36721	669360	1.29372e-06	9.57977e-05	Gm12166	predicted gene 12166 [Source:MGI Symbol;Acc:MGI:3650635]
increasing	ENSMUSG00000072894	10	28	36721	669360	1.29372e-06	9.57977e-05	Ppp1r2-ps2	protein phosphatase 1, regulatory (inhibitor) subunit 2, pseudogene 2 [Source:MGI Symbol;Acc:MGI:3647847]
increasing	ENSMUSG00000074766	10	28	36721	669360	1.29372e-06	9.57977e-05	Ism1	isthmin 1 homolog (zebrafish) [Source:MGI Symbol;Acc:MGI:2442963]
increasing	ENSMUSG00000094483	10	28	36721	669360	1.29372e-06	9.57977e-05	Purb	purine rich element binding protein B [Source:MGI Symbol;Acc:MGI:1338779]
decreasing	ENSMUSG00000089676	7	12	38598	669360	1.29607e-06	9.58359e-05	B230217C12Rik	RIKEN cDNA B230217C12 gene [Source:MGI Symbol;Acc:MGI:1915377]
decreasing	ENSMUSG00000021403	10	27	38598	669360	1.3767e-06	0.000101367	Serpinb9b	serine (or cysteine) peptidase inhibitor, clade B, member 9b [Source:MGI Symbol;Acc:MGI:894668]
decreasing	ENSMUSG00000035934	10	27	38598	669360	1.3767e-06	0.000101367	Pknox2	Pbx/knotted 1 homeobox 2 [Source:MGI Symbol;Acc:MGI:2445415]
decreasing	ENSMUSG00000063689	10	27	38598	669360	1.3767e-06	0.000101367	Hist2h2ab	histone cluster 2, H2ab [Source:MGI Symbol;Acc:MGI:2448314]
decreasing	ENSMUSG00000019370	9	22	38598	669360	1.75681e-06	0.000129173	Calm3	calmodulin 3 [Source:MGI Symbol;Acc:MGI:103249]
decreasing	ENSMUSG00000002504	10	28	38598	669360	2.03023e-06	0.000132982	Slc9a3r2	solute carrier family 9 (sodium/hydrogen exchanger), member 3 regulator 2 [Source:MGI Symbol;Acc:MGI:1890662]
decreasing	ENSMUSG00000002763	10	28	38598	669360	2.03023e-06	0.000132982	Pex6	peroxisomal biogenesis factor 6 [Source:MGI Symbol;Acc:MGI:2385054]
decreasing	ENSMUSG00000005078	10	28	38598	669360	2.03023e-06	0.000132982	Jkamp	JNK1/MAPK8-associated membrane protein [Source:MGI Symbol;Acc:MGI:1915057]
decreasing	ENSMUSG00000009418	10	28	38598	669360	2.03023e-06	0.000132982	Nav1	neuron navigator 1 [Source:MGI Symbol;Acc:MGI:2183683]
decreasing	ENSMUSG00000010663	10	28	38598	669360	2.03023e-06	0.000132982	Fads1	fatty acid desaturase 1 [Source:MGI Symbol;Acc:MGI:1923517]
decreasing	ENSMUSG00000014426	10	28	38598	669360	2.03023e-06	0.000132982	Map3k4	mitogen-activated protein kinase kinase kinase 4 [Source:MGI Symbol;Acc:MGI:1346875]
decreasing	ENSMUSG00000015222	10	28	38598	669360	2.03023e-06	0.000132982	Mtap2	microtubule-associated protein 2 [Source:MGI Symbol;Acc:MGI:97175]
decreasing	ENSMUSG00000016918	10	28	38598	669360	2.03023e-06	0.000132982	Sulf1	sulfatase 1 [Source:MGI Symbol;Acc:MGI:2138563]
decreasing	ENSMUSG00000019845	10	28	38598	669360	2.03023e-06	0.000132982	Tube1	epsilon-tubulin 1 [Source:MGI Symbol;Acc:MGI:1919174]
decreasing	ENSMUSG00000019846	10	28	38598	669360	2.03023e-06	0.000132982	Lama4	laminin, alpha 4 [Source:MGI Symbol;Acc:MGI:109321]
decreasing	ENSMUSG00000019883	10	28	38598	669360	2.03023e-06	0.000132982	Echdc1	enoyl Coenzyme A hydratase domain containing 1 [Source:MGI Symbol;Acc:MGI:1277169]
decreasing	ENSMUSG00000020190	10	28	38598	669360	2.03023e-06	0.000132982	Mknk2	MAP kinase-interacting serine/threonine kinase 2 [Source:MGI Symbol;Acc:MGI:894279]
decreasing	ENSMUSG00000021326	10	28	38598	669360	2.03023e-06	0.000132982	Trim27	tripartite motif-containing 27 [Source:MGI Symbol;Acc:MGI:97904]
decreasing	ENSMUSG00000021666	10	28	38598	669360	2.03023e-06	0.000132982	Gfm2	G elongation factor, mitochondrial 2 [Source:MGI Symbol;Acc:MGI:2444783]
decreasing	ENSMUSG00000021975	10	28	38598	669360	2.03023e-06	0.000132982	Ints9	integrator complex subunit 9 [Source:MGI Symbol;Acc:MGI:1098533]
decreasing	ENSMUSG00000022100	10	28	38598	669360	2.03023e-06	0.000132982	Xpo7	exportin 7 [Source:MGI Symbol;Acc:MGI:1929705]
decreasing	ENSMUSG00000022364	10	28	38598	669360	2.03023e-06	0.000132982	Wdr67	WD repeat domain 67 [Source:MGI Symbol;Acc:MGI:2684931]
decreasing	ENSMUSG00000022557	10	28	38598	669360	2.03023e-06	0.000132982	Bop1	block of proliferation 1 [Source:MGI Symbol;Acc:MGI:1334460]
decreasing	ENSMUSG00000024613	10	28	38598	669360	2.03023e-06	0.000132982	Tcof1	Treacher Collins Franceschetti syndrome 1, homolog [Source:MGI Symbol;Acc:MGI:892003]
decreasing	ENSMUSG00000024776	10	28	38598	669360	2.03023e-06	0.000132982	Stambpl1	STAM binding protein like 1 [Source:MGI Symbol;Acc:MGI:1923880]
decreasing	ENSMUSG00000024899	10	28	38598	669360	2.03023e-06	0.000132982	Papss2	3'-phosphoadenosine 5'-phosphosulfate synthase 2 [Source:MGI Symbol;Acc:MGI:1330223]
decreasing	ENSMUSG00000024960	10	28	38598	669360	2.03023e-06	0.000132982	Plcb3	phospholipase C, beta 3 [Source:MGI Symbol;Acc:MGI:104778]
decreasing	ENSMUSG00000025036	10	28	38598	669360	2.03023e-06	0.000132982	Sfxn2	sideroflexin 2 [Source:MGI Symbol;Acc:MGI:2137678]
decreasing	ENSMUSG00000025145	10	28	38598	669360	2.03023e-06	0.000132982	Lrrc45	leucine rich repeat containing 45 [Source:MGI Symbol;Acc:MGI:2387183]
decreasing	ENSMUSG00000025224	10	28	38598	669360	2.03023e-06	0.000132982	Gbf1	golgi-specific brefeldin A-resistance factor 1 [Source:MGI Symbol;Acc:MGI:1861607]
decreasing	ENSMUSG00000025236	10	28	38598	669360	2.03023e-06	0.000132982	Adpgk	ADP-dependent glucokinase [Source:MGI Symbol;Acc:MGI:1919391]
decreasing	ENSMUSG00000025239	10	28	38598	669360	2.03023e-06	0.000132982	Limd1	LIM domains containing 1 [Source:MGI Symbol;Acc:MGI:1352502]
decreasing	ENSMUSG00000025574	10	28	38598	669360	2.03023e-06	0.000132982	Tk1	thymidine kinase 1 [Source:MGI Symbol;Acc:MGI:98763]
decreasing	ENSMUSG00000025927	10	28	38598	669360	2.03023e-06	0.000132982	Tfap2b	transcription factor AP-2 beta [Source:MGI Symbol;Acc:MGI:104672]
decreasing	ENSMUSG00000025958	10	28	38598	669360	2.03023e-06	0.000132982	Creb1	cAMP responsive element binding protein 1 [Source:MGI Symbol;Acc:MGI:88494]
decreasing	ENSMUSG00000025980	10	28	38598	669360	2.03023e-06	0.000132982	Hspd1	heat shock protein 1 (chaperonin) [Source:MGI Symbol;Acc:MGI:96242]
decreasing	ENSMUSG00000026029	10	28	38598	669360	2.03023e-06	0.000132982	Casp8	caspase 8 [Source:MGI Symbol;Acc:MGI:1261423]
decreasing	ENSMUSG00000026773	10	28	38598	669360	2.03023e-06	0.000132982	Pfkfb3	6-phosphofructo-2-kinase/fructose-2,6-biphosphatase 3 [Source:MGI Symbol;Acc:MGI:2181202]
decreasing	ENSMUSG00000026816	10	28	38598	669360	2.03023e-06	0.000132982	Gtf3c5	general transcription factor IIIC, polypeptide 5 [Source:MGI Symbol;Acc:MGI:1917489]
decreasing	ENSMUSG00000026864	10	28	38598	669360	2.03023e-06	0.000132982	Hspa5	heat shock protein 5 [Source:MGI Symbol;Acc:MGI:95835]
decreasing	ENSMUSG00000026991	10	28	38598	669360	2.03023e-06	0.000132982	Pkp4	plakophilin 4 [Source:MGI Symbol;Acc:MGI:109281]
decreasing	ENSMUSG00000027868	10	28	38598	669360	2.03023e-06	0.000132982	Tbx15	T-box 15 [Source:MGI Symbol;Acc:MGI:1277234]
decreasing	ENSMUSG00000027959	10	28	38598	669360	2.03023e-06	0.000132982	Sass6	spindle assembly 6 homolog (C. elegans) [Source:MGI Symbol;Acc:MGI:1920026]
decreasing	ENSMUSG00000028068	10	28	38598	669360	2.03023e-06	0.000132982	Iqgap3	IQ motif containing GTPase activating protein 3 [Source:MGI Symbol;Acc:MGI:3028642]
decreasing	ENSMUSG00000028136	10	28	38598	669360	2.03023e-06	0.000132982	Snx27	sorting nexin family member 27 [Source:MGI Symbol;Acc:MGI:1923992]
decreasing	ENSMUSG00000028149	10	28	38598	669360	2.03023e-06	0.000132982	Rap1gds1	RAP1, GTP-GDP dissociation stimulator 1 [Source:MGI Symbol;Acc:MGI:2385189]
decreasing	ENSMUSG00000028289	10	28	38598	669360	2.03023e-06	0.000132982	Epha7	Eph receptor A7 [Source:MGI Symbol;Acc:MGI:95276]
decreasing	ENSMUSG00000028690	10	28	38598	669360	2.03023e-06	0.000132982	Mmachc	methylmalonic aciduria cblC type, with homocystinuria [Source:MGI Symbol;Acc:MGI:1914346]
decreasing	ENSMUSG00000028832	10	28	38598	669360	2.03023e-06	0.000132982	Stmn1	stathmin 1 [Source:MGI Symbol;Acc:MGI:96739]
decreasing	ENSMUSG00000028873	10	28	38598	669360	2.03023e-06	0.000132982	Cdca8	cell division cycle associated 8 [Source:MGI Symbol;Acc:MGI:1196274]
decreasing	ENSMUSG00000028992	10	28	38598	669360	2.03023e-06	0.000132982	Nmnat1	nicotinamide nucleotide adenylyltransferase 1 [Source:MGI Symbol;Acc:MGI:1913704]
decreasing	ENSMUSG00000030077	10	28	38598	669360	2.03023e-06	0.000132982	Chl1	cell adhesion molecule with homology to L1CAM [Source:MGI Symbol;Acc:MGI:1098266]
decreasing	ENSMUSG00000030189	10	28	38598	669360	2.03023e-06	0.000132982	Csda	cold shock domain protein A [Source:MGI Symbol;Acc:MGI:2137670]
decreasing	ENSMUSG00000030335	10	28	38598	669360	2.03023e-06	0.000132982	Mrpl51	mitochondrial ribosomal protein L51 [Source:MGI Symbol;Acc:MGI:1913743]
decreasing	ENSMUSG00000030872	10	28	38598	669360	2.03023e-06	0.000132982	Gga2	golgi associated, gamma adaptin ear containing, ARF binding protein 2 [Source:MGI Symbol;Acc:MGI:1921355]
decreasing	ENSMUSG00000031700	10	28	38598	669360	2.03023e-06	0.000132982	Gpt2	glutamic pyruvate transaminase (alanine aminotransferase) 2 [Source:MGI Symbol;Acc:MGI:1915391]
decreasing	ENSMUSG00000032621	10	28	38598	669360	2.03023e-06	0.000132982	Srek1	splicing regulatory glutamine/lysine-rich protein 1 [Source:MGI Symbol;Acc:MGI:2145245]
decreasing	ENSMUSG00000033444	10	28	38598	669360	2.03023e-06	0.000132982	Specc1l	sperm antigen with calponin homology and coiled-coil domains 1-like [Source:MGI Symbol;Acc:MGI:1921642]
decreasing	ENSMUSG00000034773	10	28	38598	669360	2.03023e-06	0.000132982	BC030867	cDNA sequence BC030867 [Source:MGI Symbol;Acc:MGI:2387601]
decreasing	ENSMUSG00000036875	10	28	38598	669360	2.03023e-06	0.000132982	Dna2	DNA replication helicase 2 homolog (yeast) [Source:MGI Symbol;Acc:MGI:2443732]
decreasing	ENSMUSG00000037012	10	28	38598	669360	2.03023e-06	0.000132982	Hk1	hexokinase 1 [Source:MGI Symbol;Acc:MGI:96103]
decreasing	ENSMUSG00000037544	10	28	38598	669360	2.03023e-06	0.000132982	Dlgap5	discs, large (Drosophila) homolog-associated protein 5 [Source:MGI Symbol;Acc:MGI:2183453]
decreasing	ENSMUSG00000038456	10	28	38598	669360	2.03023e-06	0.000132982	Dennd2a	DENN/MADD domain containing 2A [Source:MGI Symbol;Acc:MGI:2444961]
decreasing	ENSMUSG00000038482	10	28	38598	669360	2.03023e-06	0.000132982	Tfdp1	transcription factor Dp 1 [Source:MGI Symbol;Acc:MGI:101934]
decreasing	ENSMUSG00000038696	10	28	38598	669360	2.03023e-06	0.000132982	Mapkap1	mitogen-activated protein kinase associated protein 1 [Source:MGI Symbol;Acc:MGI:2444554]
decreasing	ENSMUSG00000039187	10	28	38598	669360	2.03023e-06	0.000132982	Fanci	Fanconi anemia, complementation group I [Source:MGI Symbol;Acc:MGI:2384790]
decreasing	ENSMUSG00000039428	10	28	38598	669360	2.03023e-06	0.000132982	Tmem135	transmembrane protein 135 [Source:MGI Symbol;Acc:MGI:1920009]
decreasing	ENSMUSG00000039671	10	28	38598	669360	2.03023e-06	0.000132982	Zmynd8	zinc finger, MYND-type containing 8 [Source:MGI Symbol;Acc:MGI:1918025]
decreasing	ENSMUSG00000040274	10	28	38598	669360	2.03023e-06	0.000132982	Cdk6	cyclin-dependent kinase 6 [Source:MGI Symbol;Acc:MGI:1277162]
decreasing	ENSMUSG00000041720	10	28	38598	669360	2.03023e-06	0.000132982	Pi4ka	phosphatidylinositol 4-kinase, catalytic, alpha polypeptide [Source:MGI Symbol;Acc:MGI:2448506]
decreasing	ENSMUSG00000041974	10	28	38598	669360	2.03023e-06	0.000132982	2310008H04Rik	RIKEN cDNA 2310008H04 gene [Source:MGI Symbol;Acc:MGI:1924834]
decreasing	ENSMUSG00000043987	10	28	38598	669360	2.03023e-06	0.000132982	Cep164	centrosomal protein 164 [Source:MGI Symbol;Acc:MGI:2384878]
decreasing	ENSMUSG00000046341	10	28	38598	669360	2.03023e-06	0.000132982	Gm11223	predicted gene 11223 [Source:MGI Symbol;Acc:MGI:3651631]
decreasing	ENSMUSG00000047757	10	28	38598	669360	2.03023e-06	0.000132982	Fancb	Fanconi anemia, complementation group B [Source:MGI Symbol;Acc:MGI:2448558]
decreasing	ENSMUSG00000047793	10	28	38598	669360	2.03023e-06	0.000132982	Sned1	sushi, nidogen and EGF-like domains 1 [Source:MGI Symbol;Acc:MGI:3045960]
decreasing	ENSMUSG00000050271	10	28	38598	669360	2.03023e-06	0.000132982	D8Ertd82e	DNA segment, Chr 8, ERATO Doi 82, expressed [Source:MGI Symbol;Acc:MGI:1196223]
decreasing	ENSMUSG00000050989	10	28	38598	669360	2.03023e-06	0.000132982	Sepn1	selenoprotein N, 1 [Source:MGI Symbol;Acc:MGI:2151208]
decreasing	ENSMUSG00000058997	10	28	38598	669360	2.03023e-06	0.000132982	1300010F03Rik	RIKEN cDNA 1300010F03 gene [Source:MGI Symbol;Acc:MGI:1919008]
decreasing	ENSMUSG00000061607	10	28	38598	669360	2.03023e-06	0.000132982	Mdc1	mediator of DNA damage checkpoint 1 [Source:MGI Symbol;Acc:MGI:3525201]
decreasing	ENSMUSG00000061887	10	28	38598	669360	2.03023e-06	0.000132982	Ssbp3	single-stranded DNA binding protein 3 [Source:MGI Symbol;Acc:MGI:1919725]
decreasing	ENSMUSG00000062609	10	28	38598	669360	2.03023e-06	0.000132982	Kcnj15	potassium inwardly-rectifying channel, subfamily J, member 15 [Source:MGI Symbol;Acc:MGI:1310000]
decreasing	ENSMUSG00000069300	10	28	38598	669360	2.03023e-06	0.000132982	Hist1h2bj	histone cluster 1, H2bj [Source:MGI Symbol;Acc:MGI:2448388]
decreasing	ENSMUSG00000069892	10	28	38598	669360	2.03023e-06	0.000132982	9930111J21Rik2	RIKEN cDNA 9930111J21 gene 2 [Source:MGI Symbol;Acc:MGI:3711310]
decreasing	ENSMUSG00000074364	10	28	38598	669360	2.03023e-06	0.000132982	Ehd2	EH-domain containing 2 [Source:MGI Symbol;Acc:MGI:2154274]
decreasing	ENSMUSG00000078517	10	28	38598	669360	2.03023e-06	0.000132982	C230096C10Rik	RIKEN cDNA C230096C10 gene [Source:MGI Symbol;Acc:MGI:2443696]
decreasing	ENSMUSG00000078762	10	28	38598	669360	2.03023e-06	0.000132982	Haus5	HAUS augmin-like complex, subunit 5 [Source:MGI Symbol;Acc:MGI:1919159]
decreasing	ENSMUSG00000082016	10	28	38598	669360	2.03023e-06	0.000132982	Pgam1-ps2	phosphoglycerate mutase 1, pseudogene 2 [Source:MGI Symbol;Acc:MGI:3645709]
decreasing	ENSMUSG00000083823	10	28	38598	669360	2.03023e-06	0.000132982	Amd-ps1	S-adenosylmethionine decarboxylase, pseudogene 1 [Source:MGI Symbol;Acc:MGI:1310005]
decreasing	ENSMUSG00000091405	10	28	38598	669360	2.03023e-06	0.000132982	Hist2h4	histone cluster 2, H4 [Source:MGI Symbol;Acc:MGI:2140113]
decreasing	ENSMUSG00000093828	10	28	38598	669360	2.03023e-06	0.000132982	CT868723.1	C-C motif chemokine 27 [Source:UniProtKB/Swiss-Prot;Acc:Q9Z1X0]
decreasing	ENSMUSG00000094338	10	28	38598	669360	2.03023e-06	0.000132982	Hist1h2bl	histone cluster 1, H2bl [Source:MGI Symbol;Acc:MGI:2448403]
decreasing	ENSMUSG00000095217	10	28	38598	669360	2.03023e-06	0.000132982	Hist1h2bn	histone cluster 1, H2bn [Source:MGI Symbol;Acc:MGI:2448407]
increasing	ENSMUSG00000082072	8	18	36721	669360	2.17954e-06	0.000142582	Gm15785	predicted gene 15785 [Source:MGI Symbol;Acc:MGI:3783227]
decreasing	ENSMUSG00000071456	6	9	38598	669360	2.65211e-06	0.00017328	1110002L01Rik	RIKEN cDNA 1110002L01 gene [Source:MGI Symbol;Acc:MGI:1915821]
decreasing	ENSMUSG00000095134	7	13	38598	669360	2.6671e-06	0.000174041	AC151712.1
decreasing	ENSMUSG00000084353	9	23	38598	669360	2.73757e-06	0.000178417	Gm15452	predicted gene 15452 [Source:MGI Symbol;Acc:MGI:3768636]
increasing	ENSMUSG00000092374	9	24	36721	669360	2.75955e-06	0.000179626	Gm6623	predicted gene 6623 [Source:MGI Symbol;Acc:MGI:3644901]
increasing	ENSMUSG00000018900	8	19	36721	669360	3.58233e-06	0.000232891	Slc22a5	solute carrier family 22 (organic cation transporter), member 5 [Source:MGI Symbol;Acc:MGI:1329012]
increasing	ENSMUSG00000008540	9	25	36721	669360	4.10072e-06	0.00026299	Mgst1	microsomal glutathione S-transferase 1 [Source:MGI Symbol;Acc:MGI:1913850]
increasing	ENSMUSG00000026736	9	25	36721	669360	4.10072e-06	0.00026299	4930426L09Rik	RIKEN cDNA 4930426L09 gene [Source:MGI Symbol;Acc:MGI:1921879]
increasing	ENSMUSG00000027602	9	25	36721	669360	4.10072e-06	0.00026299	Map1lc3a	microtubule-associated protein 1 light chain 3 alpha [Source:MGI Symbol;Acc:MGI:1915661]
increasing	ENSMUSG00000032860	9	25	36721	669360	4.10072e-06	0.00026299	P2ry2	purinergic receptor P2Y, G-protein coupled 2 [Source:MGI Symbol;Acc:MGI:105107]
increasing	ENSMUSG00000034612	9	25	36721	669360	4.10072e-06	0.00026299	Chst11	carbohydrate sulfotransferase 11 [Source:MGI Symbol;Acc:MGI:1927166]
increasing	ENSMUSG00000042628	9	25	36721	669360	4.10072e-06	0.00026299	Zfyve1	zinc finger, FYVE domain containing 1 [Source:MGI Symbol;Acc:MGI:3026685]
increasing	ENSMUSG00000042873	9	25	36721	669360	4.10072e-06	0.00026299	Lhfpl4	lipoma HMGIC fusion partner-like protein 4 [Source:MGI Symbol;Acc:MGI:3057108]
increasing	ENSMUSG00000055633	9	25	36721	669360	4.10072e-06	0.00026299	Zfp580	zinc finger protein 580 [Source:MGI Symbol;Acc:MGI:1916242]
increasing	ENSMUSG00000063019	9	25	36721	669360	4.10072e-06	0.00026299	Manbal	mannosidase, beta A, lysosomal-like [Source:MGI Symbol;Acc:MGI:1916411]
increasing	ENSMUSG00000074743	9	25	36721	669360	4.10072e-06	0.00026299	Thbd	thrombomodulin [Source:MGI Symbol;Acc:MGI:98736]
increasing	ENSMUSG00000092460	9	25	36721	669360	4.10072e-06	0.00026299	Gm8878	predicted gene 8878 [Source:MGI Symbol;Acc:MGI:3648906]
decreasing	ENSMUSG00000022774	9	24	38598	669360	4.15469e-06	0.000265799	Ncbp2	nuclear cap binding protein subunit 2 [Source:MGI Symbol;Acc:MGI:1915342]
decreasing	ENSMUSG00000049460	9	24	38598	669360	4.15469e-06	0.000265799	Gm8396	predicted gene 8396 [Source:MGI Symbol;Acc:MGI:3648154]
decreasing	ENSMUSG00000008393	8	19	38598	669360	5.18727e-06	0.000331452	Carhsp1	calcium regulated heat stable protein 1 [Source:MGI Symbol;Acc:MGI:1196368]
increasing	ENSMUSG00000028191	8	20	36721	669360	5.68159e-06	0.000362151	Bcl10	B cell leukemia/lymphoma 10 [Source:MGI Symbol;Acc:MGI:1337994]
increasing	ENSMUSG00000029328	8	20	36721	669360	5.68159e-06	0.000362151	Hnrpdl	heterogeneous nuclear ribonucleoprotein D-like [Source:MGI Symbol;Acc:MGI:1355299]
increasing	ENSMUSG00000003283	9	26	36721	669360	5.96485e-06	0.000376529	Hck	hemopoietic cell kinase [Source:MGI Symbol;Acc:MGI:96052]
increasing	ENSMUSG00000010830	9	26	36721	669360	5.96485e-06	0.000376529	Kdelr3	KDEL (Lys-Asp-Glu-Leu) endoplasmic reticulum protein retention receptor 3 [Source:MGI Symbol;Acc:MGI:2145953]
increasing	ENSMUSG00000021987	9	26	36721	669360	5.96485e-06	0.000376529	Mtmr6	myotubularin related protein 6 [Source:MGI Symbol;Acc:MGI:2145637]
increasing	ENSMUSG00000029627	9	26	36721	669360	5.96485e-06	0.000376529	Zkscan14	zinc finger with KRAB and SCAN domains 14 [Source:MGI Symbol;Acc:MGI:1914485]
increasing	ENSMUSG00000030116	9	26	36721	669360	5.96485e-06	0.000376529	Mfap5	microfibrillar associated protein 5 [Source:MGI Symbol;Acc:MGI:1354387]
increasing	ENSMUSG00000030917	9	26	36721	669360	5.96485e-06	0.000376529	Tmem159	transmembrane protein 159 [Source:MGI Symbol;Acc:MGI:1925752]
increasing	ENSMUSG00000031907	9	26	36721	669360	5.96485e-06	0.000376529	Zfp90	zinc finger protein 90 [Source:MGI Symbol;Acc:MGI:104786]
increasing	ENSMUSG00000039385	9	26	36721	669360	5.96485e-06	0.000376529	Cdh6	cadherin 6 [Source:MGI Symbol;Acc:MGI:107435]
decreasing	ENSMUSG00000005469	9	25	38598	669360	6.15783e-06	0.00038043	Prkaca	protein kinase, cAMP dependent, catalytic, alpha [Source:MGI Symbol;Acc:MGI:97592]
decreasing	ENSMUSG00000022472	9	25	38598	669360	6.15783e-06	0.00038043	Pppde2	PPPDE peptidase domain containing 2 [Source:MGI Symbol;Acc:MGI:106313]
decreasing	ENSMUSG00000025352	9	25	38598	669360	6.15783e-06	0.00038043	Gdf11	growth differentiation factor 11 [Source:MGI Symbol;Acc:MGI:1338027]
decreasing	ENSMUSG00000027379	9	25	38598	669360	6.15783e-06	0.00038043	Bub1	budding uninhibited by benzimidazoles 1 homolog (S. cerevisiae) [Source:MGI Symbol;Acc:MGI:1100510]
decreasing	ENSMUSG00000027996	9	25	38598	669360	6.15783e-06	0.00038043	Sfrp2	secreted frizzled-related protein 2 [Source:MGI Symbol;Acc:MGI:108078]
decreasing	ENSMUSG00000028044	9	25	38598	669360	6.15783e-06	0.00038043	Cks1b	CDC28 protein kinase 1b [Source:MGI Symbol;Acc:MGI:1889208]
decreasing	ENSMUSG00000032199	9	25	38598	669360	6.15783e-06	0.00038043	Polr2m	polymerase (RNA) II (DNA directed) polypeptide M [Source:MGI Symbol;Acc:MGI:107282]
decreasing	ENSMUSG00000034880	9	25	38598	669360	6.15783e-06	0.00038043	Mrpl34	mitochondrial ribosomal protein L34 [Source:MGI Symbol;Acc:MGI:2137227]
decreasing	ENSMUSG00000036078	9	25	38598	669360	6.15783e-06	0.00038043	Sigmar1	sigma non-opioid intracellular receptor 1 [Source:MGI Symbol;Acc:MGI:1195268]
decreasing	ENSMUSG00000036894	9	25	38598	669360	6.15783e-06	0.00038043	Rap2b	RAP2B, member of RAS oncogene family [Source:MGI Symbol;Acc:MGI:1921262]
decreasing	ENSMUSG00000043998	9	25	38598	669360	6.15783e-06	0.00038043	Mgat2	mannoside acetylglucosaminyltransferase 2 [Source:MGI Symbol;Acc:MGI:2384966]
decreasing	ENSMUSG00000045257	9	25	38598	669360	6.15783e-06	0.00038043	Morn2	MORN repeat containing 2 [Source:MGI Symbol;Acc:MGI:2674071]
decreasing	ENSMUSG00000045954	9	25	38598	669360	6.15783e-06	0.00038043	Sdpr	serum deprivation response [Source:MGI Symbol;Acc:MGI:99513]
decreasing	ENSMUSG00000048027	9	25	38598	669360	6.15783e-06	0.00038043	Rgmb	RGM domain family, member B [Source:MGI Symbol;Acc:MGI:1916049]
decreasing	ENSMUSG00000055660	9	25	38598	669360	6.15783e-06	0.00038043	Mettl4	methyltransferase like 4 [Source:MGI Symbol;Acc:MGI:1924031]
decreasing	ENSMUSG00000056629	9	25	38598	669360	6.15783e-06	0.00038043	Fkbp2	FK506 binding protein 2 [Source:MGI Symbol;Acc:MGI:95542]
decreasing	ENSMUSG00000060969	9	25	38598	669360	6.15783e-06	0.00038043	Irx1	Iroquois related homeobox 1 (Drosophila) [Source:MGI Symbol;Acc:MGI:1197515]
decreasing	ENSMUSG00000074403	9	25	38598	669360	6.15783e-06	0.00038043	Hist2h3b	histone cluster 2, H3b [Source:MGI Symbol;Acc:MGI:2448351]
increasing	ENSMUSG00000000346	7	15	36721	669360	6.49701e-06	0.00040091	Dazap2	DAZ associated protein 2 [Source:MGI Symbol;Acc:MGI:1344344]
increasing	ENSMUSG00000009291	9	27	36721	669360	8.5098e-06	0.000521415	Pttg1ip	pituitary tumor-transforming 1 interacting protein [Source:MGI Symbol;Acc:MGI:2652132]
increasing	ENSMUSG00000009293	9	27	36721	669360	8.5098e-06	0.000521415	Ube2g2	ubiquitin-conjugating enzyme E2G 2 [Source:MGI Symbol;Acc:MGI:1343188]
increasing	ENSMUSG00000023959	9	27	36721	669360	8.5098e-06	0.000521415	Clic5	chloride intracellular channel 5 [Source:MGI Symbol;Acc:MGI:1917912]
increasing	ENSMUSG00000025068	9	27	36721	669360	8.5098e-06	0.000521415	Gsto1	glutathione S-transferase omega 1 [Source:MGI Symbol;Acc:MGI:1342273]
increasing	ENSMUSG00000030421	9	27	36721	669360	8.5098e-06	0.000521415	C80913	expressed sequence C80913 [Source:MGI Symbol;Acc:MGI:1342294]
increasing	ENSMUSG00000075702	9	27	36721	669360	8.5098e-06	0.000521415	Selm	selenoprotein M [Source:MGI Symbol;Acc:MGI:2149786]
decreasing	ENSMUSG00000018217	9	26	38598	669360	8.93378e-06	0.000540416	Pmp22	peripheral myelin protein 22 [Source:MGI Symbol;Acc:MGI:97631]
decreasing	ENSMUSG00000020628	9	26	38598	669360	8.93378e-06	0.000540416	Ttc15	tetratricopeptide repeat domain 15 [Source:MGI Symbol;Acc:MGI:2445089]
decreasing	ENSMUSG00000021967	9	26	38598	669360	8.93378e-06	0.000540416	Mrp63	mitochondrial ribosomal protein 63 [Source:MGI Symbol;Acc:MGI:1915090]
decreasing	ENSMUSG00000022359	9	26	38598	669360	8.93378e-06	0.000540416	Wdyhv1	WDYHV motif containing 1 [Source:MGI Symbol;Acc:MGI:1924023]
decreasing	ENSMUSG00000024212	9	26	38598	669360	8.93378e-06	0.000540416	Mllt1	myeloid/lymphoid or mixed-lineage leukemia (trithorax homolog, Drosophila); translocated to, 1 [Source:MGI Symbol;Acc:MGI:1927238]
decreasing	ENSMUSG00000029231	9	26	38598	669360	8.93378e-06	0.000540416	Pdgfra	platelet derived growth factor receptor, alpha polypeptide [Source:MGI Symbol;Acc:MGI:97530]
decreasing	ENSMUSG00000056671	9	26	38598	669360	8.93378e-06	0.000540416	Prelid2	PRELI domain containing 2 [Source:MGI Symbol;Acc:MGI:1924869]
decreasing	ENSMUSG00000057134	9	26	38598	669360	8.93378e-06	0.000540416	Ado	2-aminoethanethiol (cysteamine) dioxygenase [Source:MGI Symbol;Acc:MGI:2685083]
decreasing	ENSMUSG00000057406	9	26	38598	669360	8.93378e-06	0.000540416	Whsc1	Wolf-Hirschhorn syndrome candidate 1 (human) [Source:MGI Symbol;Acc:MGI:1276574]
decreasing	ENSMUSG00000078521	9	26	38598	669360	8.93378e-06	0.000540416	2610002D18Rik	RIKEN cDNA 2610002D18 gene [Source:MGI Symbol;Acc:MGI:1917135]
decreasing	ENSMUSG00000079469	9	26	38598	669360	8.93378e-06	0.000540416	Pigb	phosphatidylinositol glycan anchor biosynthesis, class B [Source:MGI Symbol;Acc:MGI:1891825]
increasing	ENSMUSG00000081070	6	11	36721	669360	9.90043e-06	0.000597505	Gm13181	predicted gene 13181 [Source:MGI Symbol;Acc:MGI:3650464]
increasing	ENSMUSG00000083774	6	11	36721	669360	9.90043e-06	0.000597505	Gm7180	predicted pseudogene 7180 [Source:MGI Symbol;Acc:MGI:3648560]
increasing	ENSMUSG00000081880	7	16	36721	669360	1.09996e-05	0.000663072	Gm5385	predicted gene 5385 [Source:MGI Symbol;Acc:MGI:3644448]
decreasing	ENSMUSG00000079514	4	4	38598	669360	1.10549e-05	0.000664876	Gm16309	predicted gene 16309 [Source:MGI Symbol;Acc:MGI:3841234]
decreasing	ENSMUSG00000081597	4	4	38598	669360	1.10549e-05	0.000664876	Gm14506	predicted gene 14506 [Source:MGI Symbol;Acc:MGI:3705552]
increasing	ENSMUSG00000000826	9	28	36721	669360	1.19279e-05	0.00068352	Dnajc5	DnaJ (Hsp40) homolog, subfamily C, member 5 [Source:MGI Symbol;Acc:MGI:892995]
increasing	ENSMUSG00000002031	9	28	36721	669360	1.19279e-05	0.00068352	Ift46	intraflagellar transport 46 homolog (Chlamydomonas) [Source:MGI Symbol;Acc:MGI:1923818]
increasing	ENSMUSG00000003411	9	28	36721	669360	1.19279e-05	0.00068352	Rab3b	RAB3B, member RAS oncogene family [Source:MGI Symbol;Acc:MGI:1917158]
increasing	ENSMUSG00000004535	9	28	36721	669360	1.19279e-05	0.00068352	Tax1bp1	Tax1 (human T cell leukemia virus type I) binding protein 1 [Source:MGI Symbol;Acc:MGI:1289308]
increasing	ENSMUSG00000005262	9	28	36721	669360	1.19279e-05	0.00068352	Ufd1l	ubiquitin fusion degradation 1 like [Source:MGI Symbol;Acc:MGI:109353]
increasing	ENSMUSG00000010307	9	28	36721	669360	1.19279e-05	0.00068352	Tmem86a	transmembrane protein 86A [Source:MGI Symbol;Acc:MGI:1915143]
increasing	ENSMUSG00000015126	9	28	36721	669360	1.19279e-05	0.00068352	0610007P22Rik	RIKEN cDNA 0610007P22 gene [Source:MGI Symbol;Acc:MGI:1915577]
increasing	ENSMUSG00000019188	9	28	36721	669360	1.19279e-05	0.00068352	H13	histocompatibility 13 [Source:MGI Symbol;Acc:MGI:95886]
increasing	ENSMUSG00000020027	9	28	36721	669360	1.19279e-05	0.00068352	Socs2	suppressor of cytokine signaling 2 [Source:MGI Symbol;Acc:MGI:1201787]
increasing	ENSMUSG00000020521	9	28	36721	669360	1.19279e-05	0.00068352	Rnft1	ring finger protein, transmembrane 1 [Source:MGI Symbol;Acc:MGI:1924142]
increasing	ENSMUSG00000020876	9	28	36721	669360	1.19279e-05	0.00068352	Snx11	sorting nexin 11 [Source:MGI Symbol;Acc:MGI:1921729]
increasing	ENSMUSG00000022008	9	28	36721	669360	1.19279e-05	0.00068352	1200011I18Rik	RIKEN cDNA 1200011I18 gene [Source:MGI Symbol;Acc:MGI:1914717]
increasing	ENSMUSG00000023075	9	28	36721	669360	1.19279e-05	0.00068352	Akirin1	akirin 1 [Source:MGI Symbol;Acc:MGI:1915300]
increasing	ENSMUSG00000023913	9	28	36721	669360	1.19279e-05	0.00068352	Pla2g7	phospholipase A2, group VII (platelet-activating factor acetylhydrolase, plasma) [Source:MGI Symbol;Acc:MGI:1351327]
increasing	ENSMUSG00000024074	9	28	36721	669360	1.19279e-05	0.00068352	Crim1	cysteine rich transmembrane BMP regulator 1 (chordin like) [Source:MGI Symbol;Acc:MGI:1354756]
increasing	ENSMUSG00000024759	9	28	36721	669360	1.19279e-05	0.00068352	Atl3	atlastin GTPase 3 [Source:MGI Symbol;Acc:MGI:1924270]
increasing	ENSMUSG00000025613	9	28	36721	669360	1.19279e-05	0.00068352	Cct8	chaperonin containing Tcp1, subunit 8 (theta) [Source:MGI Symbol;Acc:MGI:107183]
increasing	ENSMUSG00000027215	9	28	36721	669360	1.19279e-05	0.00068352	Cd82	CD82 antigen [Source:MGI Symbol;Acc:MGI:104651]
increasing	ENSMUSG00000027338	9	28	36721	669360	1.19279e-05	0.00068352	Prnd	prion protein dublet [Source:MGI Symbol;Acc:MGI:1346999]
increasing	ENSMUSG00000027347	9	28	36721	669360	1.19279e-05	0.00068352	Rasgrp1	RAS guanyl releasing protein 1 [Source:MGI Symbol;Acc:MGI:1314635]
increasing	ENSMUSG00000027669	9	28	36721	669360	1.19279e-05	0.00068352	Gnb4	guanine nucleotide binding protein (G protein), beta 4 [Source:MGI Symbol;Acc:MGI:104581]
increasing	ENSMUSG00000028879	9	28	36721	669360	1.19279e-05	0.00068352	Stx12	syntaxin 12 [Source:MGI Symbol;Acc:MGI:1931027]
increasing	ENSMUSG00000029777	9	28	36721	669360	1.19279e-05	0.00068352	Gars	glycyl-tRNA synthetase [Source:MGI Symbol;Acc:MGI:2449057]
increasing	ENSMUSG00000030254	9	28	36721	669360	1.19279e-05	0.00068352	Rad18	RAD18 homolog (S. cerevisiae) [Source:MGI Symbol;Acc:MGI:1890476]
increasing	ENSMUSG00000030423	9	28	36721	669360	1.19279e-05	0.00068352	Pop4	processing of precursor 4, ribonuclease P/MRP family, (S. cerevisiae) [Source:MGI Symbol;Acc:MGI:1913411]
increasing	ENSMUSG00000031355	9	28	36721	669360	1.19279e-05	0.00068352	Arhgap6	Rho GTPase activating protein 6 [Source:MGI Symbol;Acc:MGI:1196332]
increasing	ENSMUSG00000031600	9	28	36721	669360	1.19279e-05	0.00068352	Vps37a	vacuolar protein sorting 37A (yeast) [Source:MGI Symbol;Acc:MGI:1261835]
increasing	ENSMUSG00000034893	9	28	36721	669360	1.19279e-05	0.00068352	Cog3	component of oligomeric golgi complex 3 [Source:MGI Symbol;Acc:MGI:2450151]
increasing	ENSMUSG00000035215	9	28	36721	669360	1.19279e-05	0.00068352	Lsm7	LSM7 homolog, U6 small nuclear RNA associated (S. cerevisiae) [Source:MGI Symbol;Acc:MGI:1913344]
increasing	ENSMUSG00000036707	9	28	36721	669360	1.19279e-05	0.00068352	Cab39	calcium binding protein 39 [Source:MGI Symbol;Acc:MGI:107438]
increasing	ENSMUSG00000037411	9	28	36721	669360	1.19279e-05	0.00068352	Serpine1	serine (or cysteine) peptidase inhibitor, clade E, member 1 [Source:MGI Symbol;Acc:MGI:97608]
increasing	ENSMUSG00000038112	9	28	36721	669360	1.19279e-05	0.00068352	AW551984	expressed sequence AW551984 [Source:MGI Symbol;Acc:MGI:2143322]
increasing	ENSMUSG00000040430	9	28	36721	669360	1.19279e-05	0.00068352	Pitpnc1	phosphatidylinositol transfer protein, cytoplasmic 1 [Source:MGI Symbol;Acc:MGI:1919045]
increasing	ENSMUSG00000041741	9	28	36721	669360	1.19279e-05	0.00068352	Pde3a	phosphodiesterase 3A, cGMP inhibited [Source:MGI Symbol;Acc:MGI:1860764]
increasing	ENSMUSG00000049624	9	28	36721	669360	1.19279e-05	0.00068352	Slc17a5	solute carrier family 17 (anion/sugar transporter), member 5 [Source:MGI Symbol;Acc:MGI:1924105]
increasing	ENSMUSG00000050222	9	28	36721	669360	1.19279e-05	0.00068352	Il17d	interleukin 17D [Source:MGI Symbol;Acc:MGI:2446510]
increasing	ENSMUSG00000050974	9	28	36721	669360	1.19279e-05	0.00068352	Gm9847	predicted pseudogene 9847 [Source:MGI Symbol;Acc:MGI:3642840]
increasing	ENSMUSG00000056121	9	28	36721	669360	1.19279e-05	0.00068352	Fez2	fasciculation and elongation protein zeta 2 (zygin II) [Source:MGI Symbol;Acc:MGI:2675856]
increasing	ENSMUSG00000064317	9	28	36721	669360	1.19279e-05	0.00068352	Gm10146	predicted gene 10146 [Source:MGI Symbol;Acc:MGI:3704367]
increasing	ENSMUSG00000067995	9	28	36721	669360	1.19279e-05	0.00068352	Gtf2f2	general transcription factor IIF, polypeptide 2 [Source:MGI Symbol;Acc:MGI:1915955]
increasing	ENSMUSG00000068742	9	28	36721	669360	1.19279e-05	0.00068352	Cry2	cryptochrome 2 (photolyase-like) [Source:MGI Symbol;Acc:MGI:1270859]
increasing	ENSMUSG00000095595	9	28	36721	669360	1.19279e-05	0.00068352	Fam177a	family with sequence similarity 177, member A [Source:MGI Symbol;Acc:MGI:1920635]
increasing	ENSMUSG00000096448	9	28	36721	669360	1.19279e-05	0.00068352	AC117831.1
decreasing	ENSMUSG00000003528	9	27	38598	669360	1.27123e-05	0.000724491	Slc25a1	solute carrier family 25 (mitochondrial carrier, citrate transporter), member 1 [Source:MGI Symbol;Acc:MGI:1345283]
decreasing	ENSMUSG00000010751	9	27	38598	669360	1.27123e-05	0.000724491	Tnfrsf22	tumor necrosis factor receptor superfamily, member 22 [Source:MGI Symbol;Acc:MGI:1930270]
decreasing	ENSMUSG00000031862	9	27	38598	669360	1.27123e-05	0.000724491	Atp13a1	ATPase type 13A1 [Source:MGI Symbol;Acc:MGI:2180801]
decreasing	ENSMUSG00000070509	9	27	38598	669360	1.27123e-05	0.000724491	Rgma	RGM domain family, member A [Source:MGI Symbol;Acc:MGI:2679262]
decreasing	ENSMUSG00000073435	9	27	38598	669360	1.27123e-05	0.000724491	Nme3	NME/NM23 nucleoside diphosphate kinase 3 [Source:MGI Symbol;Acc:MGI:1930182]
increasing	ENSMUSG00000021917	8	22	36721	669360	1.30617e-05	0.000743589	Spcs1	signal peptidase complex subunit 1 homolog (S. cerevisiae) [Source:MGI Symbol;Acc:MGI:1916269]
decreasing	ENSMUSG00000000094	9	28	38598	669360	1.77723e-05	0.000904272	Tbx4	T-box 4 [Source:MGI Symbol;Acc:MGI:102556]
decreasing	ENSMUSG00000000693	9	28	38598	669360	1.77723e-05	0.000904272	Loxl3	lysyl oxidase-like 3 [Source:MGI Symbol;Acc:MGI:1337004]
decreasing	ENSMUSG00000001576	9	28	38598	669360	1.77723e-05	0.000904272	Ergic1	endoplasmic reticulum-golgi intermediate compartment (ERGIC) 1 [Source:MGI Symbol;Acc:MGI:1914708]
decreasing	ENSMUSG00000003068	9	28	38598	669360	1.77723e-05	0.000904272	Stk11	serine/threonine kinase 11 [Source:MGI Symbol;Acc:MGI:1341870]
decreasing	ENSMUSG00000003814	9	28	38598	669360	1.77723e-05	0.000904272	Calr	calreticulin [Source:MGI Symbol;Acc:MGI:88252]
decreasing	ENSMUSG00000004462	9	28	38598	669360	1.77723e-05	0.000904272	Tbccd1	TBCC domain containing 1 [Source:MGI Symbol;Acc:MGI:1917823]
decreasing	ENSMUSG00000004846	9	28	38598	669360	1.77723e-05	0.000904272	Plod3	procollagen-lysine, 2-oxoglutarate 5-dioxygenase 3 [Source:MGI Symbol;Acc:MGI:1347008]
decreasing	ENSMUSG00000004931	9	28	38598	669360	1.77723e-05	0.000904272	Apba3	amyloid beta (A4) precursor protein-binding, family A, member 3 [Source:MGI Symbol;Acc:MGI:1888527]
decreasing	ENSMUSG00000005370	9	28	38598	669360	1.77723e-05	0.000904272	Msh6	mutS homolog 6 (E. coli) [Source:MGI Symbol;Acc:MGI:1343961]
decreasing	ENSMUSG00000005958	9	28	38598	669360	1.77723e-05	0.000904272	Ephb3	Eph receptor B3 [Source:MGI Symbol;Acc:MGI:104770]
decreasing	ENSMUSG00000005981	9	28	38598	669360	1.77723e-05	0.000904272	Trap1	TNF receptor-associated protein 1 [Source:MGI Symbol;Acc:MGI:1915265]
decreasing	ENSMUSG00000007783	9	28	38598	669360	1.77723e-05	0.000904272	Cpt1c	carnitine palmitoyltransferase 1c [Source:MGI Symbol;Acc:MGI:2446526]
decreasing	ENSMUSG00000008482	9	28	38598	669360	1.77723e-05	0.000904272	Rnf151	ring finger protein 151 [Source:MGI Symbol;Acc:MGI:1914754]
decreasing	ENSMUSG00000009376	9	28	38598	669360	1.77723e-05	0.000904272	Met	met proto-oncogene [Source:MGI Symbol;Acc:MGI:96969]
decreasing	ENSMUSG00000010277	9	28	38598	669360	1.77723e-05	0.000904272	2610507B11Rik	RIKEN cDNA 2610507B11 gene [Source:MGI Symbol;Acc:MGI:1919753]
decreasing	ENSMUSG00000012609	9	28	38598	669360	1.77723e-05	0.000904272	Ttll5	tubulin tyrosine ligase-like family, member 5 [Source:MGI Symbol;Acc:MGI:2443657]
decreasing	ENSMUSG00000014355	9	28	38598	669360	1.77723e-05	0.000904272	Anapc1	anaphase promoting complex subunit 1 [Source:MGI Symbol;Acc:MGI:103097]
decreasing	ENSMUSG00000015133	9	28	38598	669360	1.77723e-05	0.000904272	Lrrk1	leucine-rich repeat kinase 1 [Source:MGI Symbol;Acc:MGI:2142227]
decreasing	ENSMUSG00000015189	9	28	38598	669360	1.77723e-05	0.000904272	Casd1	CAS1 domain containing 1 [Source:MGI Symbol;Acc:MGI:2384865]
decreasing	ENSMUSG00000018559	9	28	38598	669360	1.77723e-05	0.000904272	Ctdnep1	CTD nuclear envelope phosphatase 1 [Source:MGI Symbol;Acc:MGI:1914431]
decreasing	ENSMUSG00000019230	9	28	38598	669360	1.77723e-05	0.000904272	Lhx9	LIM homeobox protein 9 [Source:MGI Symbol;Acc:MGI:1316721]
decreasing	ENSMUSG00000019864	9	28	38598	669360	1.77723e-05	0.000904272	Rtn4ip1	reticulon 4 interacting protein 1 [Source:MGI Symbol;Acc:MGI:2178759]
decreasing	ENSMUSG00000019927	9	28	38598	669360	1.77723e-05	0.000904272	Ube2d1	ubiquitin-conjugating enzyme E2D 1, UBC4/5 homolog (yeast) [Source:MGI Symbol;Acc:MGI:2384911]
decreasing	ENSMUSG00000019961	9	28	38598	669360	1.77723e-05	0.000904272	Tmpo	thymopoietin [Source:MGI Symbol;Acc:MGI:106920]
decreasing	ENSMUSG00000019992	9	28	38598	669360	1.77723e-05	0.000904272	Fam54a	family with sequence similarity 54, member A [Source:MGI Symbol;Acc:MGI:1919054]
decreasing	ENSMUSG00000020538	9	28	38598	669360	1.77723e-05	0.000904272	Srebf1	sterol regulatory element binding transcription factor 1 [Source:MGI Symbol;Acc:MGI:107606]
decreasing	ENSMUSG00000020576	9	28	38598	669360	1.77723e-05	0.000904272	Nbas	neuroblastoma amplified sequence [Source:MGI Symbol;Acc:MGI:1918419]
decreasing	ENSMUSG00000021392	9	28	38598	669360	1.77723e-05	0.000904272	Nol8	nucleolar protein 8 [Source:MGI Symbol;Acc:MGI:1918180]
decreasing	ENSMUSG00000021978	9	28	38598	669360	1.77723e-05	0.000904272	Extl3	exostoses (multiple)-like 3 [Source:MGI Symbol;Acc:MGI:1860765]
decreasing	ENSMUSG00000022098	9	28	38598	669360	1.77723e-05	0.000904272	Bmp1	bone morphogenetic protein 1 [Source:MGI Symbol;Acc:MGI:88176]
decreasing	ENSMUSG00000022385	9	28	38598	669360	1.77723e-05	0.000904272	Gtse1	G two S phase expressed protein 1 [Source:MGI Symbol;Acc:MGI:1352755]
decreasing	ENSMUSG00000022561	9	28	38598	669360	1.77723e-05	0.000904272	Gpaa1	GPI anchor attachment protein 1 [Source:MGI Symbol;Acc:MGI:1202392]
decreasing	ENSMUSG00000022761	9	28	38598	669360	1.77723e-05	0.000904272	Lztr1	leucine-zipper-like transcriptional regulator, 1 [Source:MGI Symbol;Acc:MGI:1914113]
decreasing	ENSMUSG00000023015	9	28	38598	669360	1.77723e-05	0.000904272	Racgap1	Rac GTPase-activating protein 1 [Source:MGI Symbol;Acc:MGI:1349423]
decreasing	ENSMUSG00000023039	9	28	38598	669360	1.77723e-05	0.000904272	Krt7	keratin 7 [Source:MGI Symbol;Acc:MGI:96704]
decreasing	ENSMUSG00000023066	9	28	38598	669360	1.77723e-05	0.000904272	Rttn	rotatin [Source:MGI Symbol;Acc:MGI:2179288]
decreasing	ENSMUSG00000024085	9	28	38598	669360	1.77723e-05	0.000904272	Man2a1	mannosidase 2, alpha 1 [Source:MGI Symbol;Acc:MGI:104669]
decreasing	ENSMUSG00000024194	9	28	38598	669360	1.77723e-05	0.000904272	Cuta	cutA divalent cation tolerance homolog (E. coli) [Source:MGI Symbol;Acc:MGI:1914925]
decreasing	ENSMUSG00000025001	9	28	38598	669360	1.77723e-05	0.000904272	Hells	helicase, lymphoid specific [Source:MGI Symbol;Acc:MGI:106209]
decreasing	ENSMUSG00000025137	9	28	38598	669360	1.77723e-05	0.000904272	Pcyt2	phosphate cytidylyltransferase 2, ethanolamine [Source:MGI Symbol;Acc:MGI:1915921]
decreasing	ENSMUSG00000025316	9	28	38598	669360	1.77723e-05	0.000904272	Banp	BTG3 associated nuclear protein [Source:MGI Symbol;Acc:MGI:1889023]
decreasing	ENSMUSG00000025332	9	28	38598	669360	1.77723e-05	0.000904272	Kdm5c	lysine (K)-specific demethylase 5C [Source:MGI Symbol;Acc:MGI:99781]
decreasing	ENSMUSG00000025795	9	28	38598	669360	1.77723e-05	0.000904272	Rassf3	Ras association (RalGDS/AF-6) domain family member 3 [Source:MGI Symbol;Acc:MGI:2179722]
decreasing	ENSMUSG00000026005	9	28	38598	669360	1.77723e-05	0.000904272	Rpe	ribulose-5-phosphate-3-epimerase [Source:MGI Symbol;Acc:MGI:1913896]
decreasing	ENSMUSG00000026027	9	28	38598	669360	1.77723e-05	0.000904272	Stradb	STE20-related kinase adaptor beta [Source:MGI Symbol;Acc:MGI:2144047]
decreasing	ENSMUSG00000026842	9	28	38598	669360	1.77723e-05	0.000904272	Abl1	c-abl oncogene 1, non-receptor tyrosine kinase [Source:MGI Symbol;Acc:MGI:87859]
decreasing	ENSMUSG00000026873	9	28	38598	669360	1.77723e-05	0.000904272	Phf19	PHD finger protein 19 [Source:MGI Symbol;Acc:MGI:1921266]
decreasing	ENSMUSG00000026958	9	28	38598	669360	1.77723e-05	0.000904272	Dpp7	dipeptidylpeptidase 7 [Source:MGI Symbol;Acc:MGI:1933213]
decreasing	ENSMUSG00000027067	9	28	38598	669360	1.77723e-05	0.000904272	Ssrp1	structure specific recognition protein 1 [Source:MGI Symbol;Acc:MGI:107912]
decreasing	ENSMUSG00000027496	9	28	38598	669360	1.77723e-05	0.000904272	Aurka	aurora kinase A [Source:MGI Symbol;Acc:MGI:894678]
decreasing	ENSMUSG00000027751	9	28	38598	669360	1.77723e-05	0.000904272	Fam48a	family with sequence similarity 48, member A [Source:MGI Symbol;Acc:MGI:1929651]
decreasing	ENSMUSG00000027797	9	28	38598	669360	1.77723e-05	0.000904272	Dclk1	doublecortin-like kinase 1 [Source:MGI Symbol;Acc:MGI:1330861]
decreasing	ENSMUSG00000028063	9	28	38598	669360	1.77723e-05	0.000904272	Lmna	lamin A [Source:MGI Symbol;Acc:MGI:96794]
decreasing	ENSMUSG00000028107	9	28	38598	669360	1.77723e-05	0.000904272	Tars2	threonyl-tRNA synthetase 2, mitochondrial (putative) [Source:MGI Symbol;Acc:MGI:1919057]
decreasing	ENSMUSG00000028664	9	28	38598	669360	1.77723e-05	0.000904272	Ephb2	Eph receptor B2 [Source:MGI Symbol;Acc:MGI:99611]
decreasing	ENSMUSG00000028678	9	28	38598	669360	1.77723e-05	0.000904272	Kif2c	kinesin family member 2C [Source:MGI Symbol;Acc:MGI:1921054]
decreasing	ENSMUSG00000028830	9	28	38598	669360	1.77723e-05	0.000904272	AU040320	expressed sequence AU040320 [Source:MGI Symbol;Acc:MGI:2140475]
decreasing	ENSMUSG00000028849	9	28	38598	669360	1.77723e-05	0.000904272	Mtap7d1	microtubule-associated protein 7 domain containing 1 [Source:MGI Symbol;Acc:MGI:2384297]
decreasing	ENSMUSG00000028886	9	28	38598	669360	1.77723e-05	0.000904272	Eya3	eyes absent 3 homolog (Drosophila) [Source:MGI Symbol;Acc:MGI:109339]
decreasing	ENSMUSG00000028937	9	28	38598	669360	1.77723e-05	0.000904272	Acot7	acyl-CoA thioesterase 7 [Source:MGI Symbol;Acc:MGI:1917275]
decreasing	ENSMUSG00000029104	9	28	38598	669360	1.77723e-05	0.000904272	Htt	huntingtin [Source:MGI Symbol;Acc:MGI:96067]
decreasing	ENSMUSG00000029482	9	28	38598	669360	1.77723e-05	0.000904272	Aacs	acetoacetyl-CoA synthetase [Source:MGI Symbol;Acc:MGI:1926144]
decreasing	ENSMUSG00000029782	9	28	38598	669360	1.77723e-05	0.000904272	Tmem209	transmembrane protein 209 [Source:MGI Symbol;Acc:MGI:1919899]
decreasing	ENSMUSG00000030583	9	28	38598	669360	1.77723e-05	0.000904272	Sipa1l3	signal-induced proliferation-associated 1 like 3 [Source:MGI Symbol;Acc:MGI:1921456]
decreasing	ENSMUSG00000031557	9	28	38598	669360	1.77723e-05	0.000904272	Plekha2	pleckstrin homology domain-containing, family A (phosphoinositide binding specific) member 2 [Source:MGI Symbol;Acc:MGI:1928144]
decreasing	ENSMUSG00000031626	9	28	38598	669360	1.77723e-05	0.000904272	Sorbs2	sorbin and SH3 domain containing 2 [Source:MGI Symbol;Acc:MGI:1924574]
decreasing	ENSMUSG00000032018	9	28	38598	669360	1.77723e-05	0.000904272	Sc5d	sterol-C5-desaturase (fungal ERG3, delta-5-desaturase) homolog (S. cerevisae) [Source:MGI Symbol;Acc:MGI:1353611]
decreasing	ENSMUSG00000032329	9	28	38598	669360	1.77723e-05	0.000904272	Hmg20a	high mobility group 20A [Source:MGI Symbol;Acc:MGI:1914117]
decreasing	ENSMUSG00000033581	9	28	38598	669360	1.77723e-05	0.000904272	Igf2bp2	insulin-like growth factor 2 mRNA binding protein 2 [Source:MGI Symbol;Acc:MGI:1890358]
decreasing	ENSMUSG00000033952	9	28	38598	669360	1.77723e-05	0.000904272	Aspm	asp (abnormal spindle)-like, microcephaly associated (Drosophila) [Source:MGI Symbol;Acc:MGI:1334448]
decreasing	ENSMUSG00000033991	9	28	38598	669360	1.77723e-05	0.000904272	Ttc37	tetratricopeptide repeat domain 37 [Source:MGI Symbol;Acc:MGI:2679923]
decreasing	ENSMUSG00000035069	9	28	38598	669360	1.77723e-05	0.000904272	Oma1	OMA1 homolog, zinc metallopeptidase (S. cerevisiae) [Source:MGI Symbol;Acc:MGI:1914263]
decreasing	ENSMUSG00000035311	9	28	38598	669360	1.77723e-05	0.000904272	Gnptab	N-acetylglucosamine-1-phosphate transferase, alpha and beta subunits [Source:MGI Symbol;Acc:MGI:3643902]
decreasing	ENSMUSG00000037275	9	28	38598	669360	1.77723e-05	0.000904272	Gemin5	gem (nuclear organelle) associated protein 5 [Source:MGI Symbol;Acc:MGI:2449311]
decreasing	ENSMUSG00000038564	9	28	38598	669360	1.77723e-05	0.000904272	Ift172	intraflagellar transport 172 homolog (Chlamydomonas) [Source:MGI Symbol;Acc:MGI:2682064]
decreasing	ENSMUSG00000038879	9	28	38598	669360	1.77723e-05	0.000904272	Nipal2	NIPA-like domain containing 2 [Source:MGI Symbol;Acc:MGI:1924488]
decreasing	ENSMUSG00000039176	9	28	38598	669360	1.77723e-05	0.000904272	Polg	polymerase (DNA directed), gamma [Source:MGI Symbol;Acc:MGI:1196389]
decreasing	ENSMUSG00000041912	9	28	38598	669360	1.77723e-05	0.000904272	Tdrkh	tudor and KH domain containing protein [Source:MGI Symbol;Acc:MGI:1919884]
decreasing	ENSMUSG00000042496	9	28	38598	669360	1.77723e-05	0.000904272	Prdm10	PR domain containing 10 [Source:MGI Symbol;Acc:MGI:2682952]
decreasing	ENSMUSG00000043065	9	28	38598	669360	1.77723e-05	0.000904272	Spice1	spindle and centriole associated protein 1 [Source:MGI Symbol;Acc:MGI:1196252]
decreasing	ENSMUSG00000044452	9	28	38598	669360	1.77723e-05	0.000904272	Zfp507	zinc finger protein 507 [Source:MGI Symbol;Acc:MGI:1916378]
decreasing	ENSMUSG00000044456	9	28	38598	669360	1.77723e-05	0.000904272	Rin3	Ras and Rab interactor 3 [Source:MGI Symbol;Acc:MGI:2385708]
decreasing	ENSMUSG00000045983	9	28	38598	669360	1.77723e-05	0.000904272	Eif4g1	eukaryotic translation initiation factor 4, gamma 1 [Source:MGI Symbol;Acc:MGI:2384784]
decreasing	ENSMUSG00000046949	9	28	38598	669360	1.77723e-05	0.000904272	Nqo2	NAD(P)H dehydrogenase, quinone 2 [Source:MGI Symbol;Acc:MGI:104513]
decreasing	ENSMUSG00000047878	9	28	38598	669360	1.77723e-05	0.000904272	A4galt	alpha 1,4-galactosyltransferase [Source:MGI Symbol;Acc:MGI:3512453]
decreasing	ENSMUSG00000048402	9	28	38598	669360	1.77723e-05	0.000904272	Gli2	GLI-Kruppel family member GLI2 [Source:MGI Symbol;Acc:MGI:95728]
decreasing	ENSMUSG00000049502	9	28	38598	669360	1.77723e-05	0.000904272	Dtx3l	deltex 3-like (Drosophila) [Source:MGI Symbol;Acc:MGI:2656973]
decreasing	ENSMUSG00000051768	9	28	38598	669360	1.77723e-05	0.000904272	Xrcc1	X-ray repair complementing defective repair in Chinese hamster cells 1 [Source:MGI Symbol;Acc:MGI:99137]
decreasing	ENSMUSG00000053329	9	28	38598	669360	1.77723e-05	0.000904272	D10Jhu81e	DNA segment, Chr 10, Johns Hopkins University 81 expressed [Source:MGI Symbol;Acc:MGI:1351861]
decreasing	ENSMUSG00000056917	9	28	38598	669360	1.77723e-05	0.000904272	Sipa1	signal-induced proliferation associated gene 1 [Source:MGI Symbol;Acc:MGI:107576]
decreasing	ENSMUSG00000058388	9	28	38598	669360	1.77723e-05	0.000904272	Phtf1	putative homeodomain transcription factor 1 [Source:MGI Symbol;Acc:MGI:1332671]
decreasing	ENSMUSG00000058420	9	28	38598	669360	1.77723e-05	0.000904272	Syt17	synaptotagmin XVII [Source:MGI Symbol;Acc:MGI:104966]
decreasing	ENSMUSG00000058454	9	28	38598	669360	1.77723e-05	0.000904272	Dhcr7	7-dehydrocholesterol reductase [Source:MGI Symbol;Acc:MGI:1298378]
decreasing	ENSMUSG00000059890	9	28	38598	669360	1.77723e-05	0.000904272	Ube4a	ubiquitination factor E4A, UFD2 homolog (S. cerevisiae) [Source:MGI Symbol;Acc:MGI:2154580]
decreasing	ENSMUSG00000060044	9	28	38598	669360	1.77723e-05	0.000904272	Tmem26	transmembrane protein 26 [Source:MGI Symbol;Acc:MGI:2143537]
decreasing	ENSMUSG00000060206	9	28	38598	669360	1.77723e-05	0.000904272	Zfp462	zinc finger protein 462 [Source:MGI Symbol;Acc:MGI:107690]
decreasing	ENSMUSG00000061533	9	28	38598	669360	1.77723e-05	0.000904272	4930534B04Rik	RIKEN cDNA 4930534B04 gene [Source:MGI Symbol;Acc:MGI:1922466]
decreasing	ENSMUSG00000062198	9	28	38598	669360	1.77723e-05	0.000904272	2700097O09Rik	RIKEN cDNA 2700097O09 gene [Source:MGI Symbol;Acc:MGI:1919908]
decreasing	ENSMUSG00000062590	9	28	38598	669360	1.77723e-05	0.000904272	Armc9	armadillo repeat containing 9 [Source:MGI Symbol;Acc:MGI:1926045]
decreasing	ENSMUSG00000062713	9	28	38598	669360	1.77723e-05	0.000904272	Sim2	single-minded homolog 2 (Drosophila) [Source:MGI Symbol;Acc:MGI:98307]
decreasing	ENSMUSG00000064061	9	28	38598	669360	1.77723e-05	0.000904272	Dzip3	DAZ interacting protein 3, zinc finger [Source:MGI Symbol;Acc:MGI:1917433]
decreasing	ENSMUSG00000069268	9	28	38598	669360	1.77723e-05	0.000904272	Hist1h2bf	histone cluster 1, H2bf [Source:MGI Symbol;Acc:MGI:2448383]
decreasing	ENSMUSG00000069893	9	28	38598	669360	1.77723e-05	0.000904272	9930111J21Rik1	RIKEN cDNA 9930111J21 gene 1 [Source:MGI Symbol;Acc:MGI:3041173]
decreasing	ENSMUSG00000075031	9	28	38598	669360	1.77723e-05	0.000904272	Hist1h2bb	histone cluster 1, H2bb [Source:MGI Symbol;Acc:MGI:2448377]
decreasing	ENSMUSG00000081058	9	28	38598	669360	1.77723e-05	0.000904272	Hist2h3c2	histone cluster 2, H3c2 [Source:MGI Symbol;Acc:MGI:2448357]
decreasing	ENSMUSG00000093924	9	28	38598	669360	1.77723e-05	0.000904272	Gm12623	predicted gene 12623 [Source:MGI Symbol;Acc:MGI:3650566]
decreasing	ENSMUSG00000093978	9	28	38598	669360	1.77723e-05	0.000904272	Gm12612	predicted gene 12612 [Source:MGI Symbol;Acc:MGI:3650136]
decreasing	ENSMUSG00000094278	9	28	38598	669360	1.77723e-05	0.000904272	Gm12626	predicted gene 12626 [Source:MGI Symbol;Acc:MGI:3650563]
decreasing	ENSMUSG00000095247	9	28	38598	669360	1.77723e-05	0.000904272	Gm2506	predicted gene 2506 [Source:MGI Symbol;Acc:MGI:3780673]
decreasing	ENSMUSG00000080974	8	22	38598	669360	1.87679e-05	0.000953999	Gm9009	predicted pseudogene 9009 [Source:MGI Symbol;Acc:MGI:3643998]
decreasing	ENSMUSG00000028772	8	23	38598	669360	2.73173e-05	0.00138588	Zcchc17	zinc finger, CCHC domain containing 17 [Source:MGI Symbol;Acc:MGI:1919955]
decreasing	ENSMUSG00000055762	8	23	38598	669360	2.73173e-05	0.00138588	Eef1d	eukaryotic translation elongation factor 1 delta (guanine nucleotide exchange protein) [Source:MGI Symbol;Acc:MGI:1913906]
increasing	ENSMUSG00000006304	8	25	36721	669360	3.80867e-05	0.00190448	Arpc2	actin related protein 2/3 complex, subunit 2 [Source:MGI Symbol;Acc:MGI:1923959]
increasing	ENSMUSG00000015932	8	25	36721	669360	3.80867e-05	0.00190448	Dstn	destrin [Source:MGI Symbol;Acc:MGI:1929270]
increasing	ENSMUSG00000019837	8	25	36721	669360	3.80867e-05	0.00190448	Gtf3c6	general transcription factor IIIC, polypeptide 6, alpha [Source:MGI Symbol;Acc:MGI:1914621]
increasing	ENSMUSG00000031872	8	25	36721	669360	3.80867e-05	0.00190448	Bean1	brain expressed, associated with Nedd4, 1 [Source:MGI Symbol;Acc:MGI:1929597]
increasing	ENSMUSG00000032252	8	25	36721	669360	3.80867e-05	0.00190448	Glce	glucuronyl C5-epimerase [Source:MGI Symbol;Acc:MGI:2136405]
increasing	ENSMUSG00000032968	8	25	36721	669360	3.80867e-05	0.00190448	Inha	inhibin alpha [Source:MGI Symbol;Acc:MGI:96569]
increasing	ENSMUSG00000051502	8	25	36721	669360	3.80867e-05	0.00190448	Ufsp1	UFM1-specific peptidase 1 [Source:MGI Symbol;Acc:MGI:1917490]
increasing	ENSMUSG00000059820	8	25	36721	669360	3.80867e-05	0.00190448	AU019823	expressed sequence AU019823 [Source:MGI Symbol;Acc:MGI:2143205]
increasing	ENSMUSG00000073985	8	25	36721	669360	3.80867e-05	0.00190448	Gm10602	predicted gene 10602 [Source:MGI Symbol;Acc:MGI:3708759]
increasing	ENSMUSG00000080777	8	25	36721	669360	3.80867e-05	0.00190448	Gm15365	predicted gene 15365 [Source:MGI Symbol;Acc:MGI:3705398]
increasing	ENSMUSG00000081805	8	25	36721	669360	3.80867e-05	0.00190448	Gm14335	predicted gene 14335 [Source:MGI Symbol;Acc:MGI:3801741]
increasing	ENSMUSG00000091028	8	25	36721	669360	3.80867e-05	0.00190448	Gm10722	predicted gene 10722 [Source:MGI Symbol;Acc:MGI:3642024]
increasing	ENSMUSG00000091323	8	25	36721	669360	3.80867e-05	0.00190448	Gm12166	predicted gene 12166 [Source:MGI Symbol;Acc:MGI:3650635]
increasing	ENSMUSG00000094293	8	25	36721	669360	3.80867e-05	0.00190448	Gm7819	predicted gene 7819 [Source:MGI Symbol;Acc:MGI:3779765]
increasing	ENSMUSG00000095755	8	25	36721	669360	3.80867e-05	0.00190448	Gm2163	predicted gene 2163 [Source:MGI Symbol;Acc:MGI:3780332]
decreasing	ENSMUSG00000090610	7	18	38598	669360	3.82538e-05	0.00191101	Gm3571	predicted gene 3571 [Source:MGI Symbol;Acc:MGI:3781748]
decreasing	ENSMUSG00000039199	8	24	38598	669360	3.88987e-05	0.00194136	Zdhhc1	zinc finger, DHHC domain containing 1 [Source:MGI Symbol;Acc:MGI:1918046]
increasing	ENSMUSG00000027163	7	19	36721	669360	4.18544e-05	0.00208291	Commd9	COMM domain containing 9 [Source:MGI Symbol;Acc:MGI:1923751]
increasing	ENSMUSG00000041679	7	19	36721	669360	4.18544e-05	0.00208291	Lrrc29	leucine rich repeat containing 29 [Source:MGI Symbol;Acc:MGI:2443262]
increasing	ENSMUSG00000047139	7	19	36721	669360	4.18544e-05	0.00208291	Cd24a	CD24a antigen [Source:MGI Symbol;Acc:MGI:88323]
decreasing	ENSMUSG00000082286	6	13	38598	669360	4.42826e-05	0.00220165	Pisd-ps1	phosphatidylserine decarboxylase, pseudogene 1 [Source:MGI Symbol;Acc:MGI:3842428]
increasing	ENSMUSG00000018171	8	26	36721	669360	5.23631e-05	0.00258127	Vmp1	vacuole membrane protein 1 [Source:MGI Symbol;Acc:MGI:1923159]
increasing	ENSMUSG00000021764	8	26	36721	669360	5.23631e-05	0.00258127	Ndufs4	NADH dehydrogenase (ubiquinone) Fe-S protein 4 [Source:MGI Symbol;Acc:MGI:1343135]
increasing	ENSMUSG00000021785	8	26	36721	669360	5.23631e-05	0.00258127	Ngly1	N-glycanase 1 [Source:MGI Symbol;Acc:MGI:1913276]
increasing	ENSMUSG00000023909	8	26	36721	669360	5.23631e-05	0.00258127	Paqr4	progestin and adipoQ receptor family member IV [Source:MGI Symbol;Acc:MGI:1923748]
increasing	ENSMUSG00000032348	8	26	36721	669360	5.23631e-05	0.00258127	Gsta4	glutathione S-transferase, alpha 4 [Source:MGI Symbol;Acc:MGI:1309515]
increasing	ENSMUSG00000050549	8	26	36721	669360	5.23631e-05	0.00258127	5730508B09Rik	RIKEN cDNA 5730508B09 gene [Source:MGI Symbol;Acc:MGI:1917867]
increasing	ENSMUSG00000056131	8	26	36721	669360	5.23631e-05	0.00258127	Pgm3	phosphoglucomutase 3 [Source:MGI Symbol;Acc:MGI:97566]
increasing	ENSMUSG00000063235	8	26	36721	669360	5.23631e-05	0.00258127	Ptpmt1	protein tyrosine phosphatase, mitochondrial 1 [Source:MGI Symbol;Acc:MGI:1913711]
increasing	ENSMUSG00000073633	8	26	36721	669360	5.23631e-05	0.00258127	Fbxo36	F-box protein 36 [Source:MGI Symbol;Acc:MGI:1289192]
decreasing	ENSMUSG00000002580	8	25	38598	669360	5.43061e-05	0.00265947	1810046J19Rik	RIKEN cDNA 1810046J19 gene [Source:MGI Symbol;Acc:MGI:1913678]
decreasing	ENSMUSG00000017264	8	25	38598	669360	5.43061e-05	0.00265947	Exosc10	exosome component 10 [Source:MGI Symbol;Acc:MGI:1355322]
decreasing	ENSMUSG00000026563	8	25	38598	669360	5.43061e-05	0.00265947	Tada1	transcriptional adaptor 1 [Source:MGI Symbol;Acc:MGI:1196415]
decreasing	ENSMUSG00000028031	8	25	38598	669360	5.43061e-05	0.00265947	Dkk2	dickkopf homolog 2 (Xenopus laevis) [Source:MGI Symbol;Acc:MGI:1890663]
decreasing	ENSMUSG00000036995	8	25	38598	669360	5.43061e-05	0.00265947	Asap3	ArfGAP with SH3 domain, ankyrin repeat and PH domain 3 [Source:MGI Symbol;Acc:MGI:2684986]
decreasing	ENSMUSG00000042106	8	25	38598	669360	5.43061e-05	0.00265947	6230427J02Rik	RIKEN cDNA 6230427J02 gene [Source:MGI Symbol;Acc:MGI:1915426]
decreasing	ENSMUSG00000044934	8	25	38598	669360	5.43061e-05	0.00265947	Zfp367	zinc finger protein 367 [Source:MGI Symbol;Acc:MGI:2442266]
increasing	ENSMUSG00000081342	6	14	36721	669360	5.57481e-05	0.00272753	Gm11434	predicted gene 11434 [Source:MGI Symbol;Acc:MGI:3651717]
decreasing	ENSMUSG00000051695	7	19	38598	669360	5.75426e-05	0.00281006	Pcbp1	poly(rC) binding protein 1 [Source:MGI Symbol;Acc:MGI:1345635]
decreasing	ENSMUSG00000073554	7	19	38598	669360	5.75426e-05	0.00281006	Gm6960	predicted pseudogene 6960 [Source:MGI Symbol;Acc:MGI:3643572]
increasing	ENSMUSG00000002014	8	27	36721	669360	7.08277e-05	0.00343633	Ssr4	signal sequence receptor, delta [Source:MGI Symbol;Acc:MGI:1099464]
increasing	ENSMUSG00000006906	8	27	36721	669360	7.08277e-05	0.00343633	Stambp	STAM binding protein [Source:MGI Symbol;Acc:MGI:1917777]
increasing	ENSMUSG00000021700	8	27	36721	669360	7.08277e-05	0.00343633	Rab3c	RAB3C, member RAS oncogene family [Source:MGI Symbol;Acc:MGI:1914545]
increasing	ENSMUSG00000025666	8	27	36721	669360	7.08277e-05	0.00343633	Tmem47	transmembrane protein 47 [Source:MGI Symbol;Acc:MGI:2177570]
increasing	ENSMUSG00000031595	8	27	36721	669360	7.08277e-05	0.00343633	Pdgfrl	platelet-derived growth factor receptor-like [Source:MGI Symbol;Acc:MGI:1916047]
increasing	ENSMUSG00000049232	8	27	36721	669360	7.08277e-05	0.00343633	Tigd2	tigger transposable element derived 2 [Source:MGI Symbol;Acc:MGI:1915390]
increasing	ENSMUSG00000057531	8	27	36721	669360	7.08277e-05	0.00343633	Dtnbp1	dystrobrevin binding protein 1 [Source:MGI Symbol;Acc:MGI:2137586]
decreasing	ENSMUSG00000022602	8	26	38598	669360	7.44716e-05	0.00356018	Arc	activity regulated cytoskeletal-associated protein [Source:MGI Symbol;Acc:MGI:88067]
decreasing	ENSMUSG00000024007	8	26	38598	669360	7.44716e-05	0.00356018	Ppil1	peptidylprolyl isomerase (cyclophilin)-like 1 [Source:MGI Symbol;Acc:MGI:1916066]
decreasing	ENSMUSG00000024165	8	26	38598	669360	7.44716e-05	0.00356018	Hn1l	hematological and neurological expressed 1-like [Source:MGI Symbol;Acc:MGI:1196260]
decreasing	ENSMUSG00000026176	8	26	38598	669360	7.44716e-05	0.00356018	Ctdsp1	CTD (carboxy-terminal domain, RNA polymerase II, polypeptide A) small phosphatase 1 [Source:MGI Symbol;Acc:MGI:2654470]
decreasing	ENSMUSG00000027230	8	26	38598	669360	7.44716e-05	0.00356018	Creb3l1	cAMP responsive element binding protein 3-like 1 [Source:MGI Symbol;Acc:MGI:1347062]
decreasing	ENSMUSG00000027881	8	26	38598	669360	7.44716e-05	0.00356018	Prpf38b	PRP38 pre-mRNA processing factor 38 (yeast) domain containing B [Source:MGI Symbol;Acc:MGI:1914171]
decreasing	ENSMUSG00000027952	8	26	38598	669360	7.44716e-05	0.00356018	Pmvk	phosphomevalonate kinase [Source:MGI Symbol;Acc:MGI:1915853]
decreasing	ENSMUSG00000029371	8	26	38598	669360	7.44716e-05	0.00356018	Cxcl5	chemokine (C-X-C motif) ligand 5 [Source:MGI Symbol;Acc:MGI:1096868]
decreasing	ENSMUSG00000040102	8	26	38598	669360	7.44716e-05	0.00356018	Klhdc5	kelch domain containing 5 [Source:MGI Symbol;Acc:MGI:2444786]
decreasing	ENSMUSG00000041879	8	26	38598	669360	7.44716e-05	0.00356018	Ipo9	importin 9 [Source:MGI Symbol;Acc:MGI:1918944]
decreasing	ENSMUSG00000042557	8	26	38598	669360	7.44716e-05	0.00356018	Sin3a	transcriptional regulator, SIN3A (yeast) [Source:MGI Symbol;Acc:MGI:107157]
decreasing	ENSMUSG00000045827	8	26	38598	669360	7.44716e-05	0.00356018	Serpinb9	serine (or cysteine) peptidase inhibitor, clade B, member 9 [Source:MGI Symbol;Acc:MGI:106603]
decreasing	ENSMUSG00000058665	8	26	38598	669360	7.44716e-05	0.00356018	En1	engrailed 1 [Source:MGI Symbol;Acc:MGI:95389]
decreasing	ENSMUSG00000059323	8	26	38598	669360	7.44716e-05	0.00356018	Tonsl	tonsoku-like, DNA repair protein [Source:MGI Symbol;Acc:MGI:1919999]
decreasing	ENSMUSG00000075391	8	26	38598	669360	7.44716e-05	0.00356018	Gm13443	predicted gene 13443 [Source:MGI Symbol;Acc:MGI:3649615]
decreasing	ENSMUSG00000083761	6	14	38598	669360	7.36947e-05	0.00356018	Pgam1-ps1	phosphoglycerate mutase 1, pseudogene 1 [Source:MGI Symbol;Acc:MGI:1933119]
decreasing	ENSMUSG00000027804	7	20	38598	669360	8.41085e-05	0.0040172	Ppid	peptidylprolyl isomerase D (cyclophilin D) [Source:MGI Symbol;Acc:MGI:1914988]
increasing	ENSMUSG00000082580	7	21	36721	669360	8.76311e-05	0.00418162	Gm13182	predicted gene 13182 [Source:MGI Symbol;Acc:MGI:3650465]
increasing	ENSMUSG00000025283	6	15	36721	669360	8.85821e-05	0.00422314	Sat1	spermidine/spermine N1-acetyl transferase 1 [Source:MGI Symbol;Acc:MGI:98233]
increasing	ENSMUSG00000003812	8	28	36721	669360	9.43876e-05	0.00425143	Dnase2a	deoxyribonuclease II alpha [Source:MGI Symbol;Acc:MGI:1329019]
increasing	ENSMUSG00000004285	8	28	36721	669360	9.43876e-05	0.00425143	Atp6v1f	ATPase, H+ transporting, lysosomal V1 subunit F [Source:MGI Symbol;Acc:MGI:1913394]
increasing	ENSMUSG00000006010	8	28	36721	669360	9.43876e-05	0.00425143	BC003331	cDNA sequence BC003331 [Source:MGI Symbol;Acc:MGI:2385108]
increasing	ENSMUSG00000010392	8	28	36721	669360	9.43876e-05	0.00425143	Gosr1	golgi SNAP receptor complex member 1 [Source:MGI Symbol;Acc:MGI:1858260]
increasing	ENSMUSG00000011958	8	28	36721	669360	9.43876e-05	0.00425143	Bnip2	BCL2/adenovirus E1B interacting protein 2 [Source:MGI Symbol;Acc:MGI:109327]
increasing	ENSMUSG00000016487	8	28	36721	669360	9.43876e-05	0.00425143	Ppfibp1	PTPRF interacting protein, binding protein 1 (liprin beta 1) [Source:MGI Symbol;Acc:MGI:1914783]
increasing	ENSMUSG00000018196	8	28	36721	669360	9.43876e-05	0.00425143	Glrx2	glutaredoxin 2 (thioltransferase) [Source:MGI Symbol;Acc:MGI:1916617]
increasing	ENSMUSG00000019843	8	28	36721	669360	9.43876e-05	0.00425143	Fyn	Fyn proto-oncogene [Source:MGI Symbol;Acc:MGI:95602]
increasing	ENSMUSG00000020191	8	28	36721	669360	9.43876e-05	0.00425143	4930415F15Rik	RIKEN cDNA 4930415F15 gene [Source:MGI Symbol;Acc:MGI:1921112]
increasing	ENSMUSG00000020485	8	28	36721	669360	9.43876e-05	0.00425143	Supt4h1	suppressor of Ty 4 homolog 1 (S. cerevisiae) [Source:MGI Symbol;Acc:MGI:107416]
increasing	ENSMUSG00000020516	8	28	36721	669360	9.43876e-05	0.00425143	Rps6kb1	ribosomal protein S6 kinase, polypeptide 1 [Source:MGI Symbol;Acc:MGI:1270849]
increasing	ENSMUSG00000020542	8	28	36721	669360	9.43876e-05	0.00425143	Myocd	myocardin [Source:MGI Symbol;Acc:MGI:2137495]
increasing	ENSMUSG00000020978	8	28	36721	669360	9.43876e-05	0.00425143	Klhdc2	kelch domain containing 2 [Source:MGI Symbol;Acc:MGI:1916804]
increasing	ENSMUSG00000021281	8	28	36721	669360	9.43876e-05	0.00425143	Tnfaip2	tumor necrosis factor, alpha-induced protein 2 [Source:MGI Symbol;Acc:MGI:104960]
increasing	ENSMUSG00000021508	8	28	36721	669360	9.43876e-05	0.00425143	Cxcl14	chemokine (C-X-C motif) ligand 14 [Source:MGI Symbol;Acc:MGI:1888514]
increasing	ENSMUSG00000022555	8	28	36721	669360	9.43876e-05	0.00425143	Dgat1	diacylglycerol O-acyltransferase 1 [Source:MGI Symbol;Acc:MGI:1333825]
increasing	ENSMUSG00000022751	8	28	36721	669360	9.43876e-05	0.00425143	Nit2	nitrilase family, member 2 [Source:MGI Symbol;Acc:MGI:1261838]
increasing	ENSMUSG00000022863	8	28	36721	669360	9.43876e-05	0.00425143	Btg3	B cell translocation gene 3 [Source:MGI Symbol;Acc:MGI:109532]
increasing	ENSMUSG00000024425	8	28	36721	669360	9.43876e-05	0.00425143	Ndfip1	Nedd4 family interacting protein 1 [Source:MGI Symbol;Acc:MGI:1929601]
increasing	ENSMUSG00000024621	8	28	36721	669360	9.43876e-05	0.00425143	Csf1r	colony stimulating factor 1 receptor [Source:MGI Symbol;Acc:MGI:1339758]
increasing	ENSMUSG00000026473	8	28	36721	669360	9.43876e-05	0.00425143	Glul	glutamate-ammonia ligase (glutamine synthetase) [Source:MGI Symbol;Acc:MGI:95739]
increasing	ENSMUSG00000026576	8	28	36721	669360	9.43876e-05	0.00425143	Atp1b1	ATPase, Na+/K+ transporting, beta 1 polypeptide [Source:MGI Symbol;Acc:MGI:88108]
increasing	ENSMUSG00000026914	8	28	36721	669360	9.43876e-05	0.00425143	Psmd14	proteasome (prosome, macropain) 26S subunit, non-ATPase, 14 [Source:MGI Symbol;Acc:MGI:1913284]
increasing	ENSMUSG00000027692	8	28	36721	669360	9.43876e-05	0.00425143	Tnik	TRAF2 and NCK interacting kinase [Source:MGI Symbol;Acc:MGI:1916264]
increasing	ENSMUSG00000027894	8	28	36721	669360	9.43876e-05	0.00425143	Slc6a17	solute carrier family 6 (neurotransmitter transporter), member 17 [Source:MGI Symbol;Acc:MGI:2442535]
increasing	ENSMUSG00000027953	8	28	36721	669360	9.43876e-05	0.00425143	Slc50a1	solute carrier family 50 (sugar transporter), member 1 [Source:MGI Symbol;Acc:MGI:107417]
increasing	ENSMUSG00000028563	8	28	36721	669360	9.43876e-05	0.00425143	Tm2d1	TM2 domain containing 1 [Source:MGI Symbol;Acc:MGI:2137022]
increasing	ENSMUSG00000028646	8	28	36721	669360	9.43876e-05	0.00425143	Rragc	Ras-related GTP binding C [Source:MGI Symbol;Acc:MGI:1858751]
increasing	ENSMUSG00000029186	8	28	36721	669360	9.43876e-05	0.00425143	Pi4k2b	phosphatidylinositol 4-kinase type 2 beta [Source:MGI Symbol;Acc:MGI:1914323]
increasing	ENSMUSG00000029334	8	28	36721	669360	9.43876e-05	0.00425143	Prkg2	protein kinase, cGMP-dependent, type II [Source:MGI Symbol;Acc:MGI:108173]
increasing	ENSMUSG00000029578	8	28	36721	669360	9.43876e-05	0.00425143	Wipi2	WD repeat domain, phosphoinositide interacting 2 [Source:MGI Symbol;Acc:MGI:1923831]
increasing	ENSMUSG00000030556	8	28	36721	669360	9.43876e-05	0.00425143	Lrrc28	leucine rich repeat containing 28 [Source:MGI Symbol;Acc:MGI:1915689]
increasing	ENSMUSG00000030881	8	28	36721	669360	9.43876e-05	0.00425143	Arfip2	ADP-ribosylation factor interacting protein 2 [Source:MGI Symbol;Acc:MGI:1924182]
increasing	ENSMUSG00000031787	8	28	36721	669360	9.43876e-05	0.00425143	Katnb1	katanin p80 (WD40-containing) subunit B 1 [Source:MGI Symbol;Acc:MGI:1921437]
increasing	ENSMUSG00000032376	8	28	36721	669360	9.43876e-05	0.00425143	Usp3	ubiquitin specific peptidase 3 [Source:MGI Symbol;Acc:MGI:2152450]
increasing	ENSMUSG00000033099	8	28	36721	669360	9.43876e-05	0.00425143	Nol12	nucleolar protein 12 [Source:MGI Symbol;Acc:MGI:2146285]
increasing	ENSMUSG00000033174	8	28	36721	669360	9.43876e-05	0.00425143	Mgll	monoglyceride lipase [Source:MGI Symbol;Acc:MGI:1346042]
increasing	ENSMUSG00000034006	8	28	36721	669360	9.43876e-05	0.00425143	Pqlc1	PQ loop repeat containing 1 [Source:MGI Symbol;Acc:MGI:1914193]
increasing	ENSMUSG00000037656	8	28	36721	669360	9.43876e-05	0.00425143	Slc20a2	solute carrier family 20, member 2 [Source:MGI Symbol;Acc:MGI:97851]
increasing	ENSMUSG00000039345	8	28	36721	669360	9.43876e-05	0.00425143	Mettl22	methyltransferase like 22 [Source:MGI Symbol;Acc:MGI:2384301]
increasing	ENSMUSG00000041135	8	28	36721	669360	9.43876e-05	0.00425143	Ripk2	receptor (TNFRSF)-interacting serine-threonine kinase 2 [Source:MGI Symbol;Acc:MGI:1891456]
increasing	ENSMUSG00000041361	8	28	36721	669360	9.43876e-05	0.00425143	Myzap	myocardial zonula adherens protein [Source:MGI Symbol;Acc:MGI:2142908]
increasing	ENSMUSG00000042460	8	28	36721	669360	9.43876e-05	0.00425143	C1galt1	core 1 synthase, glycoprotein-N-acetylgalactosamine 3-beta-galactosyltransferase, 1 [Source:MGI Symbol;Acc:MGI:2151071]
increasing	ENSMUSG00000042501	8	28	36721	669360	9.43876e-05	0.00425143	Cpa6	carboxypeptidase A6 [Source:MGI Symbol;Acc:MGI:3045348]
increasing	ENSMUSG00000047557	8	28	36721	669360	9.43876e-05	0.00425143	Lxn	latexin [Source:MGI Symbol;Acc:MGI:107633]
increasing	ENSMUSG00000047909	8	28	36721	669360	9.43876e-05	0.00425143	Ankrd16	ankyrin repeat domain 16 [Source:MGI Symbol;Acc:MGI:2444796]
increasing	ENSMUSG00000055737	8	28	36721	669360	9.43876e-05	0.00425143	Ghr	growth hormone receptor [Source:MGI Symbol;Acc:MGI:95708]
increasing	ENSMUSG00000057228	8	28	36721	669360	9.43876e-05	0.00425143	Aadat	aminoadipate aminotransferase [Source:MGI Symbol;Acc:MGI:1345167]
increasing	ENSMUSG00000057788	8	28	36721	669360	9.43876e-05	0.00425143	Ddx49	DEAD (Asp-Glu-Ala-Asp) box polypeptide 49 [Source:MGI Symbol;Acc:MGI:2136689]
increasing	ENSMUSG00000058914	8	28	36721	669360	9.43876e-05	0.00425143	C1qtnf3	C1q and tumor necrosis factor related protein 3 [Source:MGI Symbol;Acc:MGI:1932136]
increasing	ENSMUSG00000060227	8	28	36721	669360	9.43876e-05	0.00425143	Casc4	cancer susceptibility candidate 4 [Source:MGI Symbol;Acc:MGI:2443129]
increasing	ENSMUSG00000060739	8	28	36721	669360	9.43876e-05	0.00425143	Nsa2	NSA2 ribosome biogenesis homolog (S. cerevisiae) [Source:MGI Symbol;Acc:MGI:1913883]
increasing	ENSMUSG00000063895	8	28	36721	669360	9.43876e-05	0.00425143	Nupl1	nucleoporin like 1 [Source:MGI Symbol;Acc:MGI:1919094]
increasing	ENSMUSG00000067786	8	28	36721	669360	9.43876e-05	0.00425143	Nnat	neuronatin [Source:MGI Symbol;Acc:MGI:104716]
increasing	ENSMUSG00000067878	8	28	36721	669360	9.43876e-05	0.00425143	Mtap7d3	MAP7 domain containing 3 [Source:MGI Symbol;Acc:MGI:2445051]
increasing	ENSMUSG00000073879	8	28	36721	669360	9.43876e-05	0.00425143	Gm5859	predicted pseudogene 5859 [Source:MGI Symbol;Acc:MGI:3704096]
increasing	ENSMUSG00000078671	8	28	36721	669360	9.43876e-05	0.00425143	Chd2	chromodomain helicase DNA binding protein 2 [Source:MGI Symbol;Acc:MGI:2448567]
increasing	ENSMUSG00000081946	8	28	36721	669360	9.43876e-05	0.00425143	Gm11472	predicted gene 11472 [Source:MGI Symbol;Acc:MGI:3650288]
increasing	ENSMUSG00000083283	8	28	36721	669360	9.43876e-05	0.00425143	Gm15361	predicted pseudogene 15361 [Source:MGI Symbol;Acc:MGI:3642247]
increasing	ENSMUSG00000083929	8	28	36721	669360	9.43876e-05	0.00425143	Gm13301	predicted gene 13301 [Source:MGI Symbol;Acc:MGI:3707230]
increasing	ENSMUSG00000084010	8	28	36721	669360	9.43876e-05	0.00425143	Gm13302	predicted gene 13302 [Source:MGI Symbol;Acc:MGI:3705777]
increasing	ENSMUSG00000086922	8	28	36721	669360	9.43876e-05	0.00425143	Gm13835	predicted gene 13835 [Source:MGI Symbol;Acc:MGI:3650921]
increasing	ENSMUSG00000091542	8	28	36721	669360	9.43876e-05	0.00425143	Gm17167	predicted gene 17167 [Source:MGI Symbol;Acc:MGI:4937994]
increasing	ENSMUSG00000094103	8	28	36721	669360	9.43876e-05	0.00425143	1700047I17Rik2	RIKEN cDNA 1700047I17 gene 2 [Source:MGI Symbol;Acc:MGI:3714351]
decreasing	ENSMUSG00000024592	8	27	38598	669360	0.000100476	0.00448693	C330018D20Rik	RIKEN cDNA C330018D20 gene [Source:MGI Symbol;Acc:MGI:1924672]
decreasing	ENSMUSG00000030410	8	27	38598	669360	0.000100476	0.00448693	Dmwd	dystrophia myotonica-containing WD repeat motif [Source:MGI Symbol;Acc:MGI:94907]
decreasing	ENSMUSG00000031608	8	27	38598	669360	0.000100476	0.00448693	Galnt7	UDP-N-acetyl-alpha-D-galactosamine: polypeptide N-acetylgalactosaminyltransferase 7 [Source:MGI Symbol;Acc:MGI:1349449]
decreasing	ENSMUSG00000037410	8	27	38598	669360	0.000100476	0.00448693	Tbc1d2b	TBC1 domain family, member 2B [Source:MGI Symbol;Acc:MGI:1914266]
decreasing	ENSMUSG00000040552	8	27	38598	669360	0.000100476	0.00448693	C3ar1	complement component 3a receptor 1 [Source:MGI Symbol;Acc:MGI:1097680]
decreasing	ENSMUSG00000054409	8	27	38598	669360	0.000100476	0.00448693	Tmem74	transmembrane protein 74 [Source:MGI Symbol;Acc:MGI:2443417]
decreasing	ENSMUSG00000074736	8	27	38598	669360	0.000100476	0.00448693	Tmem90b	transmembrane protein 90B [Source:MGI Symbol;Acc:MGI:3702158]
decreasing	ENSMUSG00000074825	8	27	38598	669360	0.000100476	0.00448693	Itpripl1	inositol 1,4,5-triphosphate receptor interacting protein-like 1 [Source:MGI Symbol;Acc:MGI:1920588]
decreasing	ENSMUSG00000081787	8	27	38598	669360	0.000100476	0.00448693	Gm13991	predicted gene 13991 [Source:MGI Symbol;Acc:MGI:3651689]
decreasing	ENSMUSG00000096826	8	27	38598	669360	0.000100476	0.00448693	Ccl27b	chemokine (C-C motif) ligand 27b [Source:MGI Symbol;Acc:MGI:1891389]
decreasing	ENSMUSG00000026887	6	15	38598	669360	0.000116809	0.00520742	Mrrf	mitochondrial ribosome recycling factor [Source:MGI Symbol;Acc:MGI:1915121]
decreasing	ENSMUSG00000080929	6	15	38598	669360	0.000116809	0.00520742	Gm12891	predicted gene 12891 [Source:MGI Symbol;Acc:MGI:3649646]
decreasing	ENSMUSG00000000085	8	28	38598	669360	0.000133557	0.00533451	Scmh1	sex comb on midleg homolog 1 [Source:MGI Symbol;Acc:MGI:1352762]
decreasing	ENSMUSG00000002279	8	28	38598	669360	0.000133557	0.00533451	Lmf1	lipase maturation factor 1 [Source:MGI Symbol;Acc:MGI:1923733]
decreasing	ENSMUSG00000003865	8	28	38598	669360	0.000133557	0.00533451	Gys1	glycogen synthase 1, muscle [Source:MGI Symbol;Acc:MGI:101805]
decreasing	ENSMUSG00000004383	8	28	38598	669360	0.000133557	0.00533451	Large	like-glycosyltransferase [Source:MGI Symbol;Acc:MGI:1342270]
decreasing	ENSMUSG00000004642	8	28	38598	669360	0.000133557	0.00533451	Slbp	stem-loop binding protein [Source:MGI Symbol;Acc:MGI:108402]
decreasing	ENSMUSG00000005442	8	28	38598	669360	0.000133557	0.00533451	Cic	capicua homolog (Drosophila) [Source:MGI Symbol;Acc:MGI:1918972]
decreasing	ENSMUSG00000005501	8	28	38598	669360	0.000133557	0.00533451	Usp40	ubiquitin specific peptidase 40 [Source:MGI Symbol;Acc:MGI:2443184]
decreasing	ENSMUSG00000006800	8	28	38598	669360	0.000133557	0.00533451	Sulf2	sulfatase 2 [Source:MGI Symbol;Acc:MGI:1919293]
decreasing	ENSMUSG00000007646	8	28	38598	669360	0.000133557	0.00533451	Rad51c	RAD51 homolog c (S. cerevisiae) [Source:MGI Symbol;Acc:MGI:2150020]
decreasing	ENSMUSG00000007670	8	28	38598	669360	0.000133557	0.00533451	Khsrp	KH-type splicing regulatory protein [Source:MGI Symbol;Acc:MGI:1336214]
decreasing	ENSMUSG00000009013	8	28	38598	669360	0.000133557	0.00533451	Dynll1	dynein light chain LC8-type 1 [Source:MGI Symbol;Acc:MGI:1861457]
decreasing	ENSMUSG00000012535	8	28	38598	669360	0.000133557	0.00533451	Tnpo3	transportin 3 [Source:MGI Symbol;Acc:MGI:1196412]
decreasing	ENSMUSG00000013415	8	28	38598	669360	0.000133557	0.00533451	Igf2bp1	insulin-like growth factor 2 mRNA binding protein 1 [Source:MGI Symbol;Acc:MGI:1890357]
decreasing	ENSMUSG00000014859	8	28	38598	669360	0.000133557	0.00533451	E2f4	E2F transcription factor 4 [Source:MGI Symbol;Acc:MGI:103012]
decreasing	ENSMUSG00000015461	8	28	38598	669360	0.000133557	0.00533451	Atf6b	activating transcription factor 6 beta [Source:MGI Symbol;Acc:MGI:105121]
decreasing	ENSMUSG00000015474	8	28	38598	669360	0.000133557	0.00533451	Ppt2	palmitoyl-protein thioesterase 2 [Source:MGI Symbol;Acc:MGI:1860075]
decreasing	ENSMUSG00000015889	8	28	38598	669360	0.000133557	0.00533451	Lta4h	leukotriene A4 hydrolase [Source:MGI Symbol;Acc:MGI:96836]
decreasing	ENSMUSG00000017146	8	28	38598	669360	0.000133557	0.00533451	Brca1	breast cancer 1 [Source:MGI Symbol;Acc:MGI:104537]
decreasing	ENSMUSG00000018102	8	28	38598	669360	0.000133557	0.00533451	Hist1h2bc	histone cluster 1, H2bc [Source:MGI Symbol;Acc:MGI:1915274]
decreasing	ENSMUSG00000018398	8	28	38598	669360	0.000133557	0.00533451	2013-09-08	septin 8 [Source:MGI Symbol;Acc:MGI:894310]
decreasing	ENSMUSG00000019039	8	28	38598	669360	0.000133557	0.00533451	Dalrd3	DALR anticodon binding domain containing 3 [Source:MGI Symbol;Acc:MGI:1915039]
decreasing	ENSMUSG00000019763	8	28	38598	669360	0.000133557	0.00533451	Rmnd1	required for meiotic nuclear division 1 homolog (S. cerevisiae) [Source:MGI Symbol;Acc:MGI:1913334]
decreasing	ENSMUSG00000020198	8	28	38598	669360	0.000133557	0.00533451	Ap3d1	adaptor-related protein complex 3, delta 1 subunit [Source:MGI Symbol;Acc:MGI:107734]
decreasing	ENSMUSG00000020260	8	28	38598	669360	0.000133557	0.00533451	Pofut2	protein O-fucosyltransferase 2 [Source:MGI Symbol;Acc:MGI:1916863]
decreasing	ENSMUSG00000020315	8	28	38598	669360	0.000133557	0.00533451	Spnb2	spectrin beta 2 [Source:MGI Symbol;Acc:MGI:98388]
decreasing	ENSMUSG00000020412	8	28	38598	669360	0.000133557	0.00533451	Ascc2	activating signal cointegrator 1 complex subunit 2 [Source:MGI Symbol;Acc:MGI:1922702]
decreasing	ENSMUSG00000020676	8	28	38598	669360	0.000133557	0.00533451	Ccl11	chemokine (C-C motif) ligand 11 [Source:MGI Symbol;Acc:MGI:103576]
decreasing	ENSMUSG00000020739	8	28	38598	669360	0.000133557	0.00533451	Nup85	nucleoporin 85 [Source:MGI Symbol;Acc:MGI:3046173]
decreasing	ENSMUSG00000020790	8	28	38598	669360	0.000133557	0.00533451	Ankfy1	ankyrin repeat and FYVE domain containing 1 [Source:MGI Symbol;Acc:MGI:1337008]
decreasing	ENSMUSG00000021359	8	28	38598	669360	0.000133557	0.00533451	Tfap2a	transcription factor AP-2, alpha [Source:MGI Symbol;Acc:MGI:104671]
decreasing	ENSMUSG00000021702	8	28	38598	669360	0.000133557	0.00533451	Thbs4	thrombospondin 4 [Source:MGI Symbol;Acc:MGI:1101779]
decreasing	ENSMUSG00000022160	8	28	38598	669360	0.000133557	0.00533451	Mettl3	methyltransferase like 3 [Source:MGI Symbol;Acc:MGI:1927165]
decreasing	ENSMUSG00000022742	8	28	38598	669360	0.000133557	0.00533451	Cpox	coproporphyrinogen oxidase [Source:MGI Symbol;Acc:MGI:104841]
decreasing	ENSMUSG00000023050	8	28	38598	669360	0.000133557	0.00533451	Map3k12	mitogen-activated protein kinase kinase kinase 12 [Source:MGI Symbol;Acc:MGI:1346881]
decreasing	ENSMUSG00000023118	8	28	38598	669360	0.000133557	0.00533451	Sympk	symplekin [Source:MGI Symbol;Acc:MGI:1915438]
decreasing	ENSMUSG00000023945	8	28	38598	669360	0.000133557	0.00533451	Slc5a7	solute carrier family 5 (choline transporter), member 7 [Source:MGI Symbol;Acc:MGI:1927126]
decreasing	ENSMUSG00000024006	8	28	38598	669360	0.000133557	0.00533451	Stk38	serine/threonine kinase 38 [Source:MGI Symbol;Acc:MGI:2442572]
decreasing	ENSMUSG00000024420	8	28	38598	669360	0.000133557	0.00533451	Zfp521	zinc finger protein 521 [Source:MGI Symbol;Acc:MGI:95459]
decreasing	ENSMUSG00000024598	8	28	38598	669360	0.000133557	0.00533451	Fbn2	fibrillin 2 [Source:MGI Symbol;Acc:MGI:95490]
decreasing	ENSMUSG00000024962	8	28	38598	669360	0.000133557	0.00533451	Vegfb	vascular endothelial growth factor B [Source:MGI Symbol;Acc:MGI:106199]
decreasing	ENSMUSG00000024981	8	28	38598	669360	0.000133557	0.00533451	Acsl5	acyl-CoA synthetase long-chain family member 5 [Source:MGI Symbol;Acc:MGI:1919129]
decreasing	ENSMUSG00000025144	8	28	38598	669360	0.000133557	0.00533451	Stra13	stimulated by retinoic acid 13 [Source:MGI Symbol;Acc:MGI:894324]
decreasing	ENSMUSG00000025159	8	28	38598	669360	0.000133557	0.00533451	Mms19	MMS19 (MET18 S. cerevisiae) [Source:MGI Symbol;Acc:MGI:1919449]
decreasing	ENSMUSG00000025185	8	28	38598	669360	0.000133557	0.00533451	Loxl4	lysyl oxidase-like 4 [Source:MGI Symbol;Acc:MGI:1914823]
decreasing	ENSMUSG00000025355	8	28	38598	669360	0.000133557	0.00533451	Mmp19	matrix metallopeptidase 19 [Source:MGI Symbol;Acc:MGI:1927899]
decreasing	ENSMUSG00000025369	8	28	38598	669360	0.000133557	0.00533451	Smarcc2	SWI/SNF related, matrix associated, actin dependent regulator of chromatin, subfamily c, member 2 [Source:MGI Symbol;Acc:MGI:1915344]
decreasing	ENSMUSG00000025453	8	28	38598	669360	0.000133557	0.00533451	Nnt	nicotinamide nucleotide transhydrogenase [Source:MGI Symbol;Acc:MGI:109279]
decreasing	ENSMUSG00000025742	8	28	38598	669360	0.000133557	0.00533451	Prps2	phosphoribosyl pyrophosphate synthetase 2 [Source:MGI Symbol;Acc:MGI:97776]
decreasing	ENSMUSG00000025817	8	28	38598	669360	0.000133557	0.00533451	Nudt5	nudix (nucleoside diphosphate linked moiety X)-type motif 5 [Source:MGI Symbol;Acc:MGI:1858232]
decreasing	ENSMUSG00000026004	8	28	38598	669360	0.000133557	0.00533451	Kansl1l	KAT8 regulatory NSL complex subunit 1-like [Source:MGI Symbol;Acc:MGI:1915941]
decreasing	ENSMUSG00000026274	8	28	38598	669360	0.000133557	0.00533451	Pask	PAS domain containing serine/threonine kinase [Source:MGI Symbol;Acc:MGI:2155936]
decreasing	ENSMUSG00000026604	8	28	38598	669360	0.000133557	0.00533451	Ptpn14	protein tyrosine phosphatase, non-receptor type 14 [Source:MGI Symbol;Acc:MGI:102467]
decreasing	ENSMUSG00000026798	8	28	38598	669360	0.000133557	0.00533451	Coq4	coenzyme Q4 homolog (yeast) [Source:MGI Symbol;Acc:MGI:1098826]
decreasing	ENSMUSG00000026918	8	28	38598	669360	0.000133557	0.00533451	Brd3	bromodomain containing 3 [Source:MGI Symbol;Acc:MGI:1914632]
decreasing	ENSMUSG00000027175	8	28	38598	669360	0.000133557	0.00533451	Tcp11l1	t-complex 11 like 1 [Source:MGI Symbol;Acc:MGI:2444263]
decreasing	ENSMUSG00000027323	8	28	38598	669360	0.000133557	0.00533451	Rad51	RAD51 homolog (S. cerevisiae) [Source:MGI Symbol;Acc:MGI:97890]
decreasing	ENSMUSG00000027522	8	28	38598	669360	0.000133557	0.00533451	Stx16	syntaxin 16 [Source:MGI Symbol;Acc:MGI:1923396]
decreasing	ENSMUSG00000027634	8	28	38598	669360	0.000133557	0.00533451	Ndrg3	N-myc downstream regulated gene 3 [Source:MGI Symbol;Acc:MGI:1352499]
decreasing	ENSMUSG00000028030	8	28	38598	669360	0.000133557	0.00533451	Tbck	TBC1 domain containing kinase [Source:MGI Symbol;Acc:MGI:2445052]
decreasing	ENSMUSG00000028053	8	28	38598	669360	0.000133557	0.00533451	Ash1l	ash1 (absent, small, or homeotic)-like (Drosophila) [Source:MGI Symbol;Acc:MGI:2183158]
decreasing	ENSMUSG00000028453	8	28	38598	669360	0.000133557	0.00533451	Fancg	Fanconi anemia, complementation group G [Source:MGI Symbol;Acc:MGI:1926471]
decreasing	ENSMUSG00000028911	8	28	38598	669360	0.000133557	0.00533451	Srsf4	serine/arginine-rich splicing factor 4 [Source:MGI Symbol;Acc:MGI:1890577]
decreasing	ENSMUSG00000029101	8	28	38598	669360	0.000133557	0.00533451	Rgs12	regulator of G-protein signaling 12 [Source:MGI Symbol;Acc:MGI:1918979]
decreasing	ENSMUSG00000030079	8	28	38598	669360	0.000133557	0.00533451	Ruvbl1	RuvB-like protein 1 [Source:MGI Symbol;Acc:MGI:1928760]
decreasing	ENSMUSG00000030207	8	28	38598	669360	0.000133557	0.00533451	8430419L09Rik	RIKEN cDNA 8430419L09 gene [Source:MGI Symbol;Acc:MGI:1921775]
decreasing	ENSMUSG00000030284	8	28	38598	669360	0.000133557	0.00533451	Creld1	cysteine-rich with EGF-like domains 1 [Source:MGI Symbol;Acc:MGI:2152539]
decreasing	ENSMUSG00000030319	8	28	38598	669360	0.000133557	0.00533451	Cand2	cullin-associated and neddylation-dissociated 2 (putative) [Source:MGI Symbol;Acc:MGI:1914338]
decreasing	ENSMUSG00000030443	8	28	38598	669360	0.000133557	0.00533451	Zfp583	zinc finger protein 583 [Source:MGI Symbol;Acc:MGI:2682297]
decreasing	ENSMUSG00000030726	8	28	38598	669360	0.000133557	0.00533451	Pold3	polymerase (DNA-directed), delta 3, accessory subunit [Source:MGI Symbol;Acc:MGI:1915217]
decreasing	ENSMUSG00000030761	8	28	38598	669360	0.000133557	0.00533451	Myo7a	myosin VIIA [Source:MGI Symbol;Acc:MGI:104510]
decreasing	ENSMUSG00000031748	8	28	38598	669360	0.000133557	0.00533451	Gnao1	guanine nucleotide binding protein, alpha O [Source:MGI Symbol;Acc:MGI:95775]
decreasing	ENSMUSG00000032309	8	28	38598	669360	0.000133557	0.00533451	Fbxo22	F-box protein 22 [Source:MGI Symbol;Acc:MGI:1926014]
decreasing	ENSMUSG00000032575	8	28	38598	669360	0.000133557	0.00533451	Manf	mesencephalic astrocyte-derived neurotrophic factor [Source:MGI Symbol;Acc:MGI:1922090]
decreasing	ENSMUSG00000033396	8	28	38598	669360	0.000133557	0.00533451	Spg11	spastic paraplegia 11 [Source:MGI Symbol;Acc:MGI:2444989]
decreasing	ENSMUSG00000033596	8	28	38598	669360	0.000133557	0.00533451	Rfwd3	ring finger and WD repeat domain 3 [Source:MGI Symbol;Acc:MGI:2384584]
decreasing	ENSMUSG00000034126	8	28	38598	669360	0.000133557	0.00533451	Pomt2	protein-O-mannosyltransferase 2 [Source:MGI Symbol;Acc:MGI:2444430]
decreasing	ENSMUSG00000034218	8	28	38598	669360	0.000133557	0.00533451	Atm	ataxia telangiectasia mutated homolog (human) [Source:MGI Symbol;Acc:MGI:107202]
decreasing	ENSMUSG00000034684	8	28	38598	669360	0.000133557	0.00533451	Sema3f	sema domain, immunoglobulin domain (Ig), short basic domain, secreted, (semaphorin) 3F [Source:MGI Symbol;Acc:MGI:1096347]
decreasing	ENSMUSG00000034709	8	28	38598	669360	0.000133557	0.00533451	Klraq1	KLRAQ motif containing 1 [Source:MGI Symbol;Acc:MGI:1921075]
decreasing	ENSMUSG00000034714	8	28	38598	669360	0.000133557	0.00533451	Ttyh2	tweety homolog 2 (Drosophila) [Source:MGI Symbol;Acc:MGI:2157091]
decreasing	ENSMUSG00000034853	8	28	38598	669360	0.000133557	0.00533451	Acot11	acyl-CoA thioesterase 11 [Source:MGI Symbol;Acc:MGI:1913736]
decreasing	ENSMUSG00000035181	8	28	38598	669360	0.000133557	0.00533451	Heatr5a	HEAT repeat containing 5A [Source:MGI Symbol;Acc:MGI:2444133]
decreasing	ENSMUSG00000035778	8	28	38598	669360	0.000133557	0.00533451	Ggta1	glycoprotein galactosyltransferase alpha 1, 3 [Source:MGI Symbol;Acc:MGI:95704]
decreasing	ENSMUSG00000036768	8	28	38598	669360	0.000133557	0.00533451	Kif15	kinesin family member 15 [Source:MGI Symbol;Acc:MGI:1098258]
decreasing	ENSMUSG00000036985	8	28	38598	669360	0.000133557	0.00533451	Zdhhc9	zinc finger, DHHC domain containing 9 [Source:MGI Symbol;Acc:MGI:2444393]
decreasing	ENSMUSG00000037110	8	28	38598	669360	0.000133557	0.00533451	Ralgapa2	Ral GTPase activating protein, alpha subunit 2 (catalytic) [Source:MGI Symbol;Acc:MGI:3036245]
decreasing	ENSMUSG00000037174	8	28	38598	669360	0.000133557	0.00533451	Elf2	E74-like factor 2 [Source:MGI Symbol;Acc:MGI:1916507]
decreasing	ENSMUSG00000037364	8	28	38598	669360	0.000133557	0.00533451	Srrt	serrate RNA effector molecule homolog (Arabidopsis) [Source:MGI Symbol;Acc:MGI:1933527]
decreasing	ENSMUSG00000037997	8	28	38598	669360	0.000133557	0.00533451	Parp11	poly (ADP-ribose) polymerase family, member 11 [Source:MGI Symbol;Acc:MGI:2141505]
decreasing	ENSMUSG00000038296	8	28	38598	669360	0.000133557	0.00533451	Galntl4	UDP-N-acetyl-alpha-D-galactosamine:polypeptide N-acetylgalactosaminyltransferase-like 4 [Source:MGI Symbol;Acc:MGI:2446239]
decreasing	ENSMUSG00000038368	8	28	38598	669360	0.000133557	0.00533451	BC057079	cDNA sequence BC057079 [Source:MGI Symbol;Acc:MGI:2676921]
decreasing	ENSMUSG00000038658	8	28	38598	669360	0.000133557	0.00533451	C030046E11Rik	RIKEN cDNA C030046E11 gene [Source:MGI Symbol;Acc:MGI:1924893]
decreasing	ENSMUSG00000038736	8	28	38598	669360	0.000133557	0.00533451	Nudcd1	NudC domain containing 1 [Source:MGI Symbol;Acc:MGI:1914679]
decreasing	ENSMUSG00000038784	8	28	38598	669360	0.000133557	0.00533451	Cnot4	CCR4-NOT transcription complex, subunit 4 [Source:MGI Symbol;Acc:MGI:1859026]
decreasing	ENSMUSG00000038976	8	28	38598	669360	0.000133557	0.00533451	Ppp1r9b	protein phosphatase 1, regulatory subunit 9B [Source:MGI Symbol;Acc:MGI:2387581]
decreasing	ENSMUSG00000039623	8	28	38598	669360	0.000133557	0.00533451	C330006K01Rik	RIKEN cDNA C330006K01 gene [Source:MGI Symbol;Acc:MGI:1924908]
decreasing	ENSMUSG00000039835	8	28	38598	669360	0.000133557	0.00533451	Nhsl1	NHS-like 1 [Source:MGI Symbol;Acc:MGI:106390]
decreasing	ENSMUSG00000040446	8	28	38598	669360	0.000133557	0.00533451	Rprd1a	regulation of nuclear pre-mRNA domain containing 1A [Source:MGI Symbol;Acc:MGI:2385066]
decreasing	ENSMUSG00000040701	8	28	38598	669360	0.000133557	0.00533451	Ap1g2	adaptor protein complex AP-1, gamma 2 subunit [Source:MGI Symbol;Acc:MGI:1328307]
decreasing	ENSMUSG00000040746	8	28	38598	669360	0.000133557	0.00533451	Rnf167	ring finger protein 167 [Source:MGI Symbol;Acc:MGI:1917760]
decreasing	ENSMUSG00000041977	8	28	38598	669360	0.000133557	0.00533451	Arhgef11	Rho guanine nucleotide exchange factor (GEF) 11 [Source:MGI Symbol;Acc:MGI:2441869]
decreasing	ENSMUSG00000042055	8	28	38598	669360	0.000133557	0.00533451	Wdr11	WD repeat domain 11 [Source:MGI Symbol;Acc:MGI:1920230]
decreasing	ENSMUSG00000046687	8	28	38598	669360	0.000133557	0.00533451	Gm5424	predicted gene 5424 [Source:MGI Symbol;Acc:MGI:3643173]
decreasing	ENSMUSG00000048170	8	28	38598	669360	0.000133557	0.00533451	Mcmbp	MCM (minichromosome maintenance deficient) binding protein [Source:MGI Symbol;Acc:MGI:1920977]
decreasing	ENSMUSG00000048497	8	28	38598	669360	0.000133557	0.00533451	Mmgt2	membrane magnesium transporter 2 [Source:MGI Symbol;Acc:MGI:2448491]
decreasing	ENSMUSG00000048583	8	28	38598	669360	0.000133557	0.00533451	Igf2	insulin-like growth factor 2 [Source:MGI Symbol;Acc:MGI:96434]
decreasing	ENSMUSG00000049916	8	28	38598	669360	0.000133557	0.00533451	2610318N02Rik	RIKEN cDNA 2610318N02 gene [Source:MGI Symbol;Acc:MGI:1917708]
decreasing	ENSMUSG00000050530	8	28	38598	669360	0.000133557	0.00533451	Fam171a1	family with sequence similarity 171, member A1 [Source:MGI Symbol;Acc:MGI:2442917]
decreasing	ENSMUSG00000050799	8	28	38598	669360	0.000133557	0.00533451	Hist1h2ba	histone cluster 1, H2ba [Source:MGI Symbol;Acc:MGI:2448375]
decreasing	ENSMUSG00000054555	8	28	38598	669360	0.000133557	0.00533451	Adam12	a disintegrin and metallopeptidase domain 12 (meltrin alpha) [Source:MGI Symbol;Acc:MGI:105378]
decreasing	ENSMUSG00000056310	8	28	38598	669360	0.000133557	0.00533451	Tyw1	tRNA-yW synthesizing protein 1 homolog (S. cerevisiae) [Source:MGI Symbol;Acc:MGI:2141161]
decreasing	ENSMUSG00000056763	8	28	38598	669360	0.000133557	0.00533451	Cspp1	centrosome and spindle pole associated protein 1 [Source:MGI Symbol;Acc:MGI:2681832]
decreasing	ENSMUSG00000058809	8	28	38598	669360	0.000133557	0.00533451	Gm12141	predicted gene 12141 [Source:MGI Symbol;Acc:MGI:3651246]
decreasing	ENSMUSG00000059456	8	28	38598	669360	0.000133557	0.00533451	Ptk2b	PTK2 protein tyrosine kinase 2 beta [Source:MGI Symbol;Acc:MGI:104908]
decreasing	ENSMUSG00000060032	8	28	38598	669360	0.000133557	0.00533451	H2afj	H2A histone family, member J [Source:MGI Symbol;Acc:MGI:3606192]
decreasing	ENSMUSG00000060261	8	28	38598	669360	0.000133557	0.00533451	Gtf2i	general transcription factor II I [Source:MGI Symbol;Acc:MGI:1202722]
decreasing	ENSMUSG00000061482	8	28	38598	669360	0.000133557	0.00533451	Hist1h4d	histone cluster 1, H4d [Source:MGI Symbol;Acc:MGI:2448423]
decreasing	ENSMUSG00000062248	8	28	38598	669360	0.000133557	0.00533451	Cks2	CDC28 protein kinase regulatory subunit 2 [Source:MGI Symbol;Acc:MGI:1913447]
decreasing	ENSMUSG00000062808	8	28	38598	669360	0.000133557	0.00533451	Hist1h3d	histone cluster 1, H3d [Source:MGI Symbol;Acc:MGI:2448322]
decreasing	ENSMUSG00000063870	8	28	38598	669360	0.000133557	0.00533451	Chd4	chromodomain helicase DNA binding protein 4 [Source:MGI Symbol;Acc:MGI:1344380]
decreasing	ENSMUSG00000064168	8	28	38598	669360	0.000133557	0.00533451	Hist1h2bh	histone cluster 1, H2bh [Source:MGI Symbol;Acc:MGI:2448387]
decreasing	ENSMUSG00000066643	8	28	38598	669360	0.000133557	0.00533451	Wdr35	WD repeat domain 35 [Source:MGI Symbol;Acc:MGI:1921932]
decreasing	ENSMUSG00000068566	8	28	38598	669360	0.000133557	0.00533451	Myadm	myeloid-associated differentiation marker [Source:MGI Symbol;Acc:MGI:1355332]
decreasing	ENSMUSG00000068699	8	28	38598	669360	0.000133557	0.00533451	Flnc	filamin C, gamma [Source:MGI Symbol;Acc:MGI:95557]
decreasing	ENSMUSG00000069273	8	28	38598	669360	0.000133557	0.00533451	Hist1h3e	histone cluster 1, H3e [Source:MGI Symbol;Acc:MGI:2448326]
decreasing	ENSMUSG00000069303	8	28	38598	669360	0.000133557	0.00533451	Hist1h2br	histone cluster 1 H2br [Source:MGI Symbol;Acc:MGI:3710645]
decreasing	ENSMUSG00000069601	8	28	38598	669360	0.000133557	0.00533451	Ank3	ankyrin 3, epithelial [Source:MGI Symbol;Acc:MGI:88026]
decreasing	ENSMUSG00000071649	8	28	38598	669360	0.000133557	0.00533451	B3gat3	beta-1,3-glucuronyltransferase 3 (glucuronosyltransferase I) [Source:MGI Symbol;Acc:MGI:1919977]
decreasing	ENSMUSG00000073877	8	28	38598	669360	0.000133557	0.00533451	Gm13306	predicted gene 13306 [Source:MGI Symbol;Acc:MGI:3713752]
decreasing	ENSMUSG00000073888	8	28	38598	669360	0.000133557	0.00533451	Ccl27a	chemokine (C-C motif) ligand 27A [Source:MGI Symbol;Acc:MGI:1343459]
decreasing	ENSMUSG00000075415	8	28	38598	669360	0.000133557	0.00533451	Fnbp1	formin binding protein 1 [Source:MGI Symbol;Acc:MGI:109606]
decreasing	ENSMUSG00000076441	8	28	38598	669360	0.000133557	0.00533451	Ass1	argininosuccinate synthetase 1 [Source:MGI Symbol;Acc:MGI:88090]
decreasing	ENSMUSG00000078773	8	28	38598	669360	0.000133557	0.00533451	Rad54b	RAD54 homolog B (S. cerevisiae) [Source:MGI Symbol;Acc:MGI:3605986]
decreasing	ENSMUSG00000079056	8	28	38598	669360	0.000133557	0.00533451	Kcnip3	Kv channel interacting protein 3, calsenilin [Source:MGI Symbol;Acc:MGI:1929258]
decreasing	ENSMUSG00000082988	8	28	38598	669360	0.000133557	0.00533451	Gm5903	predicted gene 5903 [Source:MGI Symbol;Acc:MGI:3644470]
decreasing	ENSMUSG00000094566	8	28	38598	669360	0.000133557	0.00533451	Gm12620	predicted gene 12620 [Source:MGI Symbol;Acc:MGI:3649879]
decreasing	ENSMUSG00000081657	4	6	38598	669360	0.000150894	0.00602237	Gm15466	predicted gene 15466 [Source:MGI Symbol;Acc:MGI:3705491]
decreasing	ENSMUSG00000058163	7	22	38598	669360	0.000167054	0.00666224	Gm5431	predicted gene 5431 [Source:MGI Symbol;Acc:MGI:3645205]
increasing	ENSMUSG00000083435	5	11	36721	669360	0.000173507	0.00691431	Gm15824	predicted gene 15824 [Source:MGI Symbol;Acc:MGI:3801976]
decreasing	ENSMUSG00000005732	6	16	38598	669360	0.000177752	0.00707267	Ranbp1	RAN binding protein 1 [Source:MGI Symbol;Acc:MGI:96269]
decreasing	ENSMUSG00000017499	6	16	38598	669360	0.000177752	0.00707267	Cdc6	cell division cycle 6 homolog (S. cerevisiae) [Source:MGI Symbol;Acc:MGI:1345150]
increasing	ENSMUSG00000005968	6	17	36721	669360	0.000199126	0.00790508	Tuft1	tuftelin 1 [Source:MGI Symbol;Acc:MGI:109572]
increasing	ENSMUSG00000069962	6	17	36721	669360	0.000199126	0.00790508	Gm5356	predicted pseudogene 5356 [Source:MGI Symbol;Acc:MGI:3643649]
increasing	ENSMUSG00000092325	6	17	36721	669360	0.000199126	0.00790508	Gm18284	predicted gene, 18284 [Source:MGI Symbol;Acc:MGI:5010469]
decreasing	ENSMUSG00000044434	5	11	38598	669360	0.000219398	0.00869663	Gm9791	predicted pseudogene 9791 [Source:MGI Symbol;Acc:MGI:3642317]
decreasing	ENSMUSG00000062981	5	11	38598	669360	0.000219398	0.00869663	Mrpl42	mitochondrial ribosomal protein L42 [Source:MGI Symbol;Acc:MGI:1333774]
increasing	ENSMUSG00000029112	7	24	36721	669360	0.000225484	0.0089243	Nkx1-1	NK1 transcription factor related, locus 1 (Drosophila) [Source:MGI Symbol;Acc:MGI:109346]
increasing	ENSMUSG00000081388	7	24	36721	669360	0.000225484	0.0089243	Gm11801	predicted gene 11801 [Source:MGI Symbol;Acc:MGI:3650652]
decreasing	ENSMUSG00000004897	7	23	38598	669360	0.000228188	0.00901085	Hdgf	hepatoma-derived growth factor [Source:MGI Symbol;Acc:MGI:1194494]
decreasing	ENSMUSG00000022283	7	23	38598	669360	0.000228188	0.00901085	Pabpc1	poly(A) binding protein, cytoplasmic 1 [Source:MGI Symbol;Acc:MGI:1349722]
decreasing	ENSMUSG00000048039	7	23	38598	669360	0.000228188	0.00901085	Isg20l2	interferon stimulated exonuclease gene 20-like 2 [Source:MGI Symbol;Acc:MGI:2140076]
decreasing	ENSMUSG00000095041	6	17	38598	669360	0.000261285	0.01031	AC149090.1
increasing	ENSMUSG00000023307	5	12	36721	669360	0.000283958	0.0111962	2013-03-05	membrane-associated ring finger (C3HC4) 5 [Source:MGI Symbol;Acc:MGI:1915207]
increasing	ENSMUSG00000020152	6	18	36721	669360	0.000284812	0.0112214	Actr2	ARP2 actin-related protein 2 homolog (yeast) [Source:MGI Symbol;Acc:MGI:1913963]
increasing	ENSMUSG00000004264	7	25	36721	669360	0.00029836	0.0115976	Phb2	prohibitin 2 [Source:MGI Symbol;Acc:MGI:102520]
increasing	ENSMUSG00000027111	7	25	36721	669360	0.00029836	0.0115976	Itga6	integrin alpha 6 [Source:MGI Symbol;Acc:MGI:96605]
increasing	ENSMUSG00000029404	7	25	36721	669360	0.00029836	0.0115976	Arl6ip4	ADP-ribosylation factor-like 6 interacting protein 4 [Source:MGI Symbol;Acc:MGI:1929500]
increasing	ENSMUSG00000031780	7	25	36721	669360	0.00029836	0.0115976	Ccl17	chemokine (C-C motif) ligand 17 [Source:MGI Symbol;Acc:MGI:1329039]
increasing	ENSMUSG00000032172	7	25	36721	669360	0.00029836	0.0115976	Olfm2	olfactomedin 2 [Source:MGI Symbol;Acc:MGI:3045350]
increasing	ENSMUSG00000032806	7	25	36721	669360	0.00029836	0.0115976	Slc10a3	solute carrier family 10 (sodium/bile acid cotransporter family), member 3 [Source:MGI Symbol;Acc:MGI:95048]
increasing	ENSMUSG00000038936	7	25	36721	669360	0.00029836	0.0115976	Sccpdh	saccharopine dehydrogenase (putative) [Source:MGI Symbol;Acc:MGI:1924486]
increasing	ENSMUSG00000044367	7	25	36721	669360	0.00029836	0.0115976	Slc16a13	solute carrier family 16 (monocarboxylic acid transporters), member 13 [Source:MGI Symbol;Acc:MGI:1916559]
increasing	ENSMUSG00000048376	7	25	36721	669360	0.00029836	0.0115976	F2r	coagulation factor II (thrombin) receptor [Source:MGI Symbol;Acc:MGI:101802]
increasing	ENSMUSG00000049404	7	25	36721	669360	0.00029836	0.0115976	Rarres1	retinoic acid receptor responder (tazarotene induced) 1 [Source:MGI Symbol;Acc:MGI:1924461]
increasing	ENSMUSG00000049904	7	25	36721	669360	0.00029836	0.0115976	Tmem17	transmembrane protein 17 [Source:MGI Symbol;Acc:MGI:2144205]
increasing	ENSMUSG00000049940	7	25	36721	669360	0.00029836	0.0115976	Pgrmc2	progesterone receptor membrane component 2 [Source:MGI Symbol;Acc:MGI:1918054]
increasing	ENSMUSG00000053094	7	25	36721	669360	0.00029836	0.0115976	0610007L01Rik	RIKEN cDNA 0610007L01 gene [Source:MGI Symbol;Acc:MGI:1918917]
increasing	ENSMUSG00000059991	7	25	36721	669360	0.00029836	0.0115976	Nptx2	neuronal pentraxin 2 [Source:MGI Symbol;Acc:MGI:1858209]
increasing	ENSMUSG00000066150	7	25	36721	669360	0.00029836	0.0115976	Slc31a1	solute carrier family 31, member 1 [Source:MGI Symbol;Acc:MGI:1333843]
increasing	ENSMUSG00000078252	7	25	36721	669360	0.00029836	0.0115976	Krtap17-1	keratin associated protein 17-1 [Source:MGI Symbol;Acc:MGI:1925164]
increasing	ENSMUSG00000080969	7	25	36721	669360	0.00029836	0.0115976	Gm12372	predicted gene 12372 [Source:MGI Symbol;Acc:MGI:3650289]
increasing	ENSMUSG00000082321	7	25	36721	669360	0.00029836	0.0115976	Gm14253	predicted gene 14253 [Source:MGI Symbol;Acc:MGI:3650994]
decreasing	ENSMUSG00000030867	7	24	38598	669360	0.000306131	0.0118555	Plk1	polo-like kinase 1 (Drosophila) [Source:MGI Symbol;Acc:MGI:97621]
decreasing	ENSMUSG00000037022	7	24	38598	669360	0.000306131	0.0118555	Mmaa	methylmalonic aciduria (cobalamin deficiency) type A [Source:MGI Symbol;Acc:MGI:1923805]
decreasing	ENSMUSG00000040028	7	24	38598	669360	0.000306131	0.0118555	Elavl1	ELAV (embryonic lethal, abnormal vision, Drosophila)-like 1 (Hu antigen R) [Source:MGI Symbol;Acc:MGI:1100851]
decreasing	ENSMUSG00000046691	7	24	38598	669360	0.000306131	0.0118555	Chtf8	CTF8, chromosome transmission fidelity factor 8 homolog (S. cerevisiae) [Source:MGI Symbol;Acc:MGI:2443370]
decreasing	ENSMUSG00000056025	7	24	38598	669360	0.000306131	0.0118555	Clca1	chloride channel calcium activated 1 [Source:MGI Symbol;Acc:MGI:1316732]
decreasing	ENSMUSG00000059743	5	12	38598	669360	0.0003582	0.0138617	Fdps	farnesyl diphosphate synthetase [Source:MGI Symbol;Acc:MGI:104888]
decreasing	ENSMUSG00000019773	6	18	38598	669360	0.0003728	0.0143947	Fbxo5	F-box protein 5 [Source:MGI Symbol;Acc:MGI:1914391]
decreasing	ENSMUSG00000034445	6	18	38598	669360	0.0003728	0.0143947	Cybasc3	cytochrome b, ascorbate dependent 3 [Source:MGI Symbol;Acc:MGI:2686925]
decreasing	ENSMUSG00000083367	6	18	38598	669360	0.0003728	0.0143947	Gm8806	predicted gene 8806 [Source:MGI Symbol;Acc:MGI:3643511]
increasing	ENSMUSG00000013736	7	26	36721	669360	0.000388991	0.0148442	Trnt1	tRNA nucleotidyl transferase, CCA-adding, 1 [Source:MGI Symbol;Acc:MGI:1917297]
increasing	ENSMUSG00000021576	7	26	36721	669360	0.000388991	0.0148442	Pdcd6	programmed cell death 6 [Source:MGI Symbol;Acc:MGI:109283]
increasing	ENSMUSG00000023886	7	26	36721	669360	0.000388991	0.0148442	Smoc2	SPARC related modular calcium binding 2 [Source:MGI Symbol;Acc:MGI:1929881]
increasing	ENSMUSG00000028988	7	26	36721	669360	0.000388991	0.0148442	Ctnnbip1	catenin beta interacting protein 1 [Source:MGI Symbol;Acc:MGI:1915756]
increasing	ENSMUSG00000031584	7	26	36721	669360	0.000388991	0.0148442	Gsr	glutathione reductase [Source:MGI Symbol;Acc:MGI:95804]
increasing	ENSMUSG00000038582	7	26	36721	669360	0.000388991	0.0148442	Pptc7	PTC7 protein phosphatase homolog (S. cerevisiae) [Source:MGI Symbol;Acc:MGI:2444593]
increasing	ENSMUSG00000046719	7	26	36721	669360	0.000388991	0.0148442	Nxph3	neurexophilin 3 [Source:MGI Symbol;Acc:MGI:1336188]
increasing	ENSMUSG00000050587	7	26	36721	669360	0.000388991	0.0148442	Lrrc4c	leucine rich repeat containing 4C [Source:MGI Symbol;Acc:MGI:2442636]
increasing	ENSMUSG00000062154	7	26	36721	669360	0.000388991	0.0148442	1700061J05Rik	RIKEN cDNA 1700061J05 gene [Source:MGI Symbol;Acc:MGI:1920626]
increasing	ENSMUSG00000063652	7	26	36721	669360	0.000388991	0.0148442	Slc22a21	solute carrier family 22 (organic cation transporter), member 21 [Source:MGI Symbol;Acc:MGI:1929481]
increasing	ENSMUSG00000070604	7	26	36721	669360	0.000388991	0.0148442	Vsig10l	ZV-set and immunoglobulin domain containing 10 like [Source:MGI Symbol;Acc:MGI:1922940]
increasing	ENSMUSG00000080268	7	26	36721	669360	0.000388991	0.0148442	Brms1	breast cancer metastasis-suppressor 1 [Source:MGI Symbol;Acc:MGI:2388804]
increasing	ENSMUSG00000081212	7	26	36721	669360	0.000388991	0.0148442	Gm6964	predicted gene 6964 [Source:MGI Symbol;Acc:MGI:3644958]
increasing	ENSMUSG00000083692	7	26	36721	669360	0.000388991	0.0148442	Gm9575	predicted gene 9575 [Source:MGI Symbol;Acc:MGI:3779984]
increasing	ENSMUSG00000091044	7	26	36721	669360	0.000388991	0.0148442	Gm3170	predicted gene 3170 [Source:MGI Symbol;Acc:MGI:3781349]
increasing	ENSMUSG00000091337	7	26	36721	669360	0.000388991	0.0148442	Eid1	EP300 interacting inhibitor of differentiation 1 [Source:MGI Symbol;Acc:MGI:1889651]
increasing	ENSMUSG00000028719	6	19	36721	669360	0.000396946	0.0151257	Cmpk1	cytidine monophosphate (UMP-CMP) kinase 1 [Source:MGI Symbol;Acc:MGI:1913838]
increasing	ENSMUSG00000095891	6	19	36721	669360	0.000396946	0.0151257	Gm10717	predicted gene 10717 [Source:MGI Symbol;Acc:MGI:3642031]
decreasing	ENSMUSG00000001819	7	25	38598	669360	0.000404063	0.0152191	Hoxd13	homeobox D13 [Source:MGI Symbol;Acc:MGI:96205]
decreasing	ENSMUSG00000020778	7	25	38598	669360	0.000404063	0.0152191	2310004N24Rik	RIKEN cDNA 2310004N24 gene [Source:MGI Symbol;Acc:MGI:1916785]
decreasing	ENSMUSG00000020910	7	25	38598	669360	0.000404063	0.0152191	2310004I24Rik	RIKEN cDNA 2310004I24 gene [Source:MGI Symbol;Acc:MGI:1913608]
decreasing	ENSMUSG00000023939	7	25	38598	669360	0.000404063	0.0152191	Mrpl14	mitochondrial ribosomal protein L14 [Source:MGI Symbol;Acc:MGI:1333864]
decreasing	ENSMUSG00000027848	7	25	38598	669360	0.000404063	0.0152191	Olfml3	olfactomedin-like 3 [Source:MGI Symbol;Acc:MGI:1914877]
decreasing	ENSMUSG00000028042	7	25	38598	669360	0.000404063	0.0152191	Zbtb7b	zinc finger and BTB domain containing 7B [Source:MGI Symbol;Acc:MGI:102755]
decreasing	ENSMUSG00000029664	7	25	38598	669360	0.000404063	0.0152191	Tfpi2	tissue factor pathway inhibitor 2 [Source:MGI Symbol;Acc:MGI:108543]
decreasing	ENSMUSG00000034810	7	25	38598	669360	0.000404063	0.0152191	Scn7a	sodium channel, voltage-gated, type VII, alpha [Source:MGI Symbol;Acc:MGI:102965]
decreasing	ENSMUSG00000035455	7	25	38598	669360	0.000404063	0.0152191	Fignl1	fidgetin-like 1 [Source:MGI Symbol;Acc:MGI:1890648]
decreasing	ENSMUSG00000042462	7	25	38598	669360	0.000404063	0.0152191	Dctpp1	dCTP pyrophosphatase 1 [Source:MGI Symbol;Acc:MGI:1913672]
decreasing	ENSMUSG00000048779	7	25	38598	669360	0.000404063	0.0152191	P2ry6	pyrimidinergic receptor P2Y, G-protein coupled, 6 [Source:MGI Symbol;Acc:MGI:2673874]
decreasing	ENSMUSG00000050538	7	25	38598	669360	0.000404063	0.0152191	B230217C12Rik	RIKEN cDNA B230217C12 gene [Source:MGI Symbol;Acc:MGI:1915377]
decreasing	ENSMUSG00000053117	7	25	38598	669360	0.000404063	0.0152191	E330013P04Rik	RIKEN cDNA E330013P04 gene [Source:MGI Symbol;Acc:MGI:2147732]
decreasing	ENSMUSG00000055980	7	25	38598	669360	0.000404063	0.0152191	Irs1	insulin receptor substrate 1 [Source:MGI Symbol;Acc:MGI:99454]
decreasing	ENSMUSG00000067586	7	25	38598	669360	0.000404063	0.0152191	S1pr3	sphingosine-1-phosphate receptor 3 [Source:MGI Symbol;Acc:MGI:1339365]
decreasing	ENSMUSG00000072294	7	25	38598	669360	0.000404063	0.0152191	Klf12	Kruppel-like factor 12 [Source:MGI Symbol;Acc:MGI:1333796]
increasing	ENSMUSG00000057160	5	13	36721	669360	0.000440547	0.0165813	Gm16372	predicted pseudogene 16372 [Source:MGI Symbol;Acc:MGI:3648102]
increasing	ENSMUSG00000000359	7	27	36721	669360	0.000500348	0.0186174	Rem1	rad and gem related GTP binding protein 1 [Source:MGI Symbol;Acc:MGI:1097696]
increasing	ENSMUSG00000019872	7	27	36721	669360	0.000500348	0.0186174	Smpdl3a	sphingomyelin phosphodiesterase, acid-like 3A [Source:MGI Symbol;Acc:MGI:1931437]
increasing	ENSMUSG00000020328	7	27	36721	669360	0.000500348	0.0186174	Nudcd2	NudC domain containing 2 [Source:MGI Symbol;Acc:MGI:1277103]
increasing	ENSMUSG00000023963	7	27	36721	669360	0.000500348	0.0186174	Cyp39a1	cytochrome P450, family 39, subfamily a, polypeptide 1 [Source:MGI Symbol;Acc:MGI:1927096]
increasing	ENSMUSG00000024538	7	27	36721	669360	0.000500348	0.0186174	Ppic	peptidylprolyl isomerase C [Source:MGI Symbol;Acc:MGI:97751]
increasing	ENSMUSG00000026766	7	27	36721	669360	0.000500348	0.0186174	Mmadhc	methylmalonic aciduria (cobalamin deficiency) cblD type, with homocystinuria [Source:MGI Symbol;Acc:MGI:1923786]
increasing	ENSMUSG00000027164	7	27	36721	669360	0.000500348	0.0186174	Traf6	TNF receptor-associated factor 6 [Source:MGI Symbol;Acc:MGI:108072]
increasing	ENSMUSG00000028673	7	27	36721	669360	0.000500348	0.0186174	Fuca1	fucosidase, alpha-L- 1, tissue [Source:MGI Symbol;Acc:MGI:95593]
increasing	ENSMUSG00000029344	7	27	36721	669360	0.000500348	0.0186174	Tpst2	protein-tyrosine sulfotransferase 2 [Source:MGI Symbol;Acc:MGI:1309516]
increasing	ENSMUSG00000034981	7	27	36721	669360	0.000500348	0.0186174	Parm1	prostate androgen-regulated mucin-like protein 1 [Source:MGI Symbol;Acc:MGI:2443349]
increasing	ENSMUSG00000043067	7	27	36721	669360	0.000500348	0.0186174	Dpy19l1	dpy-19-like 1 (C. elegans) [Source:MGI Symbol;Acc:MGI:1915685]
increasing	ENSMUSG00000060376	7	27	36721	669360	0.000500348	0.0186174	Bckdha	branched chain ketoacid dehydrogenase E1, alpha polypeptide [Source:MGI Symbol;Acc:MGI:107701]
increasing	ENSMUSG00000062432	7	27	36721	669360	0.000500348	0.0186174	Cyp26c1	cytochrome P450, family 26, subfamily c, polypeptide 1 [Source:MGI Symbol;Acc:MGI:2679699]
increasing	ENSMUSG00000070319	7	27	36721	669360	0.000500348	0.0186174	Eif3g	eukaryotic translation initiation factor 3, subunit G [Source:MGI Symbol;Acc:MGI:1858258]
increasing	ENSMUSG00000084166	7	27	36721	669360	0.000500348	0.0186174	Gm6451	predicted gene 6451 [Source:MGI Symbol;Acc:MGI:3648305]
increasing	ENSMUSG00000095124	7	27	36721	669360	0.000500348	0.0186174	Gm3348	predicted gene 3348 [Source:MGI Symbol;Acc:MGI:3781526]
decreasing	ENSMUSG00000004562	7	26	38598	669360	0.000525491	0.0193325	Arhgef40	Rho guanine nucleotide exchange factor (GEF) 40 [Source:MGI Symbol;Acc:MGI:2685515]
decreasing	ENSMUSG00000005667	7	26	38598	669360	0.000525491	0.0193325	Mthfd2	methylenetetrahydrofolate dehydrogenase (NAD+ dependent), methenyltetrahydrofolate cyclohydrolase [Source:MGI Symbol;Acc:MGI:1338850]
decreasing	ENSMUSG00000006241	7	26	38598	669360	0.000525491	0.0193325	Ccdc159	coiled-coil domain containing 159 [Source:MGI Symbol;Acc:MGI:1914369]
decreasing	ENSMUSG00000020137	7	26	38598	669360	0.000525491	0.0193325	Thap2	THAP domain containing, apoptosis associated protein 2 [Source:MGI Symbol;Acc:MGI:1914066]
decreasing	ENSMUSG00000020325	7	26	38598	669360	0.000525491	0.0193325	Fstl3	follistatin-like 3 [Source:MGI Symbol;Acc:MGI:1890391]
decreasing	ENSMUSG00000021951	7	26	38598	669360	0.000525491	0.0193325	N6amt2	N-6 adenine-specific DNA methyltransferase 2 (putative) [Source:MGI Symbol;Acc:MGI:1915293]
decreasing	ENSMUSG00000022033	7	26	38598	669360	0.000525491	0.0193325	Pbk	PDZ binding kinase [Source:MGI Symbol;Acc:MGI:1289156]
decreasing	ENSMUSG00000022179	7	26	38598	669360	0.000525491	0.0193325	4931414P19Rik	RIKEN cDNA 4931414P19 gene [Source:MGI Symbol;Acc:MGI:1921609]
decreasing	ENSMUSG00000024646	7	26	38598	669360	0.000525491	0.0193325	Cyb5	cytochrome b-5 [Source:MGI Symbol;Acc:MGI:1926952]
decreasing	ENSMUSG00000026036	7	26	38598	669360	0.000525491	0.0193325	Nif3l1	Ngg1 interacting factor 3-like 1 (S. pombe) [Source:MGI Symbol;Acc:MGI:1929485]
decreasing	ENSMUSG00000028085	7	26	38598	669360	0.000525491	0.0193325	Pet112l	PET112-like (yeast) [Source:MGI Symbol;Acc:MGI:2442496]
decreasing	ENSMUSG00000030122	7	26	38598	669360	0.000525491	0.0193325	Ptms	parathymosin [Source:MGI Symbol;Acc:MGI:1916452]
decreasing	ENSMUSG00000032562	7	26	38598	669360	0.000525491	0.0193325	Gnai2	guanine nucleotide binding protein (G protein), alpha inhibiting 2 [Source:MGI Symbol;Acc:MGI:95772]
decreasing	ENSMUSG00000032657	7	26	38598	669360	0.000525491	0.0193325	Fam189b	family with sequence similarity 189, member B [Source:MGI Symbol;Acc:MGI:1915771]
decreasing	ENSMUSG00000037151	7	26	38598	669360	0.000525491	0.0193325	Lrrc20	leucine rich repeat containing 20 [Source:MGI Symbol;Acc:MGI:2387182]
decreasing	ENSMUSG00000049600	7	26	38598	669360	0.000525491	0.0193325	Zbtb45	zinc finger and BTB domain containing 45 [Source:MGI Symbol;Acc:MGI:2685003]
increasing	ENSMUSG00000016833	6	20	36721	669360	0.000540781	0.0198809	Mrps18c	mitochondrial ribosomal protein S18C [Source:MGI Symbol;Acc:MGI:1915985]
decreasing	ENSMUSG00000062380	5	13	38598	669360	0.000554398	0.0203529	Tubb3	tubulin, beta 3 class III [Source:MGI Symbol;Acc:MGI:107813]
decreasing	ENSMUSG00000071637	5	13	38598	669360	0.000554398	0.0203529	Cebpd	CCAAT/enhancer binding protein (C/EBP), delta [Source:MGI Symbol;Acc:MGI:103573]
increasing	ENSMUSG00000001349	7	28	36721	669360	0.000635668	0.0217318	Cnn1	calponin 1 [Source:MGI Symbol;Acc:MGI:104979]
increasing	ENSMUSG00000001569	7	28	36721	669360	0.000635668	0.0217318	Nom1	nucleolar protein with MIF4G domain 1 [Source:MGI Symbol;Acc:MGI:1861749]
increasing	ENSMUSG00000002732	7	28	36721	669360	0.000635668	0.0217318	Fkbp7	FK506 binding protein 7 [Source:MGI Symbol;Acc:MGI:1336879]
increasing	ENSMUSG00000003948	7	28	36721	669360	0.000635668	0.0217318	Mmd	monocyte to macrophage differentiation-associated [Source:MGI Symbol;Acc:MGI:1914718]
increasing	ENSMUSG00000004508	7	28	36721	669360	0.000635668	0.0217318	Gab2	growth factor receptor bound protein 2-associated protein 2 [Source:MGI Symbol;Acc:MGI:1333854]
increasing	ENSMUSG00000004698	7	28	36721	669360	0.000635668	0.0217318	Hdac9	histone deacetylase 9 [Source:MGI Symbol;Acc:MGI:1931221]
increasing	ENSMUSG00000005846	7	28	36721	669360	0.000635668	0.0217318	Rsl1d1	ribosomal L1 domain containing 1 [Source:MGI Symbol;Acc:MGI:1913659]
increasing	ENSMUSG00000008167	7	28	36721	669360	0.000635668	0.0217318	Fbxw9	F-box and WD-40 domain protein 9 [Source:MGI Symbol;Acc:MGI:1915878]
increasing	ENSMUSG00000014956	7	28	36721	669360	0.000635668	0.0217318	Ppp1cb	protein phosphatase 1, catalytic subunit, beta isoform [Source:MGI Symbol;Acc:MGI:104871]
increasing	ENSMUSG00000015536	7	28	36721	669360	0.000635668	0.0217318	Mocs2	molybdenum cofactor synthesis 2 [Source:MGI Symbol;Acc:MGI:1336894]
increasing	ENSMUSG00000015957	7	28	36721	669360	0.000635668	0.0217318	Wnt11	wingless-related MMTV integration site 11 [Source:MGI Symbol;Acc:MGI:101948]
increasing	ENSMUSG00000018774	7	28	36721	669360	0.000635668	0.0217318	Cd68	CD68 antigen [Source:MGI Symbol;Acc:MGI:88342]
increasing	ENSMUSG00000019124	7	28	36721	669360	0.000635668	0.0217318	Scrn1	secernin 1 [Source:MGI Symbol;Acc:MGI:1917188]
increasing	ENSMUSG00000019917	7	28	36721	669360	0.000635668	0.0217318	2013-09-10	septin 10 [Source:MGI Symbol;Acc:MGI:1918110]
increasing	ENSMUSG00000020053	7	28	36721	669360	0.000635668	0.0217318	Igf1	insulin-like growth factor 1 [Source:MGI Symbol;Acc:MGI:96432]
increasing	ENSMUSG00000020097	7	28	36721	669360	0.000635668	0.0217318	Sgpl1	sphingosine phosphate lyase 1 [Source:MGI Symbol;Acc:MGI:1261415]
increasing	ENSMUSG00000020109	7	28	36721	669360	0.000635668	0.0217318	Dnajb12	DnaJ (Hsp40) homolog, subfamily B, member 12 [Source:MGI Symbol;Acc:MGI:1931881]
increasing	ENSMUSG00000021178	7	28	36721	669360	0.000635668	0.0217318	Psmc1	protease (prosome, macropain) 26S subunit, ATPase 1 [Source:MGI Symbol;Acc:MGI:106054]
increasing	ENSMUSG00000021371	7	28	36721	669360	0.000635668	0.0217318	Ccdc90a	coiled-coil domain containing 90A [Source:MGI Symbol;Acc:MGI:1923387]
increasing	ENSMUSG00000021546	7	28	36721	669360	0.000635668	0.0217318	Hnrnpk	heterogeneous nuclear ribonucleoprotein K [Source:MGI Symbol;Acc:MGI:99894]
increasing	ENSMUSG00000021876	7	28	36721	669360	0.000635668	0.0217318	Rnase4	ribonuclease, RNase A family 4 [Source:MGI Symbol;Acc:MGI:1926217]
increasing	ENSMUSG00000022433	7	28	36721	669360	0.000635668	0.0217318	Csnk1e	casein kinase 1, epsilon [Source:MGI Symbol;Acc:MGI:1351660]
increasing	ENSMUSG00000022453	7	28	36721	669360	0.000635668	0.0217318	Naga	N-acetyl galactosaminidase, alpha [Source:MGI Symbol;Acc:MGI:1261422]
increasing	ENSMUSG00000023791	7	28	36721	669360	0.000635668	0.0217318	Pigx	phosphatidylinositol glycan anchor biosynthesis, class X [Source:MGI Symbol;Acc:MGI:1919334]
increasing	ENSMUSG00000024359	7	28	36721	669360	0.000635668	0.0217318	Hspa9	heat shock protein 9 [Source:MGI Symbol;Acc:MGI:96245]
increasing	ENSMUSG00000024360	7	28	36721	669360	0.000635668	0.0217318	Etf1	eukaryotic translation termination factor 1 [Source:MGI Symbol;Acc:MGI:2385071]
increasing	ENSMUSG00000024571	7	28	36721	669360	0.000635668	0.0217318	Gm16286	predicted gene 16286 [Source:MGI Symbol;Acc:MGI:3833940]
increasing	ENSMUSG00000024713	7	28	36721	669360	0.000635668	0.0217318	Pcsk5	proprotein convertase subtilisin/kexin type 5 [Source:MGI Symbol;Acc:MGI:97515]
increasing	ENSMUSG00000024818	7	28	36721	669360	0.000635668	0.0217318	Slc25a45	solute carrier family 25, member 45 [Source:MGI Symbol;Acc:MGI:2147731]
increasing	ENSMUSG00000025423	7	28	36721	669360	0.000635668	0.0217318	Pias2	protein inhibitor of activated STAT 2 [Source:MGI Symbol;Acc:MGI:1096566]
increasing	ENSMUSG00000025586	7	28	36721	669360	0.000635668	0.0217318	Cpeb1	cytoplasmic polyadenylation element binding protein 1 [Source:MGI Symbol;Acc:MGI:108442]
increasing	ENSMUSG00000026048	7	28	36721	669360	0.000635668	0.0217318	Ercc5	excision repair cross-complementing rodent repair deficiency, complementation group 5 [Source:MGI Symbol;Acc:MGI:103582]
increasing	ENSMUSG00000026153	7	28	36721	669360	0.000635668	0.0217318	Fam135a	family with sequence similarity 135, member A [Source:MGI Symbol;Acc:MGI:1915437]
increasing	ENSMUSG00000026586	7	28	36721	669360	0.000635668	0.0217318	Prrx1	paired related homeobox 1 [Source:MGI Symbol;Acc:MGI:97712]
increasing	ENSMUSG00000027195	7	28	36721	669360	0.000635668	0.0217318	Hsd17b12	hydroxysteroid (17-beta) dehydrogenase 12 [Source:MGI Symbol;Acc:MGI:1926967]
increasing	ENSMUSG00000027394	7	28	36721	669360	0.000635668	0.0217318	Ttl	tubulin tyrosine ligase [Source:MGI Symbol;Acc:MGI:1916987]
increasing	ENSMUSG00000027519	7	28	36721	669360	0.000635668	0.0217318	Rab22a	RAB22A, member RAS oncogene family [Source:MGI Symbol;Acc:MGI:105072]
increasing	ENSMUSG00000027579	7	28	36721	669360	0.000635668	0.0217318	Srms	src-related kinase lacking C-terminal regulatory tyrosine and N-terminal myristylation sites [Source:MGI Symbol;Acc:MGI:101865]
increasing	ENSMUSG00000028016	7	28	36721	669360	0.000635668	0.0217318	Ints12	integrator complex subunit 12 [Source:MGI Symbol;Acc:MGI:1919043]
increasing	ENSMUSG00000028382	7	28	36721	669360	0.000635668	0.0217318	Rod1	ROD1 regulator of differentiation 1 (S. pombe) [Source:MGI Symbol;Acc:MGI:1923334]
increasing	ENSMUSG00000028618	7	28	36721	669360	0.000635668	0.0217318	Tmem59	transmembrane protein 59 [Source:MGI Symbol;Acc:MGI:1929278]
increasing	ENSMUSG00000028822	7	28	36721	669360	0.000635668	0.0217318	Tmem50a	transmembrane protein 50A [Source:MGI Symbol;Acc:MGI:1919067]
increasing	ENSMUSG00000028869	7	28	36721	669360	0.000635668	0.0217318	Gnl2	guanine nucleotide binding protein-like 2 (nucleolar) [Source:MGI Symbol;Acc:MGI:2385207]
increasing	ENSMUSG00000028945	7	28	36721	669360	0.000635668	0.0217318	Rheb	Ras homolog enriched in brain [Source:MGI Symbol;Acc:MGI:97912]
increasing	ENSMUSG00000029201	7	28	36721	669360	0.000635668	0.0217318	Ugdh	UDP-glucose dehydrogenase [Source:MGI Symbol;Acc:MGI:1306785]
increasing	ENSMUSG00000029407	7	28	36721	669360	0.000635668	0.0217318	Uso1	USO1 homolog, vesicle docking protein (yeast) [Source:MGI Symbol;Acc:MGI:1929095]
increasing	ENSMUSG00000029767	7	28	36721	669360	0.000635668	0.0217318	Calu	calumenin [Source:MGI Symbol;Acc:MGI:1097158]
increasing	ENSMUSG00000030888	7	28	36721	669360	0.000635668	0.0217318	Rrp8	ribosomal RNA processing 8, methyltransferase, homolog (yeast) [Source:MGI Symbol;Acc:MGI:1914251]
increasing	ENSMUSG00000031239	7	28	36721	669360	0.000635668	0.0217318	Itm2a	integral membrane protein 2A [Source:MGI Symbol;Acc:MGI:107706]
increasing	ENSMUSG00000031570	7	28	36721	669360	0.000635668	0.0217318	Ppapdc1b	phosphatidic acid phosphatase type 2 domain containing 1B [Source:MGI Symbol;Acc:MGI:1919160]
increasing	ENSMUSG00000032192	7	28	36721	669360	0.000635668	0.0217318	Gnb5	guanine nucleotide binding protein (G protein), beta 5 [Source:MGI Symbol;Acc:MGI:101848]
increasing	ENSMUSG00000032763	7	28	36721	669360	0.000635668	0.0217318	Ilvbl	ilvB (bacterial acetolactate synthase)-like [Source:MGI Symbol;Acc:MGI:1351911]
increasing	ENSMUSG00000035824	7	28	36721	669360	0.000635668	0.0217318	Tk2	thymidine kinase 2, mitochondrial [Source:MGI Symbol;Acc:MGI:1913266]
increasing	ENSMUSG00000037225	7	28	36721	669360	0.000635668	0.0217318	Fgf2	fibroblast growth factor 2 [Source:MGI Symbol;Acc:MGI:95516]
increasing	ENSMUSG00000037722	7	28	36721	669360	0.000635668	0.0217318	Gnpnat1	glucosamine-phosphate N-acetyltransferase 1 [Source:MGI Symbol;Acc:MGI:1858963]
increasing	ENSMUSG00000037960	7	28	36721	669360	0.000635668	0.0217318	1110007C09Rik	RIKEN cDNA 1110007C09 gene [Source:MGI Symbol;Acc:MGI:1915730]
increasing	ENSMUSG00000038244	7	28	36721	669360	0.000635668	0.0217318	Mical2	microtubule associated monoxygenase, calponin and LIM domain containing 2 [Source:MGI Symbol;Acc:MGI:2444947]
increasing	ENSMUSG00000039233	7	28	36721	669360	0.000635668	0.0217318	Tbce	tubulin-specific chaperone E [Source:MGI Symbol;Acc:MGI:1917680]
increasing	ENSMUSG00000039849	7	28	36721	669360	0.000635668	0.0217318	Pcif1	PDX1 C-terminal inhibiting factor 1 [Source:MGI Symbol;Acc:MGI:2443858]
increasing	ENSMUSG00000040006	7	28	36721	669360	0.000635668	0.0217318	BC013529	cDNA sequence BC013529 [Source:MGI Symbol;Acc:MGI:2384905]
increasing	ENSMUSG00000040466	7	28	36721	669360	0.000635668	0.0217318	Blvrb	biliverdin reductase B (flavin reductase (NADPH)) [Source:MGI Symbol;Acc:MGI:2385271]
increasing	ENSMUSG00000040557	7	28	36721	669360	0.000635668	0.0217318	Wbscr27	Williams Beuren syndrome chromosome region 27 (human) [Source:MGI Symbol;Acc:MGI:1933146]
increasing	ENSMUSG00000040722	7	28	36721	669360	0.000635668	0.0217318	Scamp5	secretory carrier membrane protein 5 [Source:MGI Symbol;Acc:MGI:1928948]
increasing	ENSMUSG00000041625	7	28	36721	669360	0.000635668	0.0217318	A2ld1	AIG2-like domain 1 [Source:MGI Symbol;Acc:MGI:2385008]
increasing	ENSMUSG00000041895	7	28	36721	669360	0.000635668	0.0217318	Wipi1	WD repeat domain, phosphoinositide interacting 1 [Source:MGI Symbol;Acc:MGI:1261864]
increasing	ENSMUSG00000042354	7	28	36721	669360	0.000635668	0.0217318	Gnl3	guanine nucleotide binding protein-like 3 (nucleolar) [Source:MGI Symbol;Acc:MGI:1353651]
increasing	ENSMUSG00000042684	7	28	36721	669360	0.000635668	0.0217318	Npl	N-acetylneuraminate pyruvate lyase [Source:MGI Symbol;Acc:MGI:1921341]
increasing	ENSMUSG00000042793	7	28	36721	669360	0.000635668	0.0217318	Lgr6	leucine-rich repeat-containing G protein-coupled receptor 6 [Source:MGI Symbol;Acc:MGI:2441805]
increasing	ENSMUSG00000044645	7	28	36721	669360	0.000635668	0.0217318	Gm7334	predicted gene 7334 [Source:MGI Symbol;Acc:MGI:3647393]
increasing	ENSMUSG00000046768	7	28	36721	669360	0.000635668	0.0217318	Rhoj	ras homolog gene family, member J [Source:MGI Symbol;Acc:MGI:1931551]
increasing	ENSMUSG00000050022	7	28	36721	669360	0.000635668	0.0217318	Amz1	archaelysin family metallopeptidase 1 [Source:MGI Symbol;Acc:MGI:2442258]
increasing	ENSMUSG00000050732	7	28	36721	669360	0.000635668	0.0217318	Vamp8	vesicle-associated membrane protein 8 [Source:MGI Symbol;Acc:MGI:1336882]
increasing	ENSMUSG00000051978	7	28	36721	669360	0.000635668	0.0217318	Erich1	glutamate-rich 1 [Source:MGI Symbol;Acc:MGI:3588201]
increasing	ENSMUSG00000054162	7	28	36721	669360	0.000635668	0.0217318	Spock3	sparc/osteonectin, cwcv and kazal-like domains proteoglycan 3 [Source:MGI Symbol;Acc:MGI:1920152]
increasing	ENSMUSG00000056498	7	28	36721	669360	0.000635668	0.0217318	Tmem154	transmembrane protein 154 [Source:MGI Symbol;Acc:MGI:2444725]
increasing	ENSMUSG00000057054	7	28	36721	669360	0.000635668	0.0217318	Inca1	inhibitor of CDK, cyclin A1 interacting protein 1 [Source:MGI Symbol;Acc:MGI:2144284]
increasing	ENSMUSG00000057614	7	28	36721	669360	0.000635668	0.0217318	Gnai1	guanine nucleotide binding protein (G protein), alpha inhibiting 1 [Source:MGI Symbol;Acc:MGI:95771]
increasing	ENSMUSG00000060073	7	28	36721	669360	0.000635668	0.0217318	Psma3	proteasome (prosome, macropain) subunit, alpha type 3 [Source:MGI Symbol;Acc:MGI:104883]
increasing	ENSMUSG00000060679	7	28	36721	669360	0.000635668	0.0217318	Mrps9	mitochondrial ribosomal protein S9 [Source:MGI Symbol;Acc:MGI:1916777]
increasing	ENSMUSG00000061315	7	28	36721	669360	0.000635668	0.0217318	Naca	nascent polypeptide-associated complex alpha polypeptide [Source:MGI Symbol;Acc:MGI:106095]
increasing	ENSMUSG00000063902	7	28	36721	669360	0.000635668	0.0217318	Gm7964	predicted gene 7964 [Source:MGI Symbol;Acc:MGI:3646150]
increasing	ENSMUSG00000068739	7	28	36721	669360	0.000635668	0.0217318	Sars	seryl-aminoacyl-tRNA synthetase [Source:MGI Symbol;Acc:MGI:102809]
increasing	ENSMUSG00000069237	7	28	36721	669360	0.000635668	0.0217318	C78339	expressed sequence C78339 [Source:MGI Symbol;Acc:MGI:2145496]
increasing	ENSMUSG00000073197	3	4	36721	669360	0.000633206	0.0217318	5730507C01Rik	RIKEN cDNA 5730507C01 gene [Source:MGI Symbol;Acc:MGI:1917882]
increasing	ENSMUSG00000073468	7	28	36721	669360	0.000635668	0.0217318	Sft2d1	SFT2 domain containing 1 [Source:MGI Symbol;Acc:MGI:1918689]
increasing	ENSMUSG00000074657	7	28	36721	669360	0.000635668	0.0217318	Kif5a	kinesin family member 5A [Source:MGI Symbol;Acc:MGI:109564]
increasing	ENSMUSG00000079247	7	28	36721	669360	0.000635668	0.0217318	Gm13691	predicted gene 13691 [Source:MGI Symbol;Acc:MGI:3702053]
increasing	ENSMUSG00000080791	3	4	36721	669360	0.000633206	0.0217318	Gm11442	predicted gene 11442 [Source:MGI Symbol;Acc:MGI:3650065]
increasing	ENSMUSG00000081535	7	28	36721	669360	0.000635668	0.0217318	Gm15453	predicted gene 15453 [Source:MGI Symbol;Acc:MGI:3642874]
increasing	ENSMUSG00000082100	7	28	36721	669360	0.000635668	0.0217318	Glns-ps1	glutamine synthetase pseudogene 1 [Source:MGI Symbol;Acc:MGI:95740]
increasing	ENSMUSG00000082414	7	28	36721	669360	0.000635668	0.0217318	Gm13303	predicted gene 13303 [Source:MGI Symbol;Acc:MGI:3705775]
increasing	ENSMUSG00000082962	7	28	36721	669360	0.000635668	0.0217318	Gm10601	predicted pseudogene 10601 [Source:MGI Symbol;Acc:MGI:3708690]
increasing	ENSMUSG00000087298	7	28	36721	669360	0.000635668	0.0217318	Gm9392	predicted pseudogene 9392 [Source:MGI Symbol;Acc:MGI:3643262]
increasing	ENSMUSG00000092137	7	28	36721	669360	0.000635668	0.0217318	Gcom1	GRINL1A complex locus [Source:MGI Symbol;Acc:MGI:5141967]
increasing	ENSMUSG00000094125	7	28	36721	669360	0.000635668	0.0217318	Gm13698	predicted gene 13698 [Source:MGI Symbol;Acc:MGI:3702072]
increasing	ENSMUSG00000094336	7	28	36721	669360	0.000635668	0.0217318	Gm13693	predicted gene 13693 [Source:MGI Symbol;Acc:MGI:3702055]
increasing	ENSMUSG00000094576	7	28	36721	669360	0.000635668	0.0217318	AC087559.4	4933409K07Rik protein [Source:UniProtKB/TrEMBL;Acc:Q6PCY5]
increasing	ENSMUSG00000095779	7	28	36721	669360	0.000635668	0.0217318	BX666061.2	4933409K07Rik protein [Source:UniProtKB/TrEMBL;Acc:Q6PCY5]
increasing	ENSMUSG00000095824	7	28	36721	669360	0.000635668	0.0217318	Gm13697	predicted gene 13697 [Source:MGI Symbol;Acc:MGI:3702070]
increasing	ENSMUSG00000095908	7	28	36721	669360	0.000635668	0.0217318	AC153998.1
increasing	ENSMUSG00000096237	7	28	36721	669360	0.000635668	0.0217318	CT868723.5
increasing	ENSMUSG00000096337	7	28	36721	669360	0.000635668	0.0217318	Gm13694	predicted gene 13694 [Source:MGI Symbol;Acc:MGI:3702064]
increasing	ENSMUSG00000096484	7	28	36721	669360	0.000635668	0.0217318	Gm13696	predicted gene 13696 [Source:MGI Symbol;Acc:MGI:3702068]
increasing	ENSMUSG00000096646	7	28	36721	669360	0.000635668	0.0217318	CR974586.5
increasing	ENSMUSG00000096729	7	28	36721	669360	0.000635668	0.0217318	Gm13695	predicted gene 13695 [Source:MGI Symbol;Acc:MGI:3702066]
decreasing	ENSMUSG00000005628	7	27	38598	669360	0.000674247	0.0228561	Tmod4	tropomodulin 4 [Source:MGI Symbol;Acc:MGI:1355285]
decreasing	ENSMUSG00000023908	7	27	38598	669360	0.000674247	0.0228561	Pkmyt1	protein kinase, membrane associated tyrosine/threonine 1 [Source:MGI Symbol;Acc:MGI:2137630]
decreasing	ENSMUSG00000026743	7	27	38598	669360	0.000674247	0.0228561	Mllt10	myeloid/lymphoid or mixed-lineage leukemia (trithorax homolog, Drosophila); translocated to, 10 [Source:MGI Symbol;Acc:MGI:1329038]
decreasing	ENSMUSG00000027305	7	27	38598	669360	0.000674247	0.0228561	Ndufaf1	NADH dehydrogenase (ubiquinone) 1 alpha subcomplex, assembly factor 1 [Source:MGI Symbol;Acc:MGI:1916952]
decreasing	ENSMUSG00000031538	7	27	38598	669360	0.000674247	0.0228561	Plat	plasminogen activator, tissue [Source:MGI Symbol;Acc:MGI:97610]
decreasing	ENSMUSG00000031976	7	27	38598	669360	0.000674247	0.0228561	Urb2	URB2 ribosome biogenesis 2 homolog (S. cerevisiae) [Source:MGI Symbol;Acc:MGI:2681124]
decreasing	ENSMUSG00000035279	7	27	38598	669360	0.000674247	0.0228561	A430110N23Rik	RIKEN cDNA A430110N23 gene [Source:MGI Symbol;Acc:MGI:3606211]
decreasing	ENSMUSG00000037243	7	27	38598	669360	0.000674247	0.0228561	Zfp692	zinc finger protein 692 [Source:MGI Symbol;Acc:MGI:2144276]
decreasing	ENSMUSG00000039218	7	27	38598	669360	0.000674247	0.0228561	Srrm2	serine/arginine repetitive matrix 2 [Source:MGI Symbol;Acc:MGI:1923206]
decreasing	ENSMUSG00000041624	7	27	38598	669360	0.000674247	0.0228561	Gucy1a2	guanylate cyclase 1, soluble, alpha 2 [Source:MGI Symbol;Acc:MGI:2660877]
decreasing	ENSMUSG00000045374	7	27	38598	669360	0.000674247	0.0228561	Wdr81	WD repeat domain 81 [Source:MGI Symbol;Acc:MGI:2681828]
decreasing	ENSMUSG00000052707	7	27	38598	669360	0.000674247	0.0228561	Tnrc6a	trinucleotide repeat containing 6a [Source:MGI Symbol;Acc:MGI:2385292]
decreasing	ENSMUSG00000058230	7	27	38598	669360	0.000674247	0.0228561	Grlf1	glucocorticoid receptor DNA binding factor 1 [Source:MGI Symbol;Acc:MGI:1929494]
decreasing	ENSMUSG00000023456	6	20	38598	669360	0.000704387	0.0238468	Tpi1	triosephosphate isomerase 1 [Source:MGI Symbol;Acc:MGI:98797]
decreasing	ENSMUSG00000078597	6	20	38598	669360	0.000704387	0.0238468	Cyp4a12b	cytochrome P450, family 4, subfamily a, polypeptide 12B [Source:MGI Symbol;Acc:MGI:3611747]
increasing	ENSMUSG00000025337	6	21	36721	669360	0.000722041	0.0243813	Sbds	Shwachman-Bodian-Diamond syndrome homolog (human) [Source:MGI Symbol;Acc:MGI:1913961]
increasing	ENSMUSG00000025858	6	21	36721	669360	0.000722041	0.0243813	Get4	golgi to ER traffic protein 4 homolog (S. cerevisiae) [Source:MGI Symbol;Acc:MGI:1914854]
increasing	ENSMUSG00000027746	6	21	36721	669360	0.000722041	0.0243813	Ufm1	ubiquitin-fold modifier 1 [Source:MGI Symbol;Acc:MGI:1915140]
increasing	ENSMUSG00000095547	6	21	36721	669360	0.000722041	0.0243813	Gm10719	predicted gene 10719 [Source:MGI Symbol;Acc:MGI:3641690]
decreasing	ENSMUSG00000083395	3	4	38598	669360	0.000733743	0.0247604	Gm11203	predicted gene 11203 [Source:MGI Symbol;Acc:MGI:3650028]
decreasing	ENSMUSG00000000711	7	28	38598	669360	0.000854477	0.0258592	Rab5b	RAB5B, member RAS oncogene family [Source:MGI Symbol;Acc:MGI:105938]
decreasing	ENSMUSG00000000976	7	28	38598	669360	0.000854477	0.0258592	Heatr6	HEAT repeat containing 6 [Source:MGI Symbol;Acc:MGI:1919790]
decreasing	ENSMUSG00000001016	7	28	38598	669360	0.000854477	0.0258592	Ilf2	interleukin enhancer binding factor 2 [Source:MGI Symbol;Acc:MGI:1915031]
decreasing	ENSMUSG00000001039	7	28	38598	669360	0.000854477	0.0258592	B9d1	B9 protein domain 1 [Source:MGI Symbol;Acc:MGI:1351471]
decreasing	ENSMUSG00000001157	7	28	38598	669360	0.000854477	0.0258592	Gmcl1	germ cell-less homolog 1 (Drosophila) [Source:MGI Symbol;Acc:MGI:1345156]
decreasing	ENSMUSG00000001774	7	28	38598	669360	0.000854477	0.0258592	Chordc1	cysteine and histidine-rich domain (CHORD)-containing, zinc-binding protein 1 [Source:MGI Symbol;Acc:MGI:1914167]
decreasing	ENSMUSG00000002289	7	28	38598	669360	0.000854477	0.0258592	Angptl4	angiopoietin-like 4 [Source:MGI Symbol;Acc:MGI:1888999]
decreasing	ENSMUSG00000002524	7	28	38598	669360	0.000854477	0.0258592	Puf60	poly-U binding splicing factor 60 [Source:MGI Symbol;Acc:MGI:1915209]
decreasing	ENSMUSG00000002781	7	28	38598	669360	0.000854477	0.0258592	Tmem143	transmembrane protein 143 [Source:MGI Symbol;Acc:MGI:1917459]
decreasing	ENSMUSG00000003344	7	28	38598	669360	0.000854477	0.0258592	Btbd2	BTB (POZ) domain containing 2 [Source:MGI Symbol;Acc:MGI:1933831]
decreasing	ENSMUSG00000003868	7	28	38598	669360	0.000854477	0.0258592	Ruvbl2	RuvB-like protein 2 [Source:MGI Symbol;Acc:MGI:1342299]
decreasing	ENSMUSG00000005374	7	28	38598	669360	0.000854477	0.0258592	Tbl2	transducin (beta)-like 2 [Source:MGI Symbol;Acc:MGI:1351652]
decreasing	ENSMUSG00000005397	7	28	38598	669360	0.000854477	0.0258592	Nid1	nidogen 1 [Source:MGI Symbol;Acc:MGI:97342]
decreasing	ENSMUSG00000005566	7	28	38598	669360	0.000854477	0.0258592	Trim28	tripartite motif-containing 28 [Source:MGI Symbol;Acc:MGI:109274]
decreasing	ENSMUSG00000006369	7	28	38598	669360	0.000854477	0.0258592	Fbln1	fibulin 1 [Source:MGI Symbol;Acc:MGI:95487]
decreasing	ENSMUSG00000006403	7	28	38598	669360	0.000854477	0.0258592	Adamts4	a disintegrin-like and metallopeptidase (reprolysin type) with thrombospondin type 1 motif, 4 [Source:MGI Symbol;Acc:MGI:1339949]
decreasing	ENSMUSG00000006517	7	28	38598	669360	0.000854477	0.0258592	Mvd	mevalonate (diphospho) decarboxylase [Source:MGI Symbol;Acc:MGI:2179327]
decreasing	ENSMUSG00000007080	7	28	38598	669360	0.000854477	0.0258592	Pole	polymerase (DNA directed), epsilon [Source:MGI Symbol;Acc:MGI:1196391]
decreasing	ENSMUSG00000008575	7	28	38598	669360	0.000854477	0.0258592	Nfib	nuclear factor I/B [Source:MGI Symbol;Acc:MGI:103188]
decreasing	ENSMUSG00000009731	7	28	38598	669360	0.000854477	0.0258592	Kcnd1	potassium voltage-gated channel, Shal-related family, member 1 [Source:MGI Symbol;Acc:MGI:96671]
decreasing	ENSMUSG00000010205	7	28	38598	669360	0.000854477	0.0258592	Raver1	ribonucleoprotein, PTB-binding 1 [Source:MGI Symbol;Acc:MGI:1919016]
decreasing	ENSMUSG00000011257	7	28	38598	669360	0.000854477	0.0258592	Pabpc4	poly(A) binding protein, cytoplasmic 4 [Source:MGI Symbol;Acc:MGI:2385206]
decreasing	ENSMUSG00000013787	7	28	38598	669360	0.000854477	0.0258592	Ehmt2	euchromatic histone lysine N-methyltransferase 2 [Source:MGI Symbol;Acc:MGI:2148922]
decreasing	ENSMUSG00000014554	7	28	38598	669360	0.000854477	0.0258592	Dguok	deoxyguanosine kinase [Source:MGI Symbol;Acc:MGI:1351602]
decreasing	ENSMUSG00000015747	7	28	38598	669360	0.000854477	0.0258592	Vps45	vacuolar protein sorting 45 (yeast) [Source:MGI Symbol;Acc:MGI:891965]
decreasing	ENSMUSG00000016494	7	28	38598	669360	0.000854477	0.0258592	Cd34	CD34 antigen [Source:MGI Symbol;Acc:MGI:88329]
decreasing	ENSMUSG00000017747	7	28	38598	669360	0.000854477	0.0258592	Ghdc	GH3 domain containing [Source:MGI Symbol;Acc:MGI:1931556]
decreasing	ENSMUSG00000018293	7	28	38598	669360	0.000854477	0.0258592	Pfn1	profilin 1 [Source:MGI Symbol;Acc:MGI:97549]
decreasing	ENSMUSG00000019082	7	28	38598	669360	0.000854477	0.0258592	Slc25a22	solute carrier family 25 (mitochondrial carrier, glutamate), member 22 [Source:MGI Symbol;Acc:MGI:1915517]
decreasing	ENSMUSG00000019295	7	28	38598	669360	0.000854477	0.0258592	Tmem129	transmembrane protein 129 [Source:MGI Symbol;Acc:MGI:1915616]
decreasing	ENSMUSG00000019796	7	28	38598	669360	0.000854477	0.0258592	Lrp11	low density lipoprotein receptor-related protein 11 [Source:MGI Symbol;Acc:MGI:2442989]
decreasing	ENSMUSG00000019984	7	28	38598	669360	0.000854477	0.0258592	Med23	mediator complex subunit 23 [Source:MGI Symbol;Acc:MGI:1917458]
decreasing	ENSMUSG00000020048	7	28	38598	669360	0.000854477	0.0258592	Hsp90b1	heat shock protein 90, beta (Grp94), member 1 [Source:MGI Symbol;Acc:MGI:98817]
decreasing	ENSMUSG00000020196	7	28	38598	669360	0.000854477	0.0258592	Cabin1	calcineurin binding protein 1 [Source:MGI Symbol;Acc:MGI:1298375]
decreasing	ENSMUSG00000020230	7	28	38598	669360	0.000854477	0.0258592	Prmt2	protein arginine N-methyltransferase 2 [Source:MGI Symbol;Acc:MGI:1316652]
decreasing	ENSMUSG00000020312	7	28	38598	669360	0.000854477	0.0258592	Shc2	SHC (Src homology 2 domain containing) transforming protein 2 [Source:MGI Symbol;Acc:MGI:106180]
decreasing	ENSMUSG00000020330	7	28	38598	669360	0.000854477	0.0258592	Hmmr	hyaluronan mediated motility receptor (RHAMM) [Source:MGI Symbol;Acc:MGI:104667]
decreasing	ENSMUSG00000020523	7	28	38598	669360	0.000854477	0.0258592	Fam114a2	family with sequence similarity 114, member A2 [Source:MGI Symbol;Acc:MGI:1917629]
decreasing	ENSMUSG00000020740	7	28	38598	669360	0.000854477	0.0258592	Gga3	golgi associated, gamma adaptin ear containing, ARF binding protein 3 [Source:MGI Symbol;Acc:MGI:2384159]
decreasing	ENSMUSG00000020747	7	28	38598	669360	0.000854477	0.0258592	2310067B10Rik	RIKEN cDNA 2310067B10 gene [Source:MGI Symbol;Acc:MGI:1919197]
decreasing	ENSMUSG00000020864	7	28	38598	669360	0.000854477	0.0258592	Ankrd40	ankyrin repeat domain 40 [Source:MGI Symbol;Acc:MGI:1918702]
decreasing	ENSMUSG00000020886	7	28	38598	669360	0.000854477	0.0258592	Dlg4	discs, large homolog 4 (Drosophila) [Source:MGI Symbol;Acc:MGI:1277959]
decreasing	ENSMUSG00000021484	7	28	38598	669360	0.000854477	0.0258592	Lman2	lectin, mannose-binding 2 [Source:MGI Symbol;Acc:MGI:1914140]
decreasing	ENSMUSG00000021559	7	28	38598	669360	0.000854477	0.0258592	Dapk1	death associated protein kinase 1 [Source:MGI Symbol;Acc:MGI:1916885]
decreasing	ENSMUSG00000021594	7	28	38598	669360	0.000854477	0.0258592	Srd5a1	steroid 5 alpha-reductase 1 [Source:MGI Symbol;Acc:MGI:98400]
decreasing	ENSMUSG00000022191	7	28	38598	669360	0.000854477	0.0258592	Drosha	drosha, ribonuclease type III [Source:MGI Symbol;Acc:MGI:1261425]
decreasing	ENSMUSG00000022228	7	28	38598	669360	0.000854477	0.0258592	Zfp187	zinc finger protein 187 [Source:MGI Symbol;Acc:MGI:3531417]
decreasing	ENSMUSG00000022550	7	28	38598	669360	0.000854477	0.0258592	Adck5	aarF domain containing kinase 5 [Source:MGI Symbol;Acc:MGI:2679274]
decreasing	ENSMUSG00000022684	7	28	38598	669360	0.000854477	0.0258592	Bfar	bifunctional apoptosis regulator [Source:MGI Symbol;Acc:MGI:1914368]
decreasing	ENSMUSG00000022724	7	28	38598	669360	0.000854477	0.0258592	Mina	myc induced nuclear antigen [Source:MGI Symbol;Acc:MGI:1914264]
decreasing	ENSMUSG00000022887	7	28	38598	669360	0.000854477	0.0258592	Masp1	mannan-binding lectin serine peptidase 1 [Source:MGI Symbol;Acc:MGI:88492]
decreasing	ENSMUSG00000022962	7	28	38598	669360	0.000854477	0.0258592	Gart	phosphoribosylglycinamide formyltransferase [Source:MGI Symbol;Acc:MGI:95654]
decreasing	ENSMUSG00000023249	7	28	38598	669360	0.000854477	0.0258592	Parp3	poly (ADP-ribose) polymerase family, member 3 [Source:MGI Symbol;Acc:MGI:1891258]
decreasing	ENSMUSG00000023806	7	28	38598	669360	0.000854477	0.0258592	Rsph3b	radial spoke 3B homolog (Chlamydomonas) [Source:MGI Symbol;Acc:MGI:3630308]
decreasing	ENSMUSG00000024026	7	28	38598	669360	0.000854477	0.0258592	Glo1	glyoxalase 1 [Source:MGI Symbol;Acc:MGI:95742]
decreasing	ENSMUSG00000024620	7	28	38598	669360	0.000854477	0.0258592	Pdgfrb	platelet derived growth factor receptor, beta polypeptide [Source:MGI Symbol;Acc:MGI:97531]
decreasing	ENSMUSG00000024853	7	28	38598	669360	0.000854477	0.0258592	Sf3b2	splicing factor 3b, subunit 2 [Source:MGI Symbol;Acc:MGI:2441856]
decreasing	ENSMUSG00000024896	7	28	38598	669360	0.000854477	0.0258592	Minpp1	multiple inositol polyphosphate histidine phosphatase 1 [Source:MGI Symbol;Acc:MGI:1336159]
decreasing	ENSMUSG00000025092	7	28	38598	669360	0.000854477	0.0258592	Hspa12a	heat shock protein 12A [Source:MGI Symbol;Acc:MGI:1920692]
decreasing	ENSMUSG00000025255	7	28	38598	669360	0.000854477	0.0258592	Zfhx4	zinc finger homeodomain 4 [Source:MGI Symbol;Acc:MGI:2137668]
decreasing	ENSMUSG00000025358	7	28	38598	669360	0.000854477	0.0258592	Cdk2	cyclin-dependent kinase 2 [Source:MGI Symbol;Acc:MGI:104772]
decreasing	ENSMUSG00000025473	7	28	38598	669360	0.000854477	0.0258592	Adam8	a disintegrin and metallopeptidase domain 8 [Source:MGI Symbol;Acc:MGI:107825]
decreasing	ENSMUSG00000026135	7	28	38598	669360	0.000854477	0.0258592	Zfp142	zinc finger protein 142 [Source:MGI Symbol;Acc:MGI:1924514]
decreasing	ENSMUSG00000026504	7	28	38598	669360	0.000854477	0.0258592	Sdccag8	serologically defined colon cancer antigen 8 [Source:MGI Symbol;Acc:MGI:1924066]
decreasing	ENSMUSG00000026817	7	28	38598	669360	0.000854477	0.0258592	Ak1	adenylate kinase 1 [Source:MGI Symbol;Acc:MGI:87977]
decreasing	ENSMUSG00000026821	7	28	38598	669360	0.000854477	0.0258592	Ralgds	ral guanine nucleotide dissociation stimulator [Source:MGI Symbol;Acc:MGI:107485]
decreasing	ENSMUSG00000026836	7	28	38598	669360	0.000854477	0.0258592	Acvr1	activin A receptor, type 1 [Source:MGI Symbol;Acc:MGI:87911]
decreasing	ENSMUSG00000027009	7	28	38598	669360	0.000854477	0.0258592	Itga4	integrin alpha 4 [Source:MGI Symbol;Acc:MGI:96603]
decreasing	ENSMUSG00000027109	7	28	38598	669360	0.000854477	0.0258592	Sp3	trans-acting transcription factor 3 [Source:MGI Symbol;Acc:MGI:1277166]
decreasing	ENSMUSG00000027166	7	28	38598	669360	0.000854477	0.0258592	Dnajc24	DnaJ (Hsp40) homolog, subfamily C, member 24 [Source:MGI Symbol;Acc:MGI:1919522]
decreasing	ENSMUSG00000027210	7	28	38598	669360	0.000854477	0.0258592	Meis2	Meis homeobox 2 [Source:MGI Symbol;Acc:MGI:108564]
decreasing	ENSMUSG00000027326	7	28	38598	669360	0.000854477	0.0258592	Casc5	cancer susceptibility candidate 5 [Source:MGI Symbol;Acc:MGI:1923714]
decreasing	ENSMUSG00000027395	7	28	38598	669360	0.000854477	0.0258592	Polr1b	polymerase (RNA) I polypeptide B [Source:MGI Symbol;Acc:MGI:108014]
decreasing	ENSMUSG00000027601	7	28	38598	669360	0.000854477	0.0258592	Mtfr1	mitochondrial fission regulator 1 [Source:MGI Symbol;Acc:MGI:1914722]
decreasing	ENSMUSG00000027641	7	28	38598	669360	0.000854477	0.0258592	Rbl1	retinoblastoma-like 1 (p107) [Source:MGI Symbol;Acc:MGI:103300]
decreasing	ENSMUSG00000027811	7	28	38598	669360	0.000854477	0.0258592	4930579G24Rik	RIKEN cDNA 4930579G24 gene [Source:MGI Symbol;Acc:MGI:1923189]
decreasing	ENSMUSG00000027939	7	28	38598	669360	0.000854477	0.0258592	Nup210l	nucleoporin 210-like [Source:MGI Symbol;Acc:MGI:1924845]
decreasing	ENSMUSG00000028020	7	28	38598	669360	0.000854477	0.0258592	Glrb	glycine receptor, beta subunit [Source:MGI Symbol;Acc:MGI:95751]
decreasing	ENSMUSG00000028032	7	28	38598	669360	0.000854477	0.0258592	Papss1	3'-phosphoadenosine 5'-phosphosulfate synthase 1 [Source:MGI Symbol;Acc:MGI:1330587]
decreasing	ENSMUSG00000028456	7	28	38598	669360	0.000854477	0.0258592	Unc13b	unc-13 homolog B (C. elegans) [Source:MGI Symbol;Acc:MGI:1342278]
decreasing	ENSMUSG00000028494	7	28	38598	669360	0.000854477	0.0258592	Plin2	perilipin 2 [Source:MGI Symbol;Acc:MGI:87920]
decreasing	ENSMUSG00000028633	7	28	38598	669360	0.000854477	0.0258592	Ctps	cytidine 5'-triphosphate synthase [Source:MGI Symbol;Acc:MGI:1858304]
decreasing	ENSMUSG00000028645	7	28	38598	669360	0.000854477	0.0258592	Slc2a1	solute carrier family 2 (facilitated glucose transporter), member 1 [Source:MGI Symbol;Acc:MGI:95755]
decreasing	ENSMUSG00000028689	7	28	38598	669360	0.000854477	0.0258592	Ccdc163	coiled-coil domain containing 163 [Source:MGI Symbol;Acc:MGI:1915644]
decreasing	ENSMUSG00000028708	7	28	38598	669360	0.000854477	0.0258592	Mknk1	MAP kinase-interacting serine/threonine kinase 1 [Source:MGI Symbol;Acc:MGI:894316]
decreasing	ENSMUSG00000028959	7	28	38598	669360	0.000854477	0.0258592	Fastk	Fas-activated serine/threonine kinase [Source:MGI Symbol;Acc:MGI:1913837]
decreasing	ENSMUSG00000029056	7	28	38598	669360	0.000854477	0.0258592	Pank4	pantothenate kinase 4 [Source:MGI Symbol;Acc:MGI:2387466]
decreasing	ENSMUSG00000029428	7	28	38598	669360	0.000854477	0.0258592	Stx2	syntaxin 2 [Source:MGI Symbol;Acc:MGI:108059]
decreasing	ENSMUSG00000029467	7	28	38598	669360	0.000854477	0.0258592	Atp2a2	ATPase, Ca++ transporting, cardiac muscle, slow twitch 2 [Source:MGI Symbol;Acc:MGI:88110]
decreasing	ENSMUSG00000029484	7	28	38598	669360	0.000854477	0.0258592	Anxa3	annexin A3 [Source:MGI Symbol;Acc:MGI:1201378]
decreasing	ENSMUSG00000029516	7	28	38598	669360	0.000854477	0.0258592	Cit	citron [Source:MGI Symbol;Acc:MGI:105313]
decreasing	ENSMUSG00000029528	7	28	38598	669360	0.000854477	0.0258592	Pxn	paxillin [Source:MGI Symbol;Acc:MGI:108295]
decreasing	ENSMUSG00000029763	7	28	38598	669360	0.000854477	0.0258592	Exoc4	exocyst complex component 4 [Source:MGI Symbol;Acc:MGI:1096376]
decreasing	ENSMUSG00000029790	7	28	38598	669360	0.000854477	0.0258592	Tsga14	testis specific gene A14 [Source:MGI Symbol;Acc:MGI:1891414]
decreasing	ENSMUSG00000029859	7	28	38598	669360	0.000854477	0.0258592	Epha1	Eph receptor A1 [Source:MGI Symbol;Acc:MGI:107381]
decreasing	ENSMUSG00000030357	7	28	38598	669360	0.000854477	0.0258592	Fkbp4	FK506 binding protein 4 [Source:MGI Symbol;Acc:MGI:95543]
decreasing	ENSMUSG00000030451	7	28	38598	669360	0.000854477	0.0258592	Herc2	hect (homologous to the E6-AP (UBE3A) carboxyl terminus) domain and RCC1 (CHC1)-like domain (RLD) 2 [Source:MGI Symbol;Acc:MGI:103234]
decreasing	ENSMUSG00000030630	7	28	38598	669360	0.000854477	0.0258592	Fah	fumarylacetoacetate hydrolase [Source:MGI Symbol;Acc:MGI:95482]
decreasing	ENSMUSG00000030678	7	28	38598	669360	0.000854477	0.0258592	Maz	MYC-associated zinc finger protein (purine-binding transcription factor) [Source:MGI Symbol;Acc:MGI:1338823]
decreasing	ENSMUSG00000030979	7	28	38598	669360	0.000854477	0.0258592	Uros	uroporphyrinogen III synthase [Source:MGI Symbol;Acc:MGI:98917]
decreasing	ENSMUSG00000030990	7	28	38598	669360	0.000854477	0.0258592	Pgap2	post-GPI attachment to proteins 2 [Source:MGI Symbol;Acc:MGI:2385286]
decreasing	ENSMUSG00000031311	7	28	38598	669360	0.000854477	0.0258592	Nono	non-POU-domain-containing, octamer binding protein [Source:MGI Symbol;Acc:MGI:1855692]
decreasing	ENSMUSG00000031622	7	28	38598	669360	0.000854477	0.0258592	Sin3b	transcriptional regulator, SIN3B (yeast) [Source:MGI Symbol;Acc:MGI:107158]
decreasing	ENSMUSG00000031684	7	28	38598	669360	0.000854477	0.0258592	Slc10a7	solute carrier family 10 (sodium/bile acid cotransporter family), member 7 [Source:MGI Symbol;Acc:MGI:1924025]
decreasing	ENSMUSG00000032009	7	28	38598	669360	0.000854477	0.0258592	Sesn3	sestrin 3 [Source:MGI Symbol;Acc:MGI:1922997]
decreasing	ENSMUSG00000032216	7	28	38598	669360	0.000854477	0.0258592	Nedd4	neural precursor cell expressed, developmentally down-regulated 4 [Source:MGI Symbol;Acc:MGI:97297]
decreasing	ENSMUSG00000032298	7	28	38598	669360	0.000854477	0.0258592	Neil1	nei endonuclease VIII-like 1 (E. coli) [Source:MGI Symbol;Acc:MGI:1920024]
decreasing	ENSMUSG00000032312	7	28	38598	669360	0.000854477	0.0258592	Csk	c-src tyrosine kinase [Source:MGI Symbol;Acc:MGI:88537]
decreasing	ENSMUSG00000032400	7	28	38598	669360	0.000854477	0.0258592	Zwilch	Zwilch, kinetochore associated, homolog (Drosophila) [Source:MGI Symbol;Acc:MGI:1915264]
decreasing	ENSMUSG00000032498	7	28	38598	669360	0.000854477	0.0258592	Mlh1	mutL homolog 1 (E. coli) [Source:MGI Symbol;Acc:MGI:101938]
decreasing	ENSMUSG00000032815	7	28	38598	669360	0.000854477	0.0258592	Fanca	Fanconi anemia, complementation group A [Source:MGI Symbol;Acc:MGI:1341823]
decreasing	ENSMUSG00000034023	7	28	38598	669360	0.000854477	0.0258592	Fancd2	Fanconi anemia, complementation group D2 [Source:MGI Symbol;Acc:MGI:2448480]
decreasing	ENSMUSG00000034285	7	28	38598	669360	0.000854477	0.0258592	Nipsnap1	4-nitrophenylphosphatase domain and non-neuronal SNAP25-like protein homolog 1 (C. elegans) [Source:MGI Symbol;Acc:MGI:1278344]
decreasing	ENSMUSG00000034403	7	28	38598	669360	0.000854477	0.0258592	Pja1	praja1, RING-H2 motif containing [Source:MGI Symbol;Acc:MGI:1101765]
decreasing	ENSMUSG00000034453	7	28	38598	669360	0.000854477	0.0258592	Polr3b	polymerase (RNA) III (DNA directed) polypeptide B [Source:MGI Symbol;Acc:MGI:1917678]
decreasing	ENSMUSG00000034602	7	28	38598	669360	0.000854477	0.0258592	Mon2	MON2 homolog (yeast) [Source:MGI Symbol;Acc:MGI:1914324]
decreasing	ENSMUSG00000035045	7	28	38598	669360	0.000854477	0.0258592	Zc3h12b	zinc finger CCCH-type containing 12B [Source:MGI Symbol;Acc:MGI:2442133]
decreasing	ENSMUSG00000035152	7	28	38598	669360	0.000854477	0.0258592	Ap2b1	adaptor-related protein complex 2, beta 1 subunit [Source:MGI Symbol;Acc:MGI:1919020]
decreasing	ENSMUSG00000035842	7	28	38598	669360	0.000854477	0.0258592	Ddx11	DEAD/H (Asp-Glu-Ala-Asp/His) box polypeptide 11 (CHL1-like helicase homolog, S. cerevisiae) [Source:MGI Symbol;Acc:MGI:2443590]
decreasing	ENSMUSG00000036036	7	28	38598	669360	0.000854477	0.0258592	Zfp57	zinc finger protein 57 [Source:MGI Symbol;Acc:MGI:99204]
decreasing	ENSMUSG00000036273	7	28	38598	669360	0.000854477	0.0258592	Lrrk2	leucine-rich repeat kinase 2 [Source:MGI Symbol;Acc:MGI:1913975]
decreasing	ENSMUSG00000036285	7	28	38598	669360	0.000854477	0.0258592	Noa1	nitric oxide associated 1 [Source:MGI Symbol;Acc:MGI:1914306]
decreasing	ENSMUSG00000036299	7	28	38598	669360	0.000854477	0.0258592	BC031181	cDNA sequence BC031181 [Source:MGI Symbol;Acc:MGI:3039614]
decreasing	ENSMUSG00000036817	7	28	38598	669360	0.000854477	0.0258592	Sun1	Sad1 and UNC84 domain containing 1 [Source:MGI Symbol;Acc:MGI:1924303]
decreasing	ENSMUSG00000037370	7	28	38598	669360	0.000854477	0.0258592	Enpp1	ectonucleotide pyrophosphatase/phosphodiesterase 1 [Source:MGI Symbol;Acc:MGI:97370]
decreasing	ENSMUSG00000037419	7	28	38598	669360	0.000854477	0.0258592	Endod1	endonuclease domain containing 1 [Source:MGI Symbol;Acc:MGI:1919196]
decreasing	ENSMUSG00000037601	7	28	38598	669360	0.000854477	0.0258592	Nme1	NME/NM23 nucleoside diphosphate kinase 1 [Source:MGI Symbol;Acc:MGI:97355]
decreasing	ENSMUSG00000037885	7	28	38598	669360	0.000854477	0.0258592	Stk35	serine/threonine kinase 35 [Source:MGI Symbol;Acc:MGI:1914583]
decreasing	ENSMUSG00000038056	7	28	38598	669360	0.000854477	0.0258592	Mll3	myeloid/lymphoid or mixed-lineage leukemia 3 [Source:MGI Symbol;Acc:MGI:2444959]
decreasing	ENSMUSG00000038168	7	28	38598	669360	0.000854477	0.0258592	Leprel1	leprecan-like 1 [Source:MGI Symbol;Acc:MGI:2146663]
decreasing	ENSMUSG00000038248	7	28	38598	669360	0.000854477	0.0258592	Sobp	sine oculis-binding protein homolog (Drosophila) [Source:MGI Symbol;Acc:MGI:1924427]
decreasing	ENSMUSG00000038256	7	28	38598	669360	0.000854477	0.0258592	Bcl9	B cell CLL/lymphoma 9 [Source:MGI Symbol;Acc:MGI:1924828]
decreasing	ENSMUSG00000038446	7	28	38598	669360	0.000854477	0.0258592	Cdc40	cell division cycle 40 homolog (yeast) [Source:MGI Symbol;Acc:MGI:1918963]
decreasing	ENSMUSG00000038679	7	28	38598	669360	0.000854477	0.0258592	Trps1	trichorhinophalangeal syndrome I (human) [Source:MGI Symbol;Acc:MGI:1927616]
decreasing	ENSMUSG00000038803	7	28	38598	669360	0.000854477	0.0258592	Ost4	oligosaccharyltransferase 4 homolog (S. cerevisiae) [Source:MGI Symbol;Acc:MGI:1914945]
decreasing	ENSMUSG00000038866	7	28	38598	669360	0.000854477	0.0258592	Zcchc2	zinc finger, CCHC domain containing 2 [Source:MGI Symbol;Acc:MGI:2444114]
decreasing	ENSMUSG00000038886	7	28	38598	669360	0.000854477	0.0258592	Man2a2	mannosidase 2, alpha 2 [Source:MGI Symbol;Acc:MGI:2150656]
decreasing	ENSMUSG00000039065	7	28	38598	669360	0.000854477	0.0258592	Fam173b	family with sequence similarity 173, member B [Source:MGI Symbol;Acc:MGI:1915323]
decreasing	ENSMUSG00000039262	7	28	38598	669360	0.000854477	0.0258592	Prrc2b	proline-rich coiled-coil 2B [Source:MGI Symbol;Acc:MGI:1923304]
decreasing	ENSMUSG00000039738	7	28	38598	669360	0.000854477	0.0258592	Slx4	SLX4 structure-specific endonuclease subunit homolog (S. cerevisiae) [Source:MGI Symbol;Acc:MGI:106299]
decreasing	ENSMUSG00000039929	7	28	38598	669360	0.000854477	0.0258592	Urb1	URB1 ribosome biogenesis 1 homolog (S. cerevisiae) [Source:MGI Symbol;Acc:MGI:2146468]
decreasing	ENSMUSG00000040111	7	28	38598	669360	0.000854477	0.0258592	Gramd1b	GRAM domain containing 1B [Source:MGI Symbol;Acc:MGI:1925037]
decreasing	ENSMUSG00000040415	7	28	38598	669360	0.000854477	0.0258592	Dtx3	deltex 3 homolog (Drosophila) [Source:MGI Symbol;Acc:MGI:2135752]
decreasing	ENSMUSG00000040651	7	28	38598	669360	0.000854477	0.0258592	D14Abb1e	DNA segment, Chr 14, Abbott 1 expressed [Source:MGI Symbol;Acc:MGI:1921694]
decreasing	ENSMUSG00000041733	7	28	38598	669360	0.000854477	0.0258592	Coq5	coenzyme Q5 homolog, methyltransferase (yeast) [Source:MGI Symbol;Acc:MGI:1098643]
decreasing	ENSMUSG00000042569	7	28	38598	669360	0.000854477	0.0258592	Dhrs7b	dehydrogenase/reductase (SDR family) member 7B [Source:MGI Symbol;Acc:MGI:2384931]
decreasing	ENSMUSG00000042744	7	28	38598	669360	0.000854477	0.0258592	Gm15800	predicted gene 15800 [Source:MGI Symbol;Acc:MGI:3647820]
decreasing	ENSMUSG00000044148	7	28	38598	669360	0.000854477	0.0258592	1810030O07Rik	RIKEN cDNA 1810030O07 gene [Source:MGI Symbol;Acc:MGI:1916405]
decreasing	ENSMUSG00000046679	7	28	38598	669360	0.000854477	0.0258592	C87436	expressed sequence C87436 [Source:MGI Symbol;Acc:MGI:2141787]
decreasing	ENSMUSG00000047284	7	28	38598	669360	0.000854477	0.0258592	Neurl4	neuralized homolog 4 (Drosophila) [Source:MGI Symbol;Acc:MGI:1921092]
decreasing	ENSMUSG00000049985	7	28	38598	669360	0.000854477	0.0258592	Ankrd55	ankyrin repeat domain 55 [Source:MGI Symbol;Acc:MGI:1924568]
decreasing	ENSMUSG00000052488	7	28	38598	669360	0.000854477	0.0258592	Cherp	calcium homeostasis endoplasmic reticulum protein [Source:MGI Symbol;Acc:MGI:106417]
decreasing	ENSMUSG00000053293	7	28	38598	669360	0.000854477	0.0258592	Pom121	nuclear pore membrane protein 121 [Source:MGI Symbol;Acc:MGI:2137624]
decreasing	ENSMUSG00000053754	7	28	38598	669360	0.000854477	0.0258592	Chd8	chromodomain helicase DNA binding protein 8 [Source:MGI Symbol;Acc:MGI:1915022]
decreasing	ENSMUSG00000053841	7	28	38598	669360	0.000854477	0.0258592	Txlna	taxilin alpha [Source:MGI Symbol;Acc:MGI:105968]
decreasing	ENSMUSG00000055491	7	28	38598	669360	0.000854477	0.0258592	Pprc1	peroxisome proliferative activated receptor, gamma, coactivator-related 1 [Source:MGI Symbol;Acc:MGI:2385096]
decreasing	ENSMUSG00000055912	7	28	38598	669360	0.000854477	0.0258592	Tmem150a	transmembrane protein 150A [Source:MGI Symbol;Acc:MGI:2385244]
decreasing	ENSMUSG00000056394	7	28	38598	669360	0.000854477	0.0258592	Lig1	ligase I, DNA, ATP-dependent [Source:MGI Symbol;Acc:MGI:101789]
decreasing	ENSMUSG00000057329	7	28	38598	669360	0.000854477	0.0258592	Bcl2	B cell leukemia/lymphoma 2 [Source:MGI Symbol;Acc:MGI:88138]
decreasing	ENSMUSG00000057880	7	28	38598	669360	0.000854477	0.0258592	Abat	4-aminobutyrate aminotransferase [Source:MGI Symbol;Acc:MGI:2443582]
decreasing	ENSMUSG00000058881	7	28	38598	669360	0.000854477	0.0258592	Zfp516	zinc finger protein 516 [Source:MGI Symbol;Acc:MGI:2443957]
decreasing	ENSMUSG00000059273	7	28	38598	669360	0.000854477	0.0258592	Zc3h4	zinc finger CCCH-type containing 4 [Source:MGI Symbol;Acc:MGI:2682314]
decreasing	ENSMUSG00000060678	7	28	38598	669360	0.000854477	0.0258592	Hist1h4c	histone cluster 1, H4c [Source:MGI Symbol;Acc:MGI:2448421]
decreasing	ENSMUSG00000061755	7	28	38598	669360	0.000854477	0.0258592	Bod1l	biorientation of chromosomes in cell division 1-like [Source:MGI Symbol;Acc:MGI:2444804]
decreasing	ENSMUSG00000062093	7	28	38598	669360	0.000854477	0.0258592	Gm10110	predicted gene 10110 [Source:MGI Symbol;Acc:MGI:3641718]
decreasing	ENSMUSG00000062312	7	28	38598	669360	0.000854477	0.0258592	Erbb2	v-erb-b2 erythroblastic leukemia viral oncogene homolog 2, neuro/glioblastoma derived oncogene homolog (avian) [Source:MGI Symbol;Acc:MGI:95410]
decreasing	ENSMUSG00000066878	7	28	38598	669360	0.000854477	0.0258592	Gm10184	predicted pseudogene 10184 [Source:MGI Symbol;Acc:MGI:3704480]
decreasing	ENSMUSG00000069267	7	28	38598	669360	0.000854477	0.0258592	Hist1h3b	histone cluster 1, H3b [Source:MGI Symbol;Acc:MGI:2448319]
decreasing	ENSMUSG00000069307	7	28	38598	669360	0.000854477	0.0258592	Hist1h2bq	histone cluster 1, H2bq [Source:MGI Symbol;Acc:MGI:3702051]
decreasing	ENSMUSG00000069308	7	28	38598	669360	0.000854477	0.0258592	Hist1h2bp	histone cluster 1, H2bp [Source:MGI Symbol;Acc:MGI:2448409]
decreasing	ENSMUSG00000069808	7	28	38598	669360	0.000854477	0.0258592	Fam57a	family with sequence similarity 57, member A [Source:MGI Symbol;Acc:MGI:2151840]
decreasing	ENSMUSG00000070469	7	28	38598	669360	0.000854477	0.0258592	Adamtsl3	ADAMTS-like 3 [Source:MGI Symbol;Acc:MGI:3028499]
decreasing	ENSMUSG00000072812	7	28	38598	669360	0.000854477	0.0258592	Ahnak2	AHNAK nucleoprotein 2 [Source:MGI Symbol;Acc:MGI:2144831]
decreasing	ENSMUSG00000073678	7	28	38598	669360	0.000854477	0.0258592	Pgap1	post-GPI attachment to proteins 1 [Source:MGI Symbol;Acc:MGI:2443342]
decreasing	ENSMUSG00000074238	7	28	38598	669360	0.000854477	0.0258592	Ap1ar	adaptor-related protein complex 1 associated regulatory protein [Source:MGI Symbol;Acc:MGI:2384822]
decreasing	ENSMUSG00000081669	7	28	38598	669360	0.000854477	0.0258592	Npm3-ps1	nucleoplasmin 3, pseudogene 1 [Source:MGI Symbol;Acc:MGI:894683]
decreasing	ENSMUSG00000082678	7	28	38598	669360	0.000854477	0.0258592	Gm12818	predicted gene 12818 [Source:MGI Symbol;Acc:MGI:3649634]
decreasing	ENSMUSG00000096544	7	28	38598	669360	0.000854477	0.0258592	AC113287.1
increasing	ENSMUSG00000082345	5	15	36721	669360	0.000937196	0.028327	Gm13622	predicted gene 13622 [Source:MGI Symbol;Acc:MGI:3652182]
decreasing	ENSMUSG00000047044	6	21	38598	669360	0.000938193	0.028327	D030056L22Rik	RIKEN cDNA D030056L22 gene [Source:MGI Symbol;Acc:MGI:3583960]
decreasing	ENSMUSG00000069874	6	21	38598	669360	0.000938193	0.028327	Irgm2	immunity-related GTPase family M member 2 [Source:MGI Symbol;Acc:MGI:1926262]
decreasing	ENSMUSG00000096329	6	21	38598	669360	0.000938193	0.028327	AC163653.7
increasing	ENSMUSG00000017831	6	22	36721	669360	0.000946895	0.0285238	Rab5a	RAB5A, member RAS oncogene family [Source:MGI Symbol;Acc:MGI:105926]
increasing	ENSMUSG00000041617	6	22	36721	669360	0.000946895	0.0285238	Ccdc74a	coiled-coil domain containing 74A [Source:MGI Symbol;Acc:MGI:1919565]
increasing	ENSMUSG00000064368	6	22	36721	669360	0.000946895	0.0285238	mt-Nd6	mitochondrially encoded NADH dehydrogenase 6 [Source:MGI Symbol;Acc:MGI:102495]
increasing	ENSMUSG00000087141	6	22	36721	669360	0.000946895	0.0285238	Plcxd2	phosphatidylinositol-specific phospholipase C, X domain containing 2 [Source:MGI Symbol;Acc:MGI:3647874]
decreasing	ENSMUSG00000091548	4	9	38598	669360	0.00110105	0.0331484	Gm17572	predicted gene, 17572 [Source:MGI Symbol;Acc:MGI:4937206]
decreasing	ENSMUSG00000071653	5	15	38598	669360	0.00117378	0.0353176	1810009A15Rik	RIKEN cDNA 1810009A15 gene [Source:MGI Symbol;Acc:MGI:1913526]
increasing	ENSMUSG00000043168	6	23	36721	669360	0.00122192	0.0367026	4930426D05Rik	RIKEN cDNA 4930426D05 gene [Source:MGI Symbol;Acc:MGI:1921894]
increasing	ENSMUSG00000079658	6	23	36721	669360	0.00122192	0.0367026	Tceb1	transcription elongation factor B (SIII), polypeptide 1 [Source:MGI Symbol;Acc:MGI:1915173]
increasing	ENSMUSG00000081325	6	23	36721	669360	0.00122192	0.0367026	Gm12599	predicted gene 12599 [Source:MGI Symbol;Acc:MGI:3651469]
decreasing	ENSMUSG00000003813	6	22	38598	669360	0.00122737	0.0368239	Rad23a	RAD23a homolog (S. cerevisiae) [Source:MGI Symbol;Acc:MGI:105126]
decreasing	ENSMUSG00000091747	6	22	38598	669360	0.00122737	0.0368239	D17H6S56E-5	DNA segment, Chr 17, human D6S56E 5 [Source:MGI Symbol;Acc:MGI:1306799]
increasing	ENSMUSG00000036934	4	10	36721	669360	0.00145484	0.0435984	4921524J17Rik	RIKEN cDNA 4921524J17 gene [Source:MGI Symbol;Acc:MGI:1913964]
increasing	ENSMUSG00000082684	4	10	36721	669360	0.00145484	0.0435984	Gm12774	predicted gene 12774 [Source:MGI Symbol;Acc:MGI:3650283]
increasing	ENSMUSG00000081791	3	5	36721	669360	0.00151807	0.0454673	Gm12190	predicted gene 12190 [Source:MGI Symbol;Acc:MGI:3651290]
increasing	ENSMUSG00000014813	6	24	36721	669360	0.00155407	0.0464388	Stc1	stanniocalcin 1 [Source:MGI Symbol;Acc:MGI:109131]
increasing	ENSMUSG00000015671	6	24	36721	669360	0.00155407	0.0464388	Psma2	proteasome (prosome, macropain) subunit, alpha type 2 [Source:MGI Symbol;Acc:MGI:104885]
increasing	ENSMUSG00000064224	6	24	36721	669360	0.00155407	0.0464388	Gsdma3	gasdermin A3 [Source:MGI Symbol;Acc:MGI:3044668]
increasing	ENSMUSG00000091775	6	24	36721	669360	0.00155407	0.0464388	Gm16494	predicted gene 16494 [Source:MGI Symbol;Acc:MGI:3641930]
decreasing	ENSMUSG00000029379	6	23	38598	669360	0.00158002	0.0471874	Cxcl3	chemokine (C-X-C motif) ligand 3 [Source:MGI Symbol;Acc:MGI:3037818]
decreasing	ENSMUSG00000045868	5	16	38598	669360	0.00162652	0.0485205	Gvin1	GTPase, very large interferon inducible 1 [Source:MGI Symbol;Acc:MGI:1921808]
decreasing	ENSMUSG00000084220	5	16	38598	669360	0.00162652	0.0485205	Gm12387	predicted gene 12387 [Source:MGI Symbol;Acc:MGI:3651413]
