# Supplementary material for: Estimating differential expression from multiple indicators
Source: Nucleic Acids Res. 2014 Feb 27;42(8):e72. doi: 10.1093/nar/gku158 (PMC4005682; doi:10.1093/nar/gku158)
Supplement: Supplementary Data [file supp_gku158_nar-03204-met-n-2013-File007.zip › Supplementary file 8.xlsx]

## Sheet: Sheet1
Alternative Hypothesis	Target ID	probesOnTargetInCluster	probesOnTarget	probesInCluster	probesTotal	p-value	FDR	Target Symbol	Description
decreasing	ENSMUSG00000072594	27	28	23228	669360	1.03648e-38	2.70543e-34	Gm16439	predicted pseudogene 16439 [Source:MGI Symbol;Acc:MGI:3647611]
decreasing	ENSMUSG00000078566	27	28	23228	669360	1.03648e-38	2.70543e-34	Bnip3	BCL2/adenovirus E1B interacting protein 3 [Source:MGI Symbol;Acc:MGI:109326]
increasing	ENSMUSG00000039462	19	25	28228	669360	1.03428e-21	1.79979e-17	Col10a1	collagen, type X, alpha 1 [Source:MGI Symbol;Acc:MGI:88445]
decreasing	ENSMUSG00000029372	18	25	23228	669360	2.01341e-21	2.6277e-17	Ppbp	pro-platelet basic protein [Source:MGI Symbol;Acc:MGI:1888712]
decreasing	ENSMUSG00000022894	18	28	23228	669360	4.97289e-20	5.19209e-16	Adamts5	a disintegrin-like and metallopeptidase (reprolysin type) with thrombospondin type 1 motif, 5 (aggrecanase-2) [Source:MGI Symbol;Acc:MGI:1346321]
decreasing	ENSMUSG00000028989	17	26	23228	669360	3.53361e-19	3.07447e-15	Angptl7	angiopoietin-like 7 [Source:MGI Symbol;Acc:MGI:3605801]
increasing	ENSMUSG00000042485	18	28	28228	669360	1.54626e-18	1.15315e-14	Mustn1	musculoskeletal, embryonic nuclear protein 1 [Source:MGI Symbol;Acc:MGI:1913425]
increasing	ENSMUSG00000023886	17	26	28228	669360	9.10843e-18	5.94371e-14	Smoc2	SPARC related modular calcium binding 2 [Source:MGI Symbol;Acc:MGI:1929881]
decreasing	ENSMUSG00000020953	16	28	23228	669360	8.99142e-17	4.69388e-13	Coch	coagulation factor C homolog (Limulus polyphemus) [Source:MGI Symbol;Acc:MGI:1278313]
decreasing	ENSMUSG00000030077	16	28	23228	669360	8.99142e-17	4.69388e-13	Chl1	cell adhesion molecule with homology to L1CAM [Source:MGI Symbol;Acc:MGI:1098266]
increasing	ENSMUSG00000030218	16	25	28228	669360	1.41481e-16	6.71445e-13	Mgp	matrix Gla protein [Source:MGI Symbol;Acc:MGI:96976]
increasing	ENSMUSG00000022454	16	28	28228	669360	1.86621e-15	8.11864e-12	Nell2	NEL-like 2 (chicken) [Source:MGI Symbol;Acc:MGI:1858510]
increasing	ENSMUSG00000020900	15	28	28228	669360	5.24467e-14	1.95566e-10	Myh10	myosin, heavy polypeptide 10, non-muscle [Source:MGI Symbol;Acc:MGI:1930780]
increasing	ENSMUSG00000046167	15	28	28228	669360	5.24467e-14	1.95566e-10	Gldn	gliomedin [Source:MGI Symbol;Acc:MGI:2388361]
decreasing	ENSMUSG00000021614	14	28	23228	669360	9.2628e-14	2.68642e-10	Vcan	versican [Source:MGI Symbol;Acc:MGI:102889]
decreasing	ENSMUSG00000025161	14	28	23228	669360	9.2628e-14	2.68642e-10	Slc16a3	solute carrier family 16 (monocarboxylic acid transporters), member 3 [Source:MGI Symbol;Acc:MGI:1933438]
decreasing	ENSMUSG00000027994	14	28	23228	669360	9.2628e-14	2.68642e-10	Ccdc109b	coiled-coil domain containing 109B [Source:MGI Symbol;Acc:MGI:1914065]
decreasing	ENSMUSG00000032218	14	28	23228	669360	9.2628e-14	2.68642e-10	Ccnb2	cyclin B2 [Source:MGI Symbol;Acc:MGI:88311]
decreasing	ENSMUSG00000056671	13	26	23228	669360	7.17134e-13	1.97038e-09	Prelid2	PRELI domain containing 2 [Source:MGI Symbol;Acc:MGI:1924869]
increasing	ENSMUSG00000024049	14	28	28228	669360	1.28391e-12	3.35125e-09	Myom1	myomesin 1 [Source:MGI Symbol;Acc:MGI:1341430]
decreasing	ENSMUSG00000020277	13	28	23228	669360	2.41845e-12	5.73876e-09	Pfkl	phosphofructokinase, liver, B-type [Source:MGI Symbol;Acc:MGI:97547]
decreasing	ENSMUSG00000079018	13	28	23228	669360	2.41845e-12	5.73876e-09	Ly6c1	lymphocyte antigen 6 complex, locus C1 [Source:MGI Symbol;Acc:MGI:96882]
increasing	ENSMUSG00000042115	13	26	28228	669360	8.24203e-12	1.87072e-08	Klhdc8a	kelch domain containing 8A [Source:MGI Symbol;Acc:MGI:2442630]
decreasing	ENSMUSG00000022346	12	25	23228	669360	1.0365e-11	2.16437e-08	Myc	myelocytomatosis oncogene [Source:MGI Symbol;Acc:MGI:97250]
decreasing	ENSMUSG00000054408	12	25	23228	669360	1.0365e-11	2.16437e-08	Spcs3	signal peptidase complex subunit 3 homolog (S. cerevisiae) [Source:MGI Symbol;Acc:MGI:1923937]
decreasing	ENSMUSG00000003541	12	27	23228	669360	3.24713e-11	6.27826e-08	Ier3	immediate early response 3 [Source:MGI Symbol;Acc:MGI:104814]
decreasing	ENSMUSG00000015653	12	27	23228	669360	3.24713e-11	6.27826e-08	Steap2	six transmembrane epithelial antigen of prostate 2 [Source:MGI Symbol;Acc:MGI:1921301]
decreasing	ENSMUSG00000003865	12	28	23228	669360	5.50109e-11	9.26383e-08	Gys1	glycogen synthase 1, muscle [Source:MGI Symbol;Acc:MGI:101805]
decreasing	ENSMUSG00000011752	12	28	23228	669360	5.50109e-11	9.26383e-08	Pgam1	phosphoglycerate mutase 1 [Source:MGI Symbol;Acc:MGI:97552]
decreasing	ENSMUSG00000021950	12	28	23228	669360	5.50109e-11	9.26383e-08	Anxa8	annexin A8 [Source:MGI Symbol;Acc:MGI:1201374]
decreasing	ENSMUSG00000047414	12	28	23228	669360	5.50109e-11	9.26383e-08	Flrt2	fibronectin leucine rich transmembrane protein 2 [Source:MGI Symbol;Acc:MGI:3603594]
increasing	ENSMUSG00000028259	12	25	28228	669360	9.80746e-11	1.59997e-07	Fhl5	four and a half LIM domains 5 [Source:MGI Symbol;Acc:MGI:1913192]
decreasing	ENSMUSG00000030695	11	24	23228	669360	1.43873e-10	2.27599e-07	Aldoa	aldolase A, fructose-bisphosphate [Source:MGI Symbol;Acc:MGI:87994]
decreasing	ENSMUSG00000094234	11	25	23228	669360	2.48773e-10	3.81968e-07	AC158155.1
increasing	ENSMUSG00000026249	12	28	28228	669360	5.09548e-10	6.82063e-07	Serpine2	serine (or cysteine) peptidase inhibitor, clade E, member 2 [Source:MGI Symbol;Acc:MGI:101780]
increasing	ENSMUSG00000026421	12	28	28228	669360	5.09548e-10	6.82063e-07	Csrp1	cysteine and glycine-rich protein 1 [Source:MGI Symbol;Acc:MGI:88549]
increasing	ENSMUSG00000027215	12	28	28228	669360	5.09548e-10	6.82063e-07	Cd82	CD82 antigen [Source:MGI Symbol;Acc:MGI:104651]
increasing	ENSMUSG00000034488	12	28	28228	669360	5.09548e-10	6.82063e-07	Edil3	EGF-like repeats and discoidin I-like domains 3 [Source:MGI Symbol;Acc:MGI:1329025]
increasing	ENSMUSG00000037362	12	28	28228	669360	5.09548e-10	6.82063e-07	Nov	nephroblastoma overexpressed gene [Source:MGI Symbol;Acc:MGI:109185]
decreasing	ENSMUSG00000003955	11	27	23228	669360	6.82276e-10	8.6872e-07	Fam162a	family with sequence similarity 162, member A [Source:MGI Symbol;Acc:MGI:1917436]
decreasing	ENSMUSG00000052837	11	27	23228	669360	6.82276e-10	8.6872e-07	Junb	Jun-B oncogene [Source:MGI Symbol;Acc:MGI:96647]
decreasing	ENSMUSG00000025545	11	28	23228	669360	1.08815e-09	1.26235e-06	Clybl	citrate lyase beta like [Source:MGI Symbol;Acc:MGI:1916884]
decreasing	ENSMUSG00000028583	11	28	23228	669360	1.08815e-09	1.26235e-06	Pdpn	podoplanin [Source:MGI Symbol;Acc:MGI:103098]
decreasing	ENSMUSG00000028645	11	28	23228	669360	1.08815e-09	1.26235e-06	Slc2a1	solute carrier family 2 (facilitated glucose transporter), member 1 [Source:MGI Symbol;Acc:MGI:95755]
decreasing	ENSMUSG00000082016	11	28	23228	669360	1.08815e-09	1.26235e-06	Pgam1-ps2	phosphoglycerate mutase 1, pseudogene 2 [Source:MGI Symbol;Acc:MGI:3645709]
decreasing	ENSMUSG00000022584	10	22	23228	669360	1.11338e-09	1.26354e-06	Ly6c2	lymphocyte antigen 6 complex, locus C2 [Source:MGI Symbol;Acc:MGI:3712069]
increasing	ENSMUSG00000032085	11	26	28228	669360	3.20754e-09	3.56269e-06	Tagln	transgelin [Source:MGI Symbol;Acc:MGI:106012]
decreasing	ENSMUSG00000025746	10	25	23228	669360	5.11406e-09	5.56197e-06	Il6	interleukin 6 [Source:MGI Symbol;Acc:MGI:96559]
increasing	ENSMUSG00000003411	11	28	28228	669360	8.24237e-09	8.43696e-06	Rab3b	RAB3B, member RAS oncogene family [Source:MGI Symbol;Acc:MGI:1917158]
increasing	ENSMUSG00000058914	11	28	28228	669360	8.24237e-09	8.43696e-06	C1qtnf3	C1q and tumor necrosis factor related protein 3 [Source:MGI Symbol;Acc:MGI:1932136]
increasing	ENSMUSG00000074934	11	28	28228	669360	8.24237e-09	8.43696e-06	Grem1	gremlin 1 [Source:MGI Symbol;Acc:MGI:1344337]
decreasing	ENSMUSG00000021403	10	27	23228	669360	1.2383e-08	1.2197e-05	Serpinb9b	serine (or cysteine) peptidase inhibitor, clade B, member 9b [Source:MGI Symbol;Acc:MGI:894668]
decreasing	ENSMUSG00000022122	10	27	23228	669360	1.2383e-08	1.2197e-05	Ednrb	endothelin receptor type B [Source:MGI Symbol;Acc:MGI:102720]
decreasing	ENSMUSG00000017057	10	28	23228	669360	1.86579e-08	1.67934e-05	Il13ra1	interleukin 13 receptor, alpha 1 [Source:MGI Symbol;Acc:MGI:105052]
decreasing	ENSMUSG00000021701	10	28	23228	669360	1.86579e-08	1.67934e-05	Plk2	polo-like kinase 2 (Drosophila) [Source:MGI Symbol;Acc:MGI:1099790]
decreasing	ENSMUSG00000021871	10	28	23228	669360	1.86579e-08	1.67934e-05	Pnp	purine-nucleoside phosphorylase [Source:MGI Symbol;Acc:MGI:97365]
decreasing	ENSMUSG00000028655	10	28	23228	669360	1.86579e-08	1.67934e-05	Mfsd2a	major facilitator superfamily domain containing 2A [Source:MGI Symbol;Acc:MGI:1923824]
decreasing	ENSMUSG00000030748	10	28	23228	669360	1.86579e-08	1.67934e-05	Il4ra	interleukin 4 receptor, alpha [Source:MGI Symbol;Acc:MGI:105367]
decreasing	ENSMUSG00000030795	9	22	23228	669360	2.40176e-08	2.12511e-05	Fus	fusion, derived from t(12;16) malignant liposarcoma (human) [Source:MGI Symbol;Acc:MGI:1353633]
increasing	ENSMUSG00000024659	10	25	28228	669360	3.23568e-08	2.7691e-05	Anxa1	annexin A1 [Source:MGI Symbol;Acc:MGI:96819]
increasing	ENSMUSG00000028843	10	25	28228	669360	3.23568e-08	2.7691e-05	Sh3bgrl3	SH3 domain binding glutamic acid-rich protein-like 3 [Source:MGI Symbol;Acc:MGI:1920973]
increasing	ENSMUSG00000022505	10	26	28228	669360	5.0575e-08	4.19082e-05	Emp2	epithelial membrane protein 2 [Source:MGI Symbol;Acc:MGI:1098726]
increasing	ENSMUSG00000042734	10	26	28228	669360	5.0575e-08	4.19082e-05	Ttc9	tetratricopeptide repeat domain 9 [Source:MGI Symbol;Acc:MGI:1916730]
increasing	ENSMUSG00000025232	10	27	28228	669360	7.72636e-08	6.20534e-05	Hexa	hexosaminidase A [Source:MGI Symbol;Acc:MGI:96073]
increasing	ENSMUSG00000026315	10	27	28228	669360	7.72636e-08	6.20534e-05	Serpinb8	serine (or cysteine) peptidase inhibitor, clade B, member 8 [Source:MGI Symbol;Acc:MGI:894657]
decreasing	ENSMUSG00000083754	9	25	23228	669360	8.97308e-08	7.09744e-05	Gm7803	predicted gene 7803 [Source:MGI Symbol;Acc:MGI:3646089]
increasing	ENSMUSG00000013160	10	28	28228	669360	1.15609e-07	8.26745e-05	Atp6v0d1	ATPase, H+ transporting, lysosomal V0 subunit D1 [Source:MGI Symbol;Acc:MGI:1201778]
increasing	ENSMUSG00000023092	10	28	28228	669360	1.15609e-07	8.26745e-05	Fhl1	four and a half LIM domains 1 [Source:MGI Symbol;Acc:MGI:1298387]
increasing	ENSMUSG00000026768	10	28	28228	669360	1.15609e-07	8.26745e-05	Itga8	integrin alpha 8 [Source:MGI Symbol;Acc:MGI:109442]
increasing	ENSMUSG00000027750	10	28	28228	669360	1.15609e-07	8.26745e-05	Postn	periostin, osteoblast specific factor [Source:MGI Symbol;Acc:MGI:1926321]
increasing	ENSMUSG00000031438	10	28	28228	669360	1.15609e-07	8.26745e-05	Rnf128	ring finger protein 128 [Source:MGI Symbol;Acc:MGI:1914139]
increasing	ENSMUSG00000039959	10	28	28228	669360	1.15609e-07	8.26745e-05	Hip1	huntingtin interacting protein 1 [Source:MGI Symbol;Acc:MGI:1099804]
increasing	ENSMUSG00000053846	10	28	28228	669360	1.15609e-07	8.26745e-05	Lipg	lipase, endothelial [Source:MGI Symbol;Acc:MGI:1341803]
decreasing	ENSMUSG00000006494	9	26	23228	669360	1.32974e-07	9.13391e-05	Pdk1	pyruvate dehydrogenase kinase, isoenzyme 1 [Source:MGI Symbol;Acc:MGI:1926119]
decreasing	ENSMUSG00000015652	9	26	23228	669360	1.32974e-07	9.13391e-05	Steap1	six transmembrane epithelial antigen of the prostate 1 [Source:MGI Symbol;Acc:MGI:1917608]
decreasing	ENSMUSG00000095419	9	26	23228	669360	1.32974e-07	9.13391e-05	Gm14328	predicted gene 14328 [Source:MGI Symbol;Acc:MGI:3651951]
increasing	ENSMUSG00000032679	8	17	28228	669360	1.72401e-07	0.000116883	Cd59a	CD59a antigen [Source:MGI Symbol;Acc:MGI:109177]
decreasing	ENSMUSG00000068417	9	27	23228	669360	1.93269e-07	0.000129352	Pnp2	purine-nucleoside phosphorylase 2 [Source:MGI Symbol;Acc:MGI:3712328]
decreasing	ENSMUSG00000001403	9	28	23228	669360	2.7598e-07	0.000160081	Ube2c	ubiquitin-conjugating enzyme E2C [Source:MGI Symbol;Acc:MGI:1915862]
decreasing	ENSMUSG00000010663	9	28	23228	669360	2.7598e-07	0.000160081	Fads1	fatty acid desaturase 1 [Source:MGI Symbol;Acc:MGI:1923517]
decreasing	ENSMUSG00000011179	9	28	23228	669360	2.7598e-07	0.000160081	Odc1	ornithine decarboxylase, structural 1 [Source:MGI Symbol;Acc:MGI:97402]
decreasing	ENSMUSG00000024997	9	28	23228	669360	2.7598e-07	0.000160081	Prdx3	peroxiredoxin 3 [Source:MGI Symbol;Acc:MGI:88034]
decreasing	ENSMUSG00000026558	9	28	23228	669360	2.7598e-07	0.000160081	Uck2	uridine-cytidine kinase 2 [Source:MGI Symbol;Acc:MGI:1931744]
decreasing	ENSMUSG00000028961	9	28	23228	669360	2.7598e-07	0.000160081	Pgd	phosphogluconate dehydrogenase [Source:MGI Symbol;Acc:MGI:97553]
decreasing	ENSMUSG00000035385	9	28	23228	669360	2.7598e-07	0.000160081	Ccl2	chemokine (C-C motif) ligand 2 [Source:MGI Symbol;Acc:MGI:98259]
decreasing	ENSMUSG00000046949	9	28	23228	669360	2.7598e-07	0.000160081	Nqo2	NAD(P)H dehydrogenase, quinone 2 [Source:MGI Symbol;Acc:MGI:104513]
decreasing	ENSMUSG00000050578	9	28	23228	669360	2.7598e-07	0.000160081	Mmp13	matrix metallopeptidase 13 [Source:MGI Symbol;Acc:MGI:1340026]
decreasing	ENSMUSG00000074280	9	28	23228	669360	2.7598e-07	0.000160081	Gm6166	predicted gene 6166 [Source:MGI Symbol;Acc:MGI:3645893]
decreasing	ENSMUSG00000094385	9	28	23228	669360	2.7598e-07	0.000160081	Vmn1r123	vomeronasal 1 receptor 123 [Source:MGI Symbol;Acc:MGI:2686292]
decreasing	ENSMUSG00000094931	9	28	23228	669360	2.7598e-07	0.000160081	Vmn1r160	vomeronasal 1 receptor 160 [Source:MGI Symbol;Acc:MGI:3779564]
increasing	ENSMUSG00000093989	9	24	28228	669360	3.08916e-07	0.000177216	Rnasek	Ribonuclease kappa [Source:UniProtKB/Swiss-Prot;Acc:Q8K3C0]
decreasing	ENSMUSG00000022586	8	22	23228	669360	4.33731e-07	0.000246114	Ly6i	lymphocyte antigen 6 complex, locus I [Source:MGI Symbol;Acc:MGI:1888480]
increasing	ENSMUSG00000066705	9	25	28228	669360	4.64481e-07	0.000260729	Fxyd6	FXYD domain-containing ion transport regulator 6 [Source:MGI Symbol;Acc:MGI:1890226]
decreasing	ENSMUSG00000037071	8	23	23228	669360	6.44664e-07	0.000358022	Scd1	stearoyl-Coenzyme A desaturase 1 [Source:MGI Symbol;Acc:MGI:98239]
increasing	ENSMUSG00000032841	9	26	28228	669360	6.83608e-07	0.000375653	Prr5l	proline rich 5 like [Source:MGI Symbol;Acc:MGI:1919696]
increasing	ENSMUSG00000021373	9	27	28228	669360	9.8678e-07	0.000525652	Cap2	CAP, adenylate cyclase-associated protein, 2 (yeast) [Source:MGI Symbol;Acc:MGI:1914502]
increasing	ENSMUSG00000026255	9	27	28228	669360	9.8678e-07	0.000525652	Efhd1	EF hand domain containing 1 [Source:MGI Symbol;Acc:MGI:1921607]
increasing	ENSMUSG00000049265	9	27	28228	669360	9.8678e-07	0.000525652	Kcnk3	potassium channel, subfamily K, member 3 [Source:MGI Symbol;Acc:MGI:1100509]
increasing	ENSMUSG00000003233	9	28	28228	669360	1.39944e-06	0.000689211	Dvl3	dishevelled 3, dsh homolog (Drosophila) [Source:MGI Symbol;Acc:MGI:108100]
increasing	ENSMUSG00000016382	9	28	28228	669360	1.39944e-06	0.000689211	Pls3	plastin 3 (T-isoform) [Source:MGI Symbol;Acc:MGI:104807]
increasing	ENSMUSG00000019577	9	28	28228	669360	1.39944e-06	0.000689211	Pdk4	pyruvate dehydrogenase kinase, isoenzyme 4 [Source:MGI Symbol;Acc:MGI:1351481]
increasing	ENSMUSG00000022353	9	28	28228	669360	1.39944e-06	0.000689211	Mtss1	metastasis suppressor 1 [Source:MGI Symbol;Acc:MGI:2384818]
increasing	ENSMUSG00000028007	9	28	28228	669360	1.39944e-06	0.000689211	Snx7	sorting nexin 7 [Source:MGI Symbol;Acc:MGI:1923811]
increasing	ENSMUSG00000038393	9	28	28228	669360	1.39944e-06	0.000689211	Txnip	thioredoxin interacting protein [Source:MGI Symbol;Acc:MGI:1889549]
increasing	ENSMUSG00000052516	9	28	28228	669360	1.39944e-06	0.000689211	Robo2	roundabout homolog 2 (Drosophila) [Source:MGI Symbol;Acc:MGI:1890110]
increasing	ENSMUSG00000056158	9	28	28228	669360	1.39944e-06	0.000689211	Car10	carbonic anhydrase 10 [Source:MGI Symbol;Acc:MGI:1919855]
decreasing	ENSMUSG00000081597	4	4	23228	669360	1.44977e-06	0.000707327	Gm14506	predicted gene 14506 [Source:MGI Symbol;Acc:MGI:3705552]
increasing	ENSMUSG00000063275	8	22	28228	669360	1.8755e-06	0.000898244	Ptpla	protein tyrosine phosphatase-like (proline instead of catalytic arginine), member a [Source:MGI Symbol;Acc:MGI:1353592]
decreasing	ENSMUSG00000094230	8	26	23228	669360	1.87104e-06	0.000898244	AC239617.1
decreasing	ENSMUSG00000035637	8	27	23228	669360	2.57746e-06	0.00122322	Grhpr	glyoxylate reductase/hydroxypyruvate reductase [Source:MGI Symbol;Acc:MGI:1923488]
decreasing	ENSMUSG00000003779	8	28	23228	669360	3.49806e-06	0.00142666	Kif20a	kinesin family member 20A [Source:MGI Symbol;Acc:MGI:1201682]
decreasing	ENSMUSG00000004558	8	28	23228	669360	3.49806e-06	0.00142666	Ndrg2	N-myc downstream regulated gene 2 [Source:MGI Symbol;Acc:MGI:1352498]
decreasing	ENSMUSG00000005686	8	28	23228	669360	3.49806e-06	0.00142666	Ampd3	adenosine monophosphate deaminase 3 [Source:MGI Symbol;Acc:MGI:1096344]
decreasing	ENSMUSG00000019916	8	28	23228	669360	3.49806e-06	0.00142666	P4ha1	procollagen-proline, 2-oxoglutarate 4-dioxygenase (proline 4-hydroxylase), alpha 1 polypeptide [Source:MGI Symbol;Acc:MGI:97463]
decreasing	ENSMUSG00000020363	8	28	23228	669360	3.49806e-06	0.00142666	Gfpt2	glutamine fructose-6-phosphate transaminase 2 [Source:MGI Symbol;Acc:MGI:1338883]
decreasing	ENSMUSG00000020467	8	28	23228	669360	3.49806e-06	0.00142666	Efemp1	epidermal growth factor-containing fibulin-like extracellular matrix protein 1 [Source:MGI Symbol;Acc:MGI:1339998]
decreasing	ENSMUSG00000021190	8	28	23228	669360	3.49806e-06	0.00142666	Lgmn	legumain [Source:MGI Symbol;Acc:MGI:1330838]
decreasing	ENSMUSG00000022952	8	28	23228	669360	3.49806e-06	0.00142666	Runx1	runt related transcription factor 1 [Source:MGI Symbol;Acc:MGI:99852]
decreasing	ENSMUSG00000024747	7	20	23228	669360	3.14775e-06	0.00142666	Aldh1a7	aldehyde dehydrogenase family 1, subfamily A7 [Source:MGI Symbol;Acc:MGI:1347050]
decreasing	ENSMUSG00000027533	8	28	23228	669360	3.49806e-06	0.00142666	Fabp5	fatty acid binding protein 5, epidermal [Source:MGI Symbol;Acc:MGI:101790]
decreasing	ENSMUSG00000031987	8	28	23228	669360	3.49806e-06	0.00142666	Egln1	EGL nine homolog 1 (C. elegans) [Source:MGI Symbol;Acc:MGI:1932286]
decreasing	ENSMUSG00000034120	8	28	23228	669360	3.49806e-06	0.00142666	Srsf2	serine/arginine-rich splicing factor 2 [Source:MGI Symbol;Acc:MGI:98284]
decreasing	ENSMUSG00000044757	8	28	23228	669360	3.49806e-06	0.00142666	Gm6430	predicted gene 6430 [Source:MGI Symbol;Acc:MGI:3648857]
decreasing	ENSMUSG00000055817	8	28	23228	669360	3.49806e-06	0.00142666	Mta3	metastasis associated 3 [Source:MGI Symbol;Acc:MGI:2151172]
decreasing	ENSMUSG00000061838	8	28	23228	669360	3.49806e-06	0.00142666	Suclg2	succinate-Coenzyme A ligase, GDP-forming, beta subunit [Source:MGI Symbol;Acc:MGI:1306824]
decreasing	ENSMUSG00000062609	8	28	23228	669360	3.49806e-06	0.00142666	Kcnj15	potassium inwardly-rectifying channel, subfamily J, member 15 [Source:MGI Symbol;Acc:MGI:1310000]
decreasing	ENSMUSG00000085711	8	28	23228	669360	3.49806e-06	0.00142666	Gm15163	predicted gene 15163 [Source:MGI Symbol;Acc:MGI:3642430]
decreasing	ENSMUSG00000095758	8	28	23228	669360	3.49806e-06	0.00142666	Vmn1r128	vomeronasal 1 receptor 128 [Source:MGI Symbol;Acc:MGI:3643535]
increasing	ENSMUSG00000032014	8	25	28228	669360	5.66183e-06	0.00225626	Oaf	OAF homolog (Drosophila) [Source:MGI Symbol;Acc:MGI:94852]
increasing	ENSMUSG00000038370	8	25	28228	669360	5.66183e-06	0.00225626	Pcp4l1	Purkinje cell protein 4-like 1 [Source:MGI Symbol;Acc:MGI:1913675]
increasing	ENSMUSG00000041559	8	25	28228	669360	5.66183e-06	0.00225626	Fmod	fibromodulin [Source:MGI Symbol;Acc:MGI:1328364]
decreasing	ENSMUSG00000025203	7	22	23228	669360	6.51382e-06	0.00257612	Scd2	stearoyl-Coenzyme A desaturase 2 [Source:MGI Symbol;Acc:MGI:98240]
increasing	ENSMUSG00000091549	7	19	28228	669360	7.61981e-06	0.00299086	Gm6548	predicted gene 6548 [Source:MGI Symbol;Acc:MGI:3644071]
increasing	ENSMUSG00000022261	8	26	28228	669360	7.87438e-06	0.0030226	Sdc2	syndecan 2 [Source:MGI Symbol;Acc:MGI:1349165]
increasing	ENSMUSG00000031778	8	26	28228	669360	7.87438e-06	0.0030226	Cx3cl1	chemokine (C-X3-C motif) ligand 1 [Source:MGI Symbol;Acc:MGI:1097153]
increasing	ENSMUSG00000040856	8	26	28228	669360	7.87438e-06	0.0030226	Dlk1	delta-like 1 homolog (Drosophila) [Source:MGI Symbol;Acc:MGI:94900]
decreasing	ENSMUSG00000084353	7	23	23228	669360	9.08158e-06	0.00346054	Gm15452	predicted gene 15452 [Source:MGI Symbol;Acc:MGI:3768636]
decreasing	ENSMUSG00000005732	6	16	23228	669360	1.0343e-05	0.00391266	Ranbp1	RAN binding protein 1 [Source:MGI Symbol;Acc:MGI:96269]
increasing	ENSMUSG00000015745	8	27	28228	669360	1.07744e-05	0.00398913	Plekho1	pleckstrin homology domain containing, family O member 1 [Source:MGI Symbol;Acc:MGI:1914470]
increasing	ENSMUSG00000033732	8	27	28228	669360	1.07744e-05	0.00398913	Sf3b3	splicing factor 3b, subunit 3 [Source:MGI Symbol;Acc:MGI:1289341]
increasing	ENSMUSG00000042613	8	27	28228	669360	1.07744e-05	0.00398913	Pbxip1	pre B cell leukemia transcription factor interacting protein 1 [Source:MGI Symbol;Acc:MGI:2441670]
decreasing	ENSMUSG00000028036	7	24	23228	669360	1.24351e-05	0.00457155	Ptgfr	prostaglandin F receptor [Source:MGI Symbol;Acc:MGI:97796]
increasing	ENSMUSG00000017466	8	28	28228	669360	1.45244e-05	0.00486046	Timp2	tissue inhibitor of metalloproteinase 2 [Source:MGI Symbol;Acc:MGI:98753]
increasing	ENSMUSG00000023055	8	28	28228	669360	1.45244e-05	0.00486046	Calcoco1	calcium binding and coiled coil domain 1 [Source:MGI Symbol;Acc:MGI:1914738]
increasing	ENSMUSG00000024759	8	28	28228	669360	1.45244e-05	0.00486046	Atl3	atlastin GTPase 3 [Source:MGI Symbol;Acc:MGI:1924270]
increasing	ENSMUSG00000024845	8	28	28228	669360	1.45244e-05	0.00486046	Tmem134	transmembrane protein 134 [Source:MGI Symbol;Acc:MGI:1914240]
increasing	ENSMUSG00000026235	8	28	28228	669360	1.45244e-05	0.00486046	Epha4	Eph receptor A4 [Source:MGI Symbol;Acc:MGI:98277]
increasing	ENSMUSG00000026576	8	28	28228	669360	1.45244e-05	0.00486046	Atp1b1	ATPase, Na+/K+ transporting, beta 1 polypeptide [Source:MGI Symbol;Acc:MGI:88108]
increasing	ENSMUSG00000028600	8	28	28228	669360	1.45244e-05	0.00486046	Podn	podocan [Source:MGI Symbol;Acc:MGI:2674939]
increasing	ENSMUSG00000033174	8	28	28228	669360	1.45244e-05	0.00486046	Mgll	monoglyceride lipase [Source:MGI Symbol;Acc:MGI:1346042]
increasing	ENSMUSG00000040118	8	28	28228	669360	1.45244e-05	0.00486046	Cacna2d1	calcium channel, voltage-dependent, alpha2/delta subunit 1 [Source:MGI Symbol;Acc:MGI:88295]
increasing	ENSMUSG00000042046	8	28	28228	669360	1.45244e-05	0.00486046	Dstyk	dual serine/threonine and tyrosine protein kinase [Source:MGI Symbol;Acc:MGI:1925064]
increasing	ENSMUSG00000042751	8	28	28228	669360	1.45244e-05	0.00486046	Nmnat2	nicotinamide nucleotide adenylyltransferase 2 [Source:MGI Symbol;Acc:MGI:2444155]
increasing	ENSMUSG00000055044	8	28	28228	669360	1.45244e-05	0.00486046	Pdlim1	PDZ and LIM domain 1 (elfin) [Source:MGI Symbol;Acc:MGI:1860611]
increasing	ENSMUSG00000055912	8	28	28228	669360	1.45244e-05	0.00486046	Tmem150a	transmembrane protein 150A [Source:MGI Symbol;Acc:MGI:2385244]
increasing	ENSMUSG00000071647	8	28	28228	669360	1.45244e-05	0.00486046	Eml3	echinoderm microtubule associated protein like 3 [Source:MGI Symbol;Acc:MGI:2387612]
decreasing	ENSMUSG00000008540	7	25	23228	669360	1.67513e-05	0.00546553	Mgst1	microsomal glutathione S-transferase 1 [Source:MGI Symbol;Acc:MGI:1913850]
decreasing	ENSMUSG00000042367	7	25	23228	669360	1.67513e-05	0.00546553	Gjb3	gap junction protein, beta 3 [Source:MGI Symbol;Acc:MGI:95721]
decreasing	ENSMUSG00000045954	7	25	23228	669360	1.67513e-05	0.00546553	Sdpr	serum deprivation response [Source:MGI Symbol;Acc:MGI:99513]
decreasing	ENSMUSG00000081953	7	25	23228	669360	1.67513e-05	0.00546553	Gm12435	predicted gene 12435 [Source:MGI Symbol;Acc:MGI:3651950]
decreasing	ENSMUSG00000081120	4	6	23228	669360	2.05568e-05	0.00666551	Gm12458	predicted gene 12458 [Source:MGI Symbol;Acc:MGI:3650856]
decreasing	ENSMUSG00000025105	7	26	23228	669360	2.22335e-05	0.0070773	Bnc1	basonuclin 1 [Source:MGI Symbol;Acc:MGI:1097164]
decreasing	ENSMUSG00000027952	7	26	23228	669360	2.22335e-05	0.0070773	Pmvk	phosphomevalonate kinase [Source:MGI Symbol;Acc:MGI:1915853]
decreasing	ENSMUSG00000081957	7	26	23228	669360	2.22335e-05	0.0070773	Ak3l2-ps	adenylate kinase 3-like 2, pseudogene [Source:MGI Symbol;Acc:MGI:3574349]
decreasing	ENSMUSG00000021417	7	27	23228	669360	2.91131e-05	0.00910072	Eci2	enoyl-Coenzyme A delta isomerase 2 [Source:MGI Symbol;Acc:MGI:1346064]
decreasing	ENSMUSG00000022367	7	27	23228	669360	2.91131e-05	0.00910072	Has2	hyaluronan synthase 2 [Source:MGI Symbol;Acc:MGI:107821]
decreasing	ENSMUSG00000024378	7	27	23228	669360	2.91131e-05	0.00910072	Stard4	StAR-related lipid transfer (START) domain containing 4 [Source:MGI Symbol;Acc:MGI:2156764]
increasing	ENSMUSG00000048107	6	16	28228	669360	3.11995e-05	0.00969488	Kctd12	potassium channel tetramerisation domain containing 12 [Source:MGI Symbol;Acc:MGI:2145823]
decreasing	ENSMUSG00000092616	5	12	23228	669360	3.24599e-05	0.0100269	Vmn1r-ps74	vomeronasal 1 receptor, pseudogene 74 [Source:MGI Symbol;Acc:MGI:3780015]
decreasing	ENSMUSG00000004270	7	28	23228	669360	3.76514e-05	0.0100283	Lpcat3	lysophosphatidylcholine acyltransferase 3 [Source:MGI Symbol;Acc:MGI:1315211]
decreasing	ENSMUSG00000004768	7	28	23228	669360	3.76514e-05	0.0100283	Rab23	RAB23, member RAS oncogene family [Source:MGI Symbol;Acc:MGI:99833]
decreasing	ENSMUSG00000007783	7	28	23228	669360	3.76514e-05	0.0100283	Cpt1c	carnitine palmitoyltransferase 1c [Source:MGI Symbol;Acc:MGI:2446526]
decreasing	ENSMUSG00000016494	7	28	23228	669360	3.76514e-05	0.0100283	Cd34	CD34 antigen [Source:MGI Symbol;Acc:MGI:88329]
decreasing	ENSMUSG00000019055	7	28	23228	669360	3.76514e-05	0.0100283	Plod1	procollagen-lysine, 2-oxoglutarate 5-dioxygenase 1 [Source:MGI Symbol;Acc:MGI:99907]
decreasing	ENSMUSG00000021756	7	28	23228	669360	3.76514e-05	0.0100283	Il6st	interleukin 6 signal transducer [Source:MGI Symbol;Acc:MGI:96560]
decreasing	ENSMUSG00000022479	7	28	23228	669360	3.76514e-05	0.0100283	Vdr	vitamin D receptor [Source:MGI Symbol;Acc:MGI:103076]
decreasing	ENSMUSG00000023039	7	28	23228	669360	3.76514e-05	0.0100283	Krt7	keratin 7 [Source:MGI Symbol;Acc:MGI:96704]
decreasing	ENSMUSG00000024640	7	28	23228	669360	3.76514e-05	0.0100283	Psat1	phosphoserine aminotransferase 1 [Source:MGI Symbol;Acc:MGI:2183441]
decreasing	ENSMUSG00000028809	7	28	23228	669360	3.76514e-05	0.0100283	Srrm1	serine/arginine repetitive matrix 1 [Source:MGI Symbol;Acc:MGI:1858303]
decreasing	ENSMUSG00000028864	7	28	23228	669360	3.76514e-05	0.0100283	Hgf	hepatocyte growth factor [Source:MGI Symbol;Acc:MGI:96079]
decreasing	ENSMUSG00000030774	7	28	23228	669360	3.76514e-05	0.0100283	Pak1	p21 protein (Cdc42/Rac)-activated kinase 1 [Source:MGI Symbol;Acc:MGI:1339975]
decreasing	ENSMUSG00000035105	7	28	23228	669360	3.76514e-05	0.0100283	Egln3	EGL nine homolog 3 (C. elegans) [Source:MGI Symbol;Acc:MGI:1932288]
decreasing	ENSMUSG00000040174	7	28	23228	669360	3.76514e-05	0.0100283	Alkbh3	alkB, alkylation repair homolog 3 (E. coli) [Source:MGI Symbol;Acc:MGI:1916363]
decreasing	ENSMUSG00000040675	7	28	23228	669360	3.76514e-05	0.0100283	Mthfd1l	methylenetetrahydrofolate dehydrogenase (NADP+ dependent) 1-like [Source:MGI Symbol;Acc:MGI:1924836]
decreasing	ENSMUSG00000042406	7	28	23228	669360	3.76514e-05	0.0100283	Atf4	activating transcription factor 4 [Source:MGI Symbol;Acc:MGI:88096]
decreasing	ENSMUSG00000054452	7	28	23228	669360	3.76514e-05	0.0100283	Aes	amino-terminal enhancer of split [Source:MGI Symbol;Acc:MGI:95806]
decreasing	ENSMUSG00000055095	7	28	23228	669360	3.76514e-05	0.0100283	Spink6	serine peptidase inhibitor, Kazal type 6 [Source:MGI Symbol;Acc:MGI:3648654]
decreasing	ENSMUSG00000059173	7	28	23228	669360	3.76514e-05	0.0100283	Pde1a	phosphodiesterase 1A, calmodulin-dependent [Source:MGI Symbol;Acc:MGI:1201792]
decreasing	ENSMUSG00000062168	7	28	23228	669360	3.76514e-05	0.0100283	Ppef1	protein phosphatase with EF hand calcium-binding domain 1 [Source:MGI Symbol;Acc:MGI:1097157]
decreasing	ENSMUSG00000082691	7	28	23228	669360	3.76514e-05	0.0100283	Dynlt1-ps1	dynein light chain Tctex-type 1, pseuodogene 1 [Source:MGI Symbol;Acc:MGI:3642625]
decreasing	ENSMUSG00000083978	7	28	23228	669360	3.76514e-05	0.0100283	Gm5060	predicted gene 5060 [Source:MGI Symbol;Acc:MGI:3646911]
decreasing	ENSMUSG00000089844	7	28	23228	669360	3.76514e-05	0.0100283	A530032D15Rik	RIKEN cDNA A530032D15Rik gene [Source:MGI Symbol;Acc:MGI:3037746]
decreasing	ENSMUSG00000092074	7	28	23228	669360	3.76514e-05	0.0100283	Dynlt1a	dynein light chain Tctex-type 1A [Source:MGI Symbol;Acc:MGI:3807506]
decreasing	ENSMUSG00000094934	7	28	23228	669360	3.76514e-05	0.0100283	Vmn1r163	vomeronasal 1 receptor 163 [Source:MGI Symbol;Acc:MGI:3644349]
decreasing	ENSMUSG00000095064	7	28	23228	669360	3.76514e-05	0.0100283	Vmn1r135	vomeronasal 1 receptor 135 [Source:MGI Symbol;Acc:MGI:3648167]
decreasing	ENSMUSG00000096802	7	28	23228	669360	3.76514e-05	0.0100283	Gm15433	predicted pseudogene 15433 [Source:MGI Symbol;Acc:MGI:3705860]
increasing	ENSMUSG00000091017	7	24	28228	669360	4.34448e-05	0.0115126	Fam71a	family with sequence similarity 71, member A [Source:MGI Symbol;Acc:MGI:3588202]
decreasing	ENSMUSG00000023456	6	20	23228	669360	4.44086e-05	0.0115915	Tpi1	triosephosphate isomerase 1 [Source:MGI Symbol;Acc:MGI:98797]
decreasing	ENSMUSG00000032294	6	20	23228	669360	4.44086e-05	0.0115915	Pkm	pyruvate kinase, muscle [Source:MGI Symbol;Acc:MGI:97591]
decreasing	ENSMUSG00000082510	6	20	23228	669360	4.44086e-05	0.0115915	Gm11793	predicted gene 11793 [Source:MGI Symbol;Acc:MGI:3652124]
increasing	ENSMUSG00000001270	6	17	28228	669360	4.64889e-05	0.0120742	Ckb	creatine kinase, brain [Source:MGI Symbol;Acc:MGI:88407]
increasing	ENSMUSG00000019054	7	25	28228	669360	5.81381e-05	0.0148051	Fis1	fission 1 (mitochondrial outer membrane) homolog (yeast) [Source:MGI Symbol;Acc:MGI:1913687]
increasing	ENSMUSG00000020121	7	25	28228	669360	5.81381e-05	0.0148051	Srgap1	SLIT-ROBO Rho GTPase activating protein 1 [Source:MGI Symbol;Acc:MGI:2152936]
increasing	ENSMUSG00000027472	7	25	28228	669360	5.81381e-05	0.0148051	Pdrg1	p53 and DNA damage regulated 1 [Source:MGI Symbol;Acc:MGI:1915809]
increasing	ENSMUSG00000039976	7	25	28228	669360	5.81381e-05	0.0148051	Tbc1d16	TBC1 domain family, member 16 [Source:MGI Symbol;Acc:MGI:2652878]
increasing	ENSMUSG00000025484	7	26	28228	669360	7.66563e-05	0.019056	Bet1l	blocked early in transport 1 homolog (S. cerevisiae)-like [Source:MGI Symbol;Acc:MGI:1913128]
increasing	ENSMUSG00000030116	7	26	28228	669360	7.66563e-05	0.019056	Mfap5	microfibrillar associated protein 5 [Source:MGI Symbol;Acc:MGI:1354387]
increasing	ENSMUSG00000044345	7	26	28228	669360	7.66563e-05	0.019056	Marveld1	MARVEL (membrane-associating) domain containing 1 [Source:MGI Symbol;Acc:MGI:2147570]
increasing	ENSMUSG00000049100	7	26	28228	669360	7.66563e-05	0.019056	Pcdh10	protocadherin 10 [Source:MGI Symbol;Acc:MGI:1338042]
increasing	ENSMUSG00000054675	7	26	28228	669360	7.66563e-05	0.019056	Tmem119	transmembrane protein 119 [Source:MGI Symbol;Acc:MGI:2385228]
decreasing	ENSMUSG00000059658	5	14	23228	669360	7.74054e-05	0.0190607	Gm16379	predicted pseudogene 16379 [Source:MGI Symbol;Acc:MGI:3647120]
decreasing	ENSMUSG00000083761	5	14	23228	669360	7.74054e-05	0.0190607	Pgam1-ps1	phosphoglycerate mutase 1, pseudogene 1 [Source:MGI Symbol;Acc:MGI:1933119]
decreasing	ENSMUSG00000044734	6	22	23228	669360	8.05254e-05	0.0197359	Serpinb1a	serine (or cysteine) peptidase inhibitor, clade B, member 1a [Source:MGI Symbol;Acc:MGI:1913472]
increasing	ENSMUSG00000004655	7	27	28228	669360	9.9715e-05	0.0238785	Aqp1	aquaporin 1 [Source:MGI Symbol;Acc:MGI:103201]
increasing	ENSMUSG00000004961	7	27	28228	669360	9.9715e-05	0.0238785	Syt5	synaptotagmin V [Source:MGI Symbol;Acc:MGI:1926368]
increasing	ENSMUSG00000019789	7	27	28228	669360	9.9715e-05	0.0238785	Hey2	hairy/enhancer-of-split related with YRPW motif 2 [Source:MGI Symbol;Acc:MGI:1341884]
increasing	ENSMUSG00000031367	7	27	28228	669360	9.9715e-05	0.0238785	Ap1s2	adaptor-related protein complex 1, sigma 2 subunit [Source:MGI Symbol;Acc:MGI:1889383]
increasing	ENSMUSG00000031595	7	27	28228	669360	9.9715e-05	0.0238785	Pdgfrl	platelet-derived growth factor receptor-like [Source:MGI Symbol;Acc:MGI:1916047]
decreasing	ENSMUSG00000022156	5	15	23228	669360	0.000112777	0.0267611	Gzme	granzyme E [Source:MGI Symbol;Acc:MGI:109265]
decreasing	ENSMUSG00000080929	5	15	23228	669360	0.000112777	0.0267611	Gm12891	predicted gene 12891 [Source:MGI Symbol;Acc:MGI:3649646]
increasing	ENSMUSG00000000266	7	28	28228	669360	0.000128112	0.0268592	Mid2	midline 2 [Source:MGI Symbol;Acc:MGI:1344333]
increasing	ENSMUSG00000000957	7	28	28228	669360	0.000128112	0.0268592	Mmp14	matrix metallopeptidase 14 (membrane-inserted) [Source:MGI Symbol;Acc:MGI:101900]
increasing	ENSMUSG00000004383	7	28	28228	669360	0.000128112	0.0268592	Large	like-glycosyltransferase [Source:MGI Symbol;Acc:MGI:1342270]
increasing	ENSMUSG00000017664	7	28	28228	669360	0.000128112	0.0268592	Slc35c2	solute carrier family 35, member C2 [Source:MGI Symbol;Acc:MGI:2385166]
increasing	ENSMUSG00000019817	7	28	28228	669360	0.000128112	0.0268592	Plagl1	pleiomorphic adenoma gene-like 1 [Source:MGI Symbol;Acc:MGI:1100874]
increasing	ENSMUSG00000021759	7	28	28228	669360	0.000128112	0.0268592	Ppap2a	phosphatidic acid phosphatase type 2A [Source:MGI Symbol;Acc:MGI:108412]
increasing	ENSMUSG00000024064	7	28	28228	669360	0.000128112	0.0268592	Galnt14	UDP-N-acetyl-alpha-D-galactosamine:polypeptide N-acetylgalactosaminyltransferase 14 [Source:MGI Symbol;Acc:MGI:1918935]
increasing	ENSMUSG00000024065	7	28	28228	669360	0.000128112	0.0268592	Ehd3	EH-domain containing 3 [Source:MGI Symbol;Acc:MGI:1928900]
increasing	ENSMUSG00000025037	7	28	28228	669360	0.000128112	0.0268592	Maoa	monoamine oxidase A [Source:MGI Symbol;Acc:MGI:96915]
increasing	ENSMUSG00000025321	7	28	28228	669360	0.000128112	0.0268592	Itgb8	integrin beta 8 [Source:MGI Symbol;Acc:MGI:1338035]
increasing	ENSMUSG00000025921	7	28	28228	669360	0.000128112	0.0268592	Rdh10	retinol dehydrogenase 10 (all-trans) [Source:MGI Symbol;Acc:MGI:1924238]
increasing	ENSMUSG00000026727	7	28	28228	669360	0.000128112	0.0268592	Rsu1	Ras suppressor protein 1 [Source:MGI Symbol;Acc:MGI:103040]
increasing	ENSMUSG00000027858	7	28	28228	669360	0.000128112	0.0268592	Tspan2	tetraspanin 2 [Source:MGI Symbol;Acc:MGI:1917997]
increasing	ENSMUSG00000028700	7	28	28228	669360	0.000128112	0.0268592	Pomgnt1	protein O-linked mannose beta1,2-N-acetylglucosaminyltransferase [Source:MGI Symbol;Acc:MGI:1915523]
increasing	ENSMUSG00000029675	7	28	28228	669360	0.000128112	0.0268592	Eln	elastin [Source:MGI Symbol;Acc:MGI:95317]
increasing	ENSMUSG00000029772	7	28	28228	669360	0.000128112	0.0268592	Ahcyl2	S-adenosylhomocysteine hydrolase-like 2 [Source:MGI Symbol;Acc:MGI:1921590]
increasing	ENSMUSG00000031342	7	28	28228	669360	0.000128112	0.0268592	Gpm6b	glycoprotein m6b [Source:MGI Symbol;Acc:MGI:107672]
increasing	ENSMUSG00000031740	7	28	28228	669360	0.000128112	0.0268592	Mmp2	matrix metallopeptidase 2 [Source:MGI Symbol;Acc:MGI:97009]
increasing	ENSMUSG00000033060	7	28	28228	669360	0.000128112	0.0268592	Lmo7	LIM domain only 7 [Source:MGI Symbol;Acc:MGI:1353586]
increasing	ENSMUSG00000033379	7	28	28228	669360	0.000128112	0.0268592	Atp6v0b	ATPase, H+ transporting, lysosomal V0 subunit B [Source:MGI Symbol;Acc:MGI:1890510]
increasing	ENSMUSG00000040389	7	28	28228	669360	0.000128112	0.0268592	Wdr47	WD repeat domain 47 [Source:MGI Symbol;Acc:MGI:2139593]
increasing	ENSMUSG00000041688	7	28	28228	669360	0.000128112	0.0268592	Amot	angiomotin [Source:MGI Symbol;Acc:MGI:108440]
increasing	ENSMUSG00000042662	7	28	28228	669360	0.000128112	0.0268592	Dusp15	dual specificity phosphatase-like 15 [Source:MGI Symbol;Acc:MGI:1934928]
increasing	ENSMUSG00000042670	7	28	28228	669360	0.000128112	0.0268592	Immp1l	IMP1 inner mitochondrial membrane peptidase-like (S. cerevisiae) [Source:MGI Symbol;Acc:MGI:1913791]
increasing	ENSMUSG00000055653	7	28	28228	669360	0.000128112	0.0268592	Gpc3	glypican 3 [Source:MGI Symbol;Acc:MGI:104903]
increasing	ENSMUSG00000058013	7	28	28228	669360	0.000128112	0.0268592	2013-09-11	septin 11 [Source:MGI Symbol;Acc:MGI:1277214]
increasing	ENSMUSG00000059430	7	28	28228	669360	0.000128112	0.0268592	Actg2	actin, gamma 2, smooth muscle, enteric [Source:MGI Symbol;Acc:MGI:104589]
increasing	ENSMUSG00000064373	7	28	28228	669360	0.000128112	0.0268592	Sepp1	selenoprotein P, plasma, 1 [Source:MGI Symbol;Acc:MGI:894288]
increasing	ENSMUSG00000067276	7	28	28228	669360	0.000128112	0.0268592	Capn6	calpain 6 [Source:MGI Symbol;Acc:MGI:1100850]
increasing	ENSMUSG00000053716	6	20	28228	669360	0.000130518	0.0272542	Dusp7	dual specificity phosphatase 7 [Source:MGI Symbol;Acc:MGI:2387100]
decreasing	ENSMUSG00000027131	6	24	23228	669360	0.000136843	0.028125	Tmem85	transmembrane protein 85 [Source:MGI Symbol;Acc:MGI:1915282]
decreasing	ENSMUSG00000029762	6	24	23228	669360	0.000136843	0.028125	Akr1b8	aldo-keto reductase family 1, member B8 [Source:MGI Symbol;Acc:MGI:107673]
decreasing	ENSMUSG00000063229	6	24	23228	669360	0.000136843	0.028125	Ldha	lactate dehydrogenase A [Source:MGI Symbol;Acc:MGI:96759]
decreasing	ENSMUSG00000063297	6	24	23228	669360	0.000136843	0.028125	Luzp2	leucine zipper protein 2 [Source:MGI Symbol;Acc:MGI:1889615]
decreasing	ENSMUSG00000085625	4	9	23228	669360	0.000158743	0.032498	Gm8813	predicted gene 8813 [Source:MGI Symbol;Acc:MGI:3645282]
decreasing	ENSMUSG00000083395	3	4	23228	669360	0.000162784	0.0331951	Gm11203	predicted gene 11203 [Source:MGI Symbol;Acc:MGI:3650028]
decreasing	ENSMUSG00000022015	6	25	23228	669360	0.000174766	0.0342989	Tnfsf11	tumor necrosis factor (ligand) superfamily, member 11 [Source:MGI Symbol;Acc:MGI:1100089]
decreasing	ENSMUSG00000027500	6	25	23228	669360	0.000174766	0.0342989	Stmn2	stathmin-like 2 [Source:MGI Symbol;Acc:MGI:98241]
decreasing	ENSMUSG00000029177	6	25	23228	669360	0.000174766	0.0342989	Cenpa	centromere protein A [Source:MGI Symbol;Acc:MGI:88375]
decreasing	ENSMUSG00000030790	6	25	23228	669360	0.000174766	0.0342989	Adm	adrenomedullin [Source:MGI Symbol;Acc:MGI:108058]
decreasing	ENSMUSG00000039497	6	25	23228	669360	0.000174766	0.0342989	Dse	dermatan sulfate epimerase [Source:MGI Symbol;Acc:MGI:2443455]
decreasing	ENSMUSG00000041959	6	25	23228	669360	0.000174766	0.0342989	S100a10	S100 calcium binding protein A10 (calpactin) [Source:MGI Symbol;Acc:MGI:1339468]
decreasing	ENSMUSG00000043192	6	25	23228	669360	0.000174766	0.0342989	Gm1840	predicted gene 1840 [Source:MGI Symbol;Acc:MGI:3037698]
decreasing	ENSMUSG00000072613	6	25	23228	669360	0.000174766	0.0342989	1700049E17Rik2	tandem duplication of RIKEN cDNA 1700049E17 gene, gene 2 [Source:MGI Symbol;Acc:MGI:3796510]
decreasing	ENSMUSG00000085466	6	25	23228	669360	0.000174766	0.0342989	Hmgn2l6	high-mobility group nucleosomal binding domain 2-like 6 [Source:MGI Symbol;Acc:MGI:3708112]
decreasing	ENSMUSG00000094054	6	25	23228	669360	0.000174766	0.0342989	AC133103.2
decreasing	ENSMUSG00000005667	6	26	23228	669360	0.000220526	0.0421698	Mthfd2	methylenetetrahydrofolate dehydrogenase (NAD+ dependent), methenyltetrahydrofolate cyclohydrolase [Source:MGI Symbol;Acc:MGI:1338850]
decreasing	ENSMUSG00000021036	6	26	23228	669360	0.000220526	0.0421698	Sptlc2	serine palmitoyltransferase, long chain base subunit 2 [Source:MGI Symbol;Acc:MGI:108074]
decreasing	ENSMUSG00000022512	6	26	23228	669360	0.000220526	0.0421698	Cldn1	claudin 1 [Source:MGI Symbol;Acc:MGI:1276109]
decreasing	ENSMUSG00000027199	6	26	23228	669360	0.000220526	0.0421698	Gatm	glycine amidinotransferase (L-arginine:glycine amidinotransferase) [Source:MGI Symbol;Acc:MGI:1914342]
decreasing	ENSMUSG00000029371	6	26	23228	669360	0.000220526	0.0421698	Cxcl5	chemokine (C-X-C motif) ligand 5 [Source:MGI Symbol;Acc:MGI:1096868]
decreasing	ENSMUSG00000033361	6	26	23228	669360	0.000220526	0.0421698	Prrg3	proline rich Gla (G-carboxyglutamic acid) 3 (transmembrane) [Source:MGI Symbol;Acc:MGI:2685214]
decreasing	ENSMUSG00000042182	6	26	23228	669360	0.000220526	0.0421698	Bend6	BEN domain containing 6 [Source:MGI Symbol;Acc:MGI:2444572]
increasing	ENSMUSG00000083948	6	22	28228	669360	0.000233622	0.044511	Gm7158	predicted gene 7158 [Source:MGI Symbol;Acc:MGI:3647927]
